# Supplementary material for: Loss of TDP-43 causes ectopic endothelial sprouting and migration defects through increased fibronectin, vcam 1 and integrin α4/β1
Source: Front Cell Dev Biol. 2023 Jun 13;11:1169962. doi: 10.3389/fcell.2023.1169962 (PMC10299809; doi:10.3389/fcell.2023.1169962)
Supplement: Supplementary file 2 [file Table2.XLSX]

## Sheet: Sheet1
geneset	description	link	C	O	E	R	PValue	FDR	overlapGene	OverlapGene_UserID
GO:0051272	positive regulation of cellular component movement	http://amigo.geneontology.org/amigo/term/GO:0051272	418	68	22.1294	3.07283	0	0	306;324;388;538;650;1012;1839;1906;1956;2113;2149;2150;2335;2919;3037;3383;3479;3491;3552;3569;3576;3627;3676;3685;3717;3815;3918;4254;5054;5155;5328;5578;5581;5649;5743;5962;6352;6354;6364;6372;6373;6374;6387;7042;7046;7048;7057;8482;8754;8826;8995;9037;9734;10371;10505;10512;27286;29126;54434;56034;57007;57698;80031;80310;84913;85440;152007;223117	ENSG00000140945;ENSG00000075213;ENSG00000135622;ENSG00000075223;ENSG00000122694;ENSG00000113070;ENSG00000078401;ENSG00000146648;ENSG00000134954;ENSG00000181104;ENSG00000164251;ENSG00000153993;ENSG00000115414;ENSG00000102359;ENSG00000120217;ENSG00000163739;ENSG00000170961;ENSG00000138772;ENSG00000134982;ENSG00000090339;ENSG00000017427;ENSG00000142871;ENSG00000115008;ENSG00000136244;ENSG00000169429…
GO:0040017	positive regulation of locomotion	http://amigo.geneontology.org/amigo/term/GO:0040017	434	69	22.9765	3.00307	1.11022e-16	4.22995e-14	306;324;388;538;650;1012;1839;1906;1956;2113;2149;2150;2335;2919;3037;3383;3479;3491;3552;3569;3576;3627;3676;3685;3717;3815;3918;4254;5054;5155;5328;5578;5581;5649;5743;5962;6352;6354;6364;6372;6373;6374;6387;7042;7046;7048;7057;8482;8754;8826;8995;9037;9353;9734;10371;10505;10512;27286;29126;54434;56034;57007;57698;80031;80310;84913;85440;152007;223117	ENSG00000140945;ENSG00000075213;ENSG00000135622;ENSG00000075223;ENSG00000122694;ENSG00000113070;ENSG00000078401;ENSG00000146648;ENSG00000134954;ENSG00000181104;ENSG00000164251;ENSG00000153993;ENSG00000115414;ENSG00000102359;ENSG00000120217;ENSG00000163739;ENSG00000170961;ENSG00000138772;ENSG00000134982;ENSG00000090339;ENSG00000017427;ENSG00000142871;ENSG00000115008;ENSG00000136244;ENSG00000169429…
GO:0043062	extracellular structure organization	http://amigo.geneontology.org/amigo/term/GO:0043062	329	54	17.4176	3.1003	7.4829e-14	1.90066e-11	538;1278;1282;1284;1290;1295;1301;1303;1462;1490;1513;1520;1634;2113;2200;2201;2335;3037;3383;3491;3676;3685;3688;3689;3696;3918;4015;4016;4060;4312;4319;4327;4763;4791;5033;5054;5155;5654;7042;7045;7046;7057;7412;10516;22795;22801;23213;25890;28984;55959;79875;84168;90102;149371	ENSG00000140092;ENSG00000164692;ENSG00000187498;ENSG00000134871;ENSG00000204262;ENSG00000144810;ENSG00000060718;ENSG00000111799;ENSG00000038427;ENSG00000118523;ENSG00000116903;ENSG00000143387;ENSG00000163131;ENSG00000011465;ENSG00000134954;ENSG00000166147;ENSG00000138829;ENSG00000087303;ENSG00000137809;ENSG00000137573;ENSG00000115414;ENSG00000154175;ENSG00000102760;ENSG00000170961;ENSG00000090339…
GO:0048514	blood vessel morphogenesis	http://amigo.geneontology.org/amigo/term/GO:0048514	491	64	25.9941	2.4621	1.70017e-11	3.23883e-09	182;306;388;1000;1012;1282;1284;1295;1490;1634;1906;2113;2335;2697;3037;3491;3552;3569;3576;3627;3685;3688;3689;3953;4015;4223;4327;4763;4897;5054;5291;5578;5740;5743;5787;6091;6347;6376;6772;6789;7042;7045;7046;7048;7057;7128;7453;9037;9353;9451;9734;10672;11082;23213;25932;27286;28984;56913;57007;64321;81575;84870;90627;144455	ENSG00000170558;ENSG00000140945;ENSG00000120063;ENSG00000164283;ENSG00000187498;ENSG00000134871;ENSG00000144810;ENSG00000165891;ENSG00000118523;ENSG00000011465;ENSG00000101384;ENSG00000078401;ENSG00000134954;ENSG00000137573;ENSG00000115414;ENSG00000169504;ENSG00000152661;ENSG00000102359;ENSG00000102760;ENSG00000170961;ENSG00000138772;ENSG00000142871;ENSG00000115008;ENSG00000136244;ENSG00000169429…
GO:0016049	cell growth	http://amigo.geneontology.org/amigo/term/GO:0016049	493	61	26.1	2.33716	4.40643e-10	6.71539e-08	214;627;734;1026;1490;1839;1906;1956;2335;2697;2803;3479;3488;3491;3569;3575;3624;3685;3688;4853;4897;5270;5654;5795;6049;6387;6446;6586;6695;7037;7042;7046;7048;8470;8482;8548;8826;9037;9353;9706;9792;10371;10505;10512;10516;10611;11082;23327;23677;51232;51320;57142;57698;64321;79960;80031;83452;83737;131566;223117;374946	ENSG00000124762;ENSG00000075213;ENSG00000135622;ENSG00000075223;ENSG00000140092;ENSG00000163110;ENSG00000164283;ENSG00000057019;ENSG00000118523;ENSG00000113070;ENSG00000078401;ENSG00000146648;ENSG00000170017;ENSG00000153993;ENSG00000049759;ENSG00000115414;ENSG00000130147;ENSG00000152661;ENSG00000144674;ENSG00000017427;ENSG00000115461;ENSG00000142871;ENSG00000136244;ENSG00000168685;ENSG00000122641…
GO:0001667	ameboidal-type cell migration	http://amigo.geneontology.org/amigo/term/GO:0001667	326	45	17.2588	2.60736	3.19505e-09	4.05771e-07	306;388;1012;1634;1839;1906;2113;3037;3676;3688;3689;3815;4163;4223;4254;4763;5155;5578;5581;5743;5801;6091;6385;6772;7042;7046;7048;7057;8482;8754;9037;9353;9734;10371;10505;10512;27286;28984;64321;80031;84159;84913;90627;152007;223117	ENSG00000140945;ENSG00000075213;ENSG00000135622;ENSG00000075223;ENSG00000122694;ENSG00000011465;ENSG00000113070;ENSG00000078401;ENSG00000134954;ENSG00000153993;ENSG00000102359;ENSG00000102760;ENSG00000170961;ENSG00000138772;ENSG00000115232;ENSG00000150093;ENSG00000160255;ENSG00000157404;ENSG00000143878;ENSG00000171444;ENSG00000106511;ENSG00000049130;ENSG00000196712;ENSG00000100311;ENSG00000154229…
GO:0090130	tissue migration	http://amigo.geneontology.org/amigo/term/GO:0090130	233	35	12.3353	2.83739	2.13512e-08	2.16647e-06	306;388;1012;1634;1839;1906;2113;3037;3688;3689;3815;4163;4223;4763;5155;5578;5581;5743;5801;6091;6772;7042;7046;7048;7057;8754;9037;9353;9734;10371;27286;28984;84913;90627;152007	ENSG00000140945;ENSG00000075213;ENSG00000122694;ENSG00000011465;ENSG00000113070;ENSG00000078401;ENSG00000134954;ENSG00000102359;ENSG00000102760;ENSG00000170961;ENSG00000138772;ENSG00000150093;ENSG00000160255;ENSG00000157404;ENSG00000143878;ENSG00000171444;ENSG00000106511;ENSG00000196712;ENSG00000100311;ENSG00000154229;ENSG00000171132;ENSG00000073756;ENSG00000153233;ENSG00000169855;ENSG00000115415…
GO:0050920	regulation of chemotaxis	http://amigo.geneontology.org/amigo/term/GO:0050920	181	30	9.58235	3.13076	2.27451e-08	2.16647e-06	683;1012;1906;2150;2919;3569;3576;3627;5054;5155;6091;6092;6347;6352;6354;6372;6373;6374;6387;7057;8482;8995;9037;9353;10371;10505;10512;80031;80310;223117	ENSG00000140945;ENSG00000075213;ENSG00000135622;ENSG00000075223;ENSG00000078401;ENSG00000164251;ENSG00000153993;ENSG00000163739;ENSG00000136244;ENSG00000169429;ENSG00000169245;ENSG00000106366;ENSG00000100311;ENSG00000169855;ENSG00000185008;ENSG00000108691;ENSG00000271503;ENSG00000108688;ENSG00000124875;ENSG00000169248;ENSG00000163735;ENSG00000107562;ENSG00000109743;ENSG00000137801;ENSG00000137872…
GO:0070098	chemokine-mediated signaling pathway	http://amigo.geneontology.org/amigo/term/GO:0070098	79	18	4.18235	4.3038	1.13668e-07	9.62392e-06	1906;2532;2919;3576;3627;6091;6347;6352;6354;6364;6372;6373;6374;6376;6387;6586;9353;57007	ENSG00000078401;ENSG00000213088;ENSG00000163739;ENSG00000169429;ENSG00000169245;ENSG00000144476;ENSG00000169855;ENSG00000108691;ENSG00000271503;ENSG00000108688;ENSG00000115009;ENSG00000124875;ENSG00000169248;ENSG00000163735;ENSG00000006210;ENSG00000107562;ENSG00000184347;ENSG00000145147
GO:0031589	cell-substrate adhesion	http://amigo.geneontology.org/amigo/term/GO:0031589	302	39	15.9882	2.43929	2.19934e-07	1.63408e-05	683;1012;1021;1295;1490;2335;2633;3037;3491;3676;3685;3688;3689;3696;3717;4763;5054;5291;5328;5581;5795;6385;6695;7057;7412;8754;8826;10018;10085;10395;10516;10979;22795;22801;25890;84168;84962;90102;284348	ENSG00000153094;ENSG00000164176;ENSG00000140945;ENSG00000105810;ENSG00000164741;ENSG00000140092;ENSG00000073712;ENSG00000144810;ENSG00000118523;ENSG00000087303;ENSG00000137809;ENSG00000115414;ENSG00000154175;ENSG00000117228;ENSG00000159871;ENSG00000170961;ENSG00000142871;ENSG00000115232;ENSG00000138448;ENSG00000150093;ENSG00000160255;ENSG00000105855;ENSG00000096968;ENSG00000196712;ENSG00000106366…
GO:0043410	positive regulation of MAPK cascade	http://amigo.geneontology.org/amigo/term/GO:0043410	477	53	25.2529	2.09877	2.35891e-07	1.63408e-05	650;1000;1490;1647;1906;1956;2074;2149;2150;3383;3479;3552;3569;3685;3717;3815;4214;4254;4616;5155;5291;5578;5581;6347;6352;6354;6364;6376;7039;7042;7046;7057;8482;8654;8754;8767;8826;8844;9770;10253;50937;55504;56034;57007;57498;64762;80310;84962;152007;203447;283455;392255;100133941	ENSG00000170558;ENSG00000272398;ENSG00000136158;ENSG00000118523;ENSG00000122694;ENSG00000116717;ENSG00000078401;ENSG00000146648;ENSG00000123572;ENSG00000225830;ENSG00000181104;ENSG00000164251;ENSG00000171435;ENSG00000090339;ENSG00000017427;ENSG00000115008;ENSG00000136244;ENSG00000138448;ENSG00000096968;ENSG00000157404;ENSG00000156466;ENSG00000095015;ENSG00000049130;ENSG00000099860;ENSG00000064309…
GO:0007265	Ras protein signal transduction	http://amigo.geneontology.org/amigo/term/GO:0007265	320	40	16.9412	2.36111	3.67713e-07	2.33498e-05	388;394;398;1012;1026;1278;2149;2150;2151;3479;3688;4254;4763;4853;5924;5962;6016;6091;6453;7042;7204;8473;8477;8844;8878;9265;9411;9855;10252;10253;10395;10672;22808;23362;53358;55785;57698;64283;121512;283455	ENSG00000140945;ENSG00000164056;ENSG00000136158;ENSG00000124762;ENSG00000164741;ENSG00000120063;ENSG00000139132;ENSG00000164692;ENSG00000181104;ENSG00000164251;ENSG00000164220;ENSG00000158186;ENSG00000156011;ENSG00000171435;ENSG00000017427;ENSG00000150093;ENSG00000143878;ENSG00000100852;ENSG00000242173;ENSG00000049130;ENSG00000196712;ENSG00000134250;ENSG00000148082;ENSG00000180263;ENSG00000187164…
GO:0051271	negative regulation of cellular component movement	http://amigo.geneontology.org/amigo/term/GO:0051271	253	34	13.3941	2.53843	5.19114e-07	3.04281e-05	388;1634;1809;3488;4163;4223;4763;5054;5318;5795;5801;6091;6347;6376;6387;7057;7168;8482;9037;9353;9747;10193;10371;10395;10505;10512;23213;25932;28984;80031;90102;90627;114882;223117	ENSG00000181852;ENSG00000075213;ENSG00000164741;ENSG00000135622;ENSG00000075223;ENSG00000091039;ENSG00000011465;ENSG00000113657;ENSG00000153993;ENSG00000137573;ENSG00000169504;ENSG00000102760;ENSG00000115461;ENSG00000143878;ENSG00000171444;ENSG00000106511;ENSG00000196712;ENSG00000106366;ENSG00000057294;ENSG00000149177;ENSG00000153233;ENSG00000169855;ENSG00000108691;ENSG00000006210;ENSG00000107562…
GO:0050919	negative chemotaxis	http://amigo.geneontology.org/amigo/term/GO:0050919	40	12	2.11765	5.66667	6.28775e-07	3.27251e-05	3685;6091;6092;6586;8482;9037;9353;10371;10505;10512;80031;223117	ENSG00000075213;ENSG00000135622;ENSG00000075223;ENSG00000153993;ENSG00000138448;ENSG00000169855;ENSG00000185008;ENSG00000184347;ENSG00000137872;ENSG00000138623;ENSG00000112902;ENSG00000145147
GO:0040013	negative regulation of locomotion	http://amigo.geneontology.org/amigo/term/GO:0040013	267	35	14.1353	2.47607	6.44195e-07	3.27251e-05	388;1634;1809;3488;4163;4223;4763;5054;5318;5795;5801;6091;6092;6347;6376;6387;7057;7168;8482;9037;9353;9747;10193;10371;10395;10505;10512;23213;25932;28984;80031;90102;90627;114882;223117	ENSG00000181852;ENSG00000075213;ENSG00000164741;ENSG00000135622;ENSG00000075223;ENSG00000091039;ENSG00000011465;ENSG00000113657;ENSG00000153993;ENSG00000137573;ENSG00000169504;ENSG00000102760;ENSG00000115461;ENSG00000143878;ENSG00000171444;ENSG00000106511;ENSG00000196712;ENSG00000106366;ENSG00000057294;ENSG00000149177;ENSG00000153233;ENSG00000169855;ENSG00000185008;ENSG00000108691;ENSG00000006210…
GO:1901342	regulation of vasculature development	http://amigo.geneontology.org/amigo/term/GO:1901342	236	32	12.4941	2.56121	9.17252e-07	3.61437e-05	306;388;1284;1634;1958;2113;3552;3569;3576;3627;3689;3815;4223;4763;5054;5155;5578;5740;5743;6376;6772;7048;7057;7128;7453;9037;9734;23213;27286;28984;80310;90627	ENSG00000134871;ENSG00000011465;ENSG00000120738;ENSG00000134954;ENSG00000137573;ENSG00000102359;ENSG00000102760;ENSG00000138772;ENSG00000115008;ENSG00000136244;ENSG00000169429;ENSG00000169245;ENSG00000160255;ENSG00000157404;ENSG00000143878;ENSG00000106511;ENSG00000196712;ENSG00000106366;ENSG00000100311;ENSG00000154229;ENSG00000124212;ENSG00000073756;ENSG00000006210;ENSG00000115415;ENSG00000163513…
GO:0051056	regulation of small GTPase mediated signal transduction	http://amigo.geneontology.org/amigo/term/GO:0051056	295	37	15.6176	2.36911	9.28225e-07	3.61437e-05	388;394;398;2149;2150;2151;3479;3688;4254;4649;4763;4853;4952;5649;5924;5962;6091;6453;7042;7204;8473;8477;8878;9265;9353;9411;9855;10252;10253;10395;23362;50937;55785;64283;90627;121512;253959	ENSG00000164056;ENSG00000136158;ENSG00000164741;ENSG00000139132;ENSG00000181104;ENSG00000164251;ENSG00000164220;ENSG00000156011;ENSG00000174373;ENSG00000017427;ENSG00000150093;ENSG00000143878;ENSG00000100852;ENSG00000242173;ENSG00000049130;ENSG00000066933;ENSG00000196712;ENSG00000134250;ENSG00000122126;ENSG00000064309;ENSG00000180263;ENSG00000189056;ENSG00000113319;ENSG00000137710;ENSG00000169855…
GO:0050900	leukocyte migration	http://amigo.geneontology.org/amigo/term/GO:0050900	369	43	19.5353	2.20114	9.35819e-07	3.61437e-05	481;683;1278;1525;1906;2150;2335;2919;3269;3383;3552;3569;3576;3627;3676;3685;3688;3689;3815;4254;4312;5054;5155;5291;6347;6352;6354;6364;6372;6373;6374;6376;6387;6401;7042;7057;7412;8995;9023;9353;23657;50512;80310	ENSG00000164692;ENSG00000154639;ENSG00000078401;ENSG00000164251;ENSG00000115414;ENSG00000151012;ENSG00000163739;ENSG00000196639;ENSG00000090339;ENSG00000115008;ENSG00000136244;ENSG00000169429;ENSG00000169245;ENSG00000115232;ENSG00000138448;ENSG00000150093;ENSG00000160255;ENSG00000157404;ENSG00000049130;ENSG00000196611;ENSG00000143153;ENSG00000114631;ENSG00000106366;ENSG00000100311;ENSG00000051382…
GO:0022604	regulation of cell morphogenesis	http://amigo.geneontology.org/amigo/term/GO:0022604	433	48	22.9235	2.09392	9.46263e-07	3.61437e-05	627;2335;2633;2803;3037;3383;3569;3689;3815;4628;4897;5649;5789;5962;6049;6091;6092;6347;6354;6383;6387;6498;6586;7168;8482;9037;9353;9706;10371;10395;10505;10512;10611;10672;10979;23327;53944;54434;55785;57142;57619;57698;80031;113251;121512;223117;254065;374946	ENSG00000075213;ENSG00000164741;ENSG00000135622;ENSG00000075223;ENSG00000163110;ENSG00000120063;ENSG00000073712;ENSG00000161813;ENSG00000139132;ENSG00000153993;ENSG00000049759;ENSG00000115414;ENSG00000165288;ENSG00000117228;ENSG00000144674;ENSG00000170961;ENSG00000090339;ENSG00000136244;ENSG00000160255;ENSG00000162490;ENSG00000157404;ENSG00000133026;ENSG00000091129;ENSG00000169118;ENSG00000084112…
GO:0034612	response to tumor necrosis factor	http://amigo.geneontology.org/amigo/term/GO:0034612	272	35	14.4	2.43056	1.0017e-06	3.61437e-05	329;330;929;1906;2150;3037;3383;3569;3576;3604;3717;4050;5743;6347;6352;6354;6364;6376;6401;6772;7057;7128;7185;7187;7292;7412;8754;8793;8995;9966;10010;10537;27063;27242;55504	ENSG00000136560;ENSG00000213886;ENSG00000078401;ENSG00000164251;ENSG00000148677;ENSG00000146072;ENSG00000170961;ENSG00000110330;ENSG00000023445;ENSG00000090339;ENSG00000136244;ENSG00000169429;ENSG00000049249;ENSG00000096968;ENSG00000227507;ENSG00000127863;ENSG00000073756;ENSG00000108691;ENSG00000271503;ENSG00000108688;ENSG00000115009;ENSG00000006210;ENSG00000007908;ENSG00000115415;ENSG00000137801…
GO:0014812	muscle cell migration	http://amigo.geneontology.org/amigo/term/GO:0014812	73	16	3.86471	4.14003	1.00426e-06	3.61437e-05	538;3037;3479;3488;5054;5155;5328;6352;7168;8826;9353;51804;54434;80031;80310;85440	ENSG00000170961;ENSG00000017427;ENSG00000115461;ENSG00000106366;ENSG00000100311;ENSG00000100625;ENSG00000122861;ENSG00000165240;ENSG00000084112;ENSG00000271503;ENSG00000140416;ENSG00000137872;ENSG00000170962;ENSG00000116641;ENSG00000140575;ENSG00000145147
GO:0045785	positive regulation of cell adhesion	http://amigo.geneontology.org/amigo/term/GO:0045785	371	43	19.6412	2.18928	1.08242e-06	3.61437e-05	1012;1021;1295;2113;2335;3037;3135;3383;3479;3491;3569;3575;3676;3685;3717;4690;5578;5581;5795;6347;6352;6376;6385;6387;7037;7042;7048;7168;7292;7412;8754;8767;8826;8995;9265;9308;10085;10272;22920;25890;29126;80380;100133941	ENSG00000272398;ENSG00000164176;ENSG00000140945;ENSG00000105810;ENSG00000070404;ENSG00000144810;ENSG00000134954;ENSG00000075945;ENSG00000115414;ENSG00000154175;ENSG00000120217;ENSG00000170961;ENSG00000204632;ENSG00000090339;ENSG00000017427;ENSG00000142871;ENSG00000136244;ENSG00000168685;ENSG00000115232;ENSG00000138448;ENSG00000096968;ENSG00000158092;ENSG00000154229;ENSG00000171132;ENSG00000149177…
GO:0007162	negative regulation of cell adhesion	http://amigo.geneontology.org/amigo/term/GO:0007162	215	30	11.3824	2.63566	1.09095e-06	3.61437e-05	398;650;1012;2633;3135;3717;4763;5054;5074;5270;5621;5962;6385;6387;6695;7045;7057;7292;8654;8995;9037;9404;10395;27242;27289;28984;29126;80380;84959;90102	ENSG00000140945;ENSG00000164741;ENSG00000117228;ENSG00000146072;ENSG00000172602;ENSG00000102760;ENSG00000120217;ENSG00000204632;ENSG00000096968;ENSG00000242173;ENSG00000196712;ENSG00000106366;ENSG00000177425;ENSG00000135919;ENSG00000171867;ENSG00000137710;ENSG00000124145;ENSG00000107562;ENSG00000125845;ENSG00000152377;ENSG00000120708;ENSG00000137801;ENSG00000117586;ENSG00000197646;ENSG00000154127…
GO:0045926	negative regulation of growth	http://amigo.geneontology.org/amigo/term/GO:0045926	228	31	12.0706	2.56823	1.27704e-06	4.05461e-05	734;1026;2697;3488;3624;5270;5795;6049;6586;6789;7042;7048;8482;8614;8878;9037;9353;9706;9792;10371;10505;10512;23677;57142;64321;79960;80014;80031;131566;223117;374946	ENSG00000124762;ENSG00000075213;ENSG00000135622;ENSG00000075223;ENSG00000057019;ENSG00000153993;ENSG00000130147;ENSG00000152661;ENSG00000115461;ENSG00000122641;ENSG00000162490;ENSG00000135919;ENSG00000115310;ENSG00000149177;ENSG00000127870;ENSG00000164736;ENSG00000184347;ENSG00000101109;ENSG00000092969;ENSG00000163513;ENSG00000164823;ENSG00000077684;ENSG00000151718;ENSG00000137872;ENSG00000138623…
GO:1903034	regulation of response to wounding	http://amigo.geneontology.org/amigo/term/GO:1903034	145	23	7.67647	2.99617	2.16577e-06	6.60127e-05	538;1839;1906;2149;2150;2697;5054;5055;5155;5270;5328;5578;5581;5792;7048;7057;7103;7128;7294;55603;84959;90102;135228	ENSG00000156535;ENSG00000113070;ENSG00000078401;ENSG00000181104;ENSG00000164251;ENSG00000152661;ENSG00000106366;ENSG00000197632;ENSG00000100311;ENSG00000135919;ENSG00000122861;ENSG00000165240;ENSG00000112773;ENSG00000154229;ENSG00000171132;ENSG00000142949;ENSG00000163513;ENSG00000137801;ENSG00000127324;ENSG00000118503;ENSG00000074966;ENSG00000154127;ENSG00000144824
GO:0098742	cell-cell adhesion via plasma-membrane adhesion molecules	http://amigo.geneontology.org/amigo/term/GO:0098742	224	30	11.8588	2.52976	2.59246e-06	7.59792e-05	214;650;1000;1008;1012;1525;2195;3383;3688;4345;5291;5789;5801;5817;6091;6092;6376;6401;7042;7048;7412;22920;27253;55714;56123;57526;57863;84962;120114;221935	ENSG00000170558;ENSG00000040731;ENSG00000140945;ENSG00000165323;ENSG00000154639;ENSG00000170017;ENSG00000083857;ENSG00000146555;ENSG00000075945;ENSG00000118946;ENSG00000090339;ENSG00000150093;ENSG00000091972;ENSG00000051382;ENSG00000218336;ENSG00000187372;ENSG00000165194;ENSG00000162706;ENSG00000153707;ENSG00000153233;ENSG00000073008;ENSG00000169855;ENSG00000185008;ENSG00000006210;ENSG00000007908…
GO:0032103	positive regulation of response to external stimulus	http://amigo.geneontology.org/amigo/term/GO:0032103	260	33	13.7647	2.39744	2.7617e-06	7.79413e-05	1012;1906;1956;2113;2150;2919;3569;3576;3627;3717;5054;5155;5578;5743;6347;6352;6354;6372;6373;6374;6376;6387;7057;7097;7292;8767;8995;9037;9353;51704;55601;80310;115362	ENSG00000140945;ENSG00000154451;ENSG00000078401;ENSG00000146648;ENSG00000134954;ENSG00000164251;ENSG00000163739;ENSG00000136244;ENSG00000169429;ENSG00000169245;ENSG00000096968;ENSG00000106366;ENSG00000100311;ENSG00000167191;ENSG00000137628;ENSG00000154229;ENSG00000073756;ENSG00000108691;ENSG00000271503;ENSG00000108688;ENSG00000124875;ENSG00000169248;ENSG00000163735;ENSG00000006210;ENSG00000107562…
GO:0071900	regulation of protein serine/threonine kinase activity	http://amigo.geneontology.org/amigo/term/GO:0071900	464	49	24.5647	1.99473	2.95583e-06	8.04409e-05	324;595;650;894;1026;1647;1850;1906;1956;2074;2149;2180;3479;3717;3815;4214;4254;4616;4763;5155;5291;5795;5998;6789;7039;7046;7057;7128;8654;8754;8767;8826;9077;9113;9134;9966;10252;10253;22924;26524;28984;56034;57498;80310;80824;84962;152559;203447;100133941	ENSG00000272398;ENSG00000164056;ENSG00000136158;ENSG00000124762;ENSG00000163291;ENSG00000116717;ENSG00000184545;ENSG00000078401;ENSG00000146648;ENSG00000123572;ENSG00000225830;ENSG00000181104;ENSG00000151726;ENSG00000084764;ENSG00000150457;ENSG00000102760;ENSG00000134982;ENSG00000017427;ENSG00000096968;ENSG00000157404;ENSG00000095015;ENSG00000049130;ENSG00000099860;ENSG00000196712;ENSG00000100311…
GO:0061458	reproductive system development	http://amigo.geneontology.org/amigo/term/GO:0061458	416	45	22.0235	2.04327	4.00371e-06	0.000105201	329;472;595;1634;1956;3157;3383;3491;3624;3696;3815;4254;4327;5155;5270;5654;5740;5743;6092;6586;6789;6926;7042;7046;7110;7421;8204;8614;9353;10018;10272;10371;10409;22836;22862;23213;51742;51804;57448;59338;84159;84870;144455;151449;203447	ENSG00000153094;ENSG00000070404;ENSG00000075213;ENSG00000176788;ENSG00000165891;ENSG00000143869;ENSG00000011465;ENSG00000146648;ENSG00000123572;ENSG00000164292;ENSG00000102531;ENSG00000137573;ENSG00000112972;ENSG00000110330;ENSG00000090339;ENSG00000142871;ENSG00000122641;ENSG00000105855;ENSG00000157404;ENSG00000049130;ENSG00000123342;ENSG00000149311;ENSG00000100311;ENSG00000054267;ENSG00000100625…
GO:0060326	cell chemotaxis	http://amigo.geneontology.org/amigo/term/GO:0060326	241	31	12.7588	2.42969	4.1705e-06	0.000105931	683;1525;1839;1906;2150;2919;3269;3569;3576;3627;3689;3815;5054;5155;6347;6352;6354;6364;6372;6373;6374;6376;6387;7042;7057;7412;8995;9023;9037;9353;80310	ENSG00000154639;ENSG00000113070;ENSG00000078401;ENSG00000164251;ENSG00000163739;ENSG00000196639;ENSG00000136244;ENSG00000169429;ENSG00000169245;ENSG00000160255;ENSG00000157404;ENSG00000106366;ENSG00000100311;ENSG00000108691;ENSG00000271503;ENSG00000108688;ENSG00000115009;ENSG00000124875;ENSG00000169248;ENSG00000163735;ENSG00000006210;ENSG00000107562;ENSG00000109743;ENSG00000092969;ENSG00000137801…
GO:0010975	regulation of neuron projection development	http://amigo.geneontology.org/amigo/term/GO:0010975	407	44	21.5471	2.04204	5.20597e-06	0.000127966	27;627;1272;1809;2335;2803;3569;4690;4897;5649;5789;5792;6049;6091;6092;6383;6387;6498;6586;6695;8482;8507;8826;9037;9353;9706;10371;10505;10512;10611;23327;27063;51704;54434;55714;57142;57498;57698;80031;152559;221935;223117;257194;374946	ENSG00000075213;ENSG00000135622;ENSG00000075223;ENSG00000163110;ENSG00000018236;ENSG00000163291;ENSG00000113657;ENSG00000146555;ENSG00000153993;ENSG00000049759;ENSG00000115414;ENSG00000172260;ENSG00000143322;ENSG00000148677;ENSG00000144674;ENSG00000136244;ENSG00000162490;ENSG00000158092;ENSG00000091129;ENSG00000167191;ENSG00000084112;ENSG00000218336;ENSG00000189056;ENSG00000115310;ENSG00000134313…
GO:0070555	response to interleukin-1	http://amigo.geneontology.org/amigo/term/GO:0070555	112	19	5.92941	3.20437	6.0198e-06	0.000143346	1906;1958;2113;3037;3383;3552;3569;3576;5578;5740;6347;6352;6354;6364;6376;6401;8767;10010;27063	ENSG00000136560;ENSG00000078401;ENSG00000120738;ENSG00000134954;ENSG00000148677;ENSG00000170961;ENSG00000090339;ENSG00000115008;ENSG00000136244;ENSG00000169429;ENSG00000154229;ENSG00000124212;ENSG00000108691;ENSG00000271503;ENSG00000108688;ENSG00000115009;ENSG00000006210;ENSG00000007908;ENSG00000104312
GO:0050673	epithelial cell proliferation	http://amigo.geneontology.org/amigo/term/GO:0050673	347	39	18.3706	2.12296	7.18809e-06	0.000165979	538;595;650;1012;1021;1295;1956;2697;3037;3479;3488;3569;3664;3815;4163;4763;5155;5291;5578;5654;6091;6352;6387;6772;7039;7042;7046;7057;7128;7421;8200;9037;23213;28984;51804;55959;83452;84913;135228	ENSG00000140945;ENSG00000105810;ENSG00000144810;ENSG00000156535;ENSG00000146648;ENSG00000137573;ENSG00000152661;ENSG00000102760;ENSG00000170961;ENSG00000017427;ENSG00000115461;ENSG00000136244;ENSG00000117595;ENSG00000157404;ENSG00000171444;ENSG00000196712;ENSG00000100311;ENSG00000100625;ENSG00000051382;ENSG00000165240;ENSG00000154229;ENSG00000196562;ENSG00000166033;ENSG00000110092;ENSG00000169855…
GO:0006929	substrate-dependent cell migration	http://amigo.geneontology.org/amigo/term/GO:0006929	28	9	1.48235	6.07143	8.6512e-06	0.000193889	2335;4628;4690;6091;9353;10371;22801;23607;57698	ENSG00000075213;ENSG00000137809;ENSG00000115414;ENSG00000198087;ENSG00000133026;ENSG00000158092;ENSG00000187164;ENSG00000169855;ENSG00000145147
GO:0002683	negative regulation of immune system process	http://amigo.geneontology.org/amigo/term/GO:0002683	352	39	18.6353	2.0928	1.00775e-05	0.000219401	472;929;1021;2150;2200;2633;3135;3434;3575;3624;4254;4345;4763;5074;5621;5654;5795;6347;6385;6387;7042;7057;7128;7292;8654;8995;9353;9404;10234;10272;27242;29126;64092;80380;83737;84959;284021;338382;100302736	ENSG00000251201;ENSG00000105810;ENSG00000128606;ENSG00000070404;ENSG00000164251;ENSG00000166147;ENSG00000117228;ENSG00000146072;ENSG00000271605;ENSG00000120217;ENSG00000204632;ENSG00000276600;ENSG00000185745;ENSG00000168685;ENSG00000122641;ENSG00000049130;ENSG00000091972;ENSG00000149311;ENSG00000196712;ENSG00000177425;ENSG00000171867;ENSG00000166033;ENSG00000149177;ENSG00000108691;ENSG00000124145…
GO:0009615	response to virus	http://amigo.geneontology.org/amigo/term/GO:0009615	304	35	16.0941	2.17471	1.25305e-05	0.000265229	329;330;1021;2150;2633;3433;3434;3437;3569;3627;4599;4938;4939;4940;5366;5654;6352;6387;6772;7128;7187;7292;7728;10018;10379;10561;10964;23586;24138;55601;64135;83737;91543;130340;100302736	ENSG00000153094;ENSG00000251201;ENSG00000105810;ENSG00000213928;ENSG00000137965;ENSG00000137959;ENSG00000152056;ENSG00000164251;ENSG00000107201;ENSG00000152778;ENSG00000117228;ENSG00000110330;ENSG00000023445;ENSG00000119922;ENSG00000185745;ENSG00000119917;ENSG00000136244;ENSG00000169245;ENSG00000157601;ENSG00000089127;ENSG00000111335;ENSG00000111331;ENSG00000141682;ENSG00000137628;ENSG00000166033…
GO:0044236	multicellular organism metabolic process	http://amigo.geneontology.org/amigo/term/GO:0044236	129	20	6.82941	2.92851	1.39862e-05	0.000283435	1278;1282;1284;1290;1295;1301;1303;1490;1513;1520;2149;3569;3688;4312;4319;4327;9697;28984;55214;84570	ENSG00000164692;ENSG00000187498;ENSG00000134871;ENSG00000204262;ENSG00000144810;ENSG00000060718;ENSG00000111799;ENSG00000118523;ENSG00000143387;ENSG00000163131;ENSG00000181104;ENSG00000102760;ENSG00000136244;ENSG00000150093;ENSG00000196611;ENSG00000166670;ENSG00000123342;ENSG00000090530;ENSG00000188517;ENSG00000065308
GO:0034340	response to type I interferon	http://amigo.geneontology.org/amigo/term/GO:0034340	79	15	4.18235	3.5865	1.41346e-05	0.000283435	1958;2537;3135;3429;3433;3434;3437;3664;4599;4938;4939;4940;6772;10379;91543	ENSG00000213928;ENSG00000120738;ENSG00000126709;ENSG00000204632;ENSG00000165949;ENSG00000119922;ENSG00000185745;ENSG00000119917;ENSG00000117595;ENSG00000157601;ENSG00000089127;ENSG00000111335;ENSG00000111331;ENSG00000115415;ENSG00000134321
GO:0001819	positive regulation of cytokine production	http://amigo.geneontology.org/amigo/term/GO:0001819	374	40	19.8	2.0202	1.79364e-05	0.000343925	329;330;929;1958;2149;2150;3135;3552;3569;3717;4050;4060;4791;5054;5743;6364;6376;7057;7097;7110;7292;7294;8482;8767;9308;9451;10626;23213;23586;24145;28984;29126;51704;55601;55959;64135;91543;115362;338382;100302736	ENSG00000251201;ENSG00000221926;ENSG00000154451;ENSG00000120738;ENSG00000181104;ENSG00000164251;ENSG00000137573;ENSG00000107201;ENSG00000110218;ENSG00000102760;ENSG00000120217;ENSG00000204632;ENSG00000110330;ENSG00000023445;ENSG00000276600;ENSG00000115008;ENSG00000136244;ENSG00000096968;ENSG00000227507;ENSG00000139329;ENSG00000077150;ENSG00000106366;ENSG00000167191;ENSG00000137628;ENSG00000196562…
GO:0010720	positive regulation of cell development	http://amigo.geneontology.org/amigo/term/GO:0010720	441	45	23.3471	1.92744	1.80538e-05	0.000343925	27;627;650;1272;1809;1906;2335;2803;3037;3479;3569;3815;4690;4897;5139;5270;5649;5789;5915;6091;6092;6387;6498;7097;8200;8482;8507;8654;8826;9037;9353;10371;22943;23327;23376;23531;27063;50937;51704;55714;57498;57698;151449;257194;392255	ENSG00000075213;ENSG00000018236;ENSG00000143869;ENSG00000113657;ENSG00000078401;ENSG00000107984;ENSG00000049759;ENSG00000115414;ENSG00000014123;ENSG00000108960;ENSG00000172260;ENSG00000143322;ENSG00000148677;ENSG00000144674;ENSG00000170961;ENSG00000017427;ENSG00000136244;ENSG00000157404;ENSG00000156466;ENSG00000158092;ENSG00000091129;ENSG00000064309;ENSG00000172572;ENSG00000167191;ENSG00000135919…
GO:0033674	positive regulation of kinase activity	http://amigo.geneontology.org/amigo/term/GO:0033674	498	49	26.3647	1.85855	2.03627e-05	0.00037402	595;650;894;1026;1647;1906;1956;2074;2149;2180;3479;3491;3717;3815;4214;4254;4616;5155;5208;5291;5567;5649;6352;6385;6789;7039;7042;7046;7048;7057;8654;8754;8767;8826;9770;9966;10040;10253;22924;23531;28984;51704;56034;57498;80310;84962;114882;203447;100133941	ENSG00000272398;ENSG00000141198;ENSG00000136158;ENSG00000124762;ENSG00000091039;ENSG00000116717;ENSG00000078401;ENSG00000146648;ENSG00000123572;ENSG00000225830;ENSG00000181104;ENSG00000151726;ENSG00000084764;ENSG00000108960;ENSG00000102760;ENSG00000017427;ENSG00000142871;ENSG00000096968;ENSG00000157404;ENSG00000095015;ENSG00000049130;ENSG00000099860;ENSG00000100311;ENSG00000167191;ENSG00000123836…
GO:0060560	developmental growth involved in morphogenesis	http://amigo.geneontology.org/amigo/term/GO:0060560	212	27	11.2235	2.40566	2.06153e-05	0.00037402	214;627;2335;2803;3688;4897;6049;6387;6586;7048;8482;8826;9037;9353;9706;10252;10253;10371;10505;10512;23327;51804;57142;57698;80031;223117;374946	ENSG00000164056;ENSG00000136158;ENSG00000075213;ENSG00000135622;ENSG00000075223;ENSG00000170017;ENSG00000153993;ENSG00000049759;ENSG00000115414;ENSG00000144674;ENSG00000150093;ENSG00000162490;ENSG00000091129;ENSG00000100625;ENSG00000115310;ENSG00000187164;ENSG00000127870;ENSG00000176697;ENSG00000107562;ENSG00000184347;ENSG00000163513;ENSG00000137872;ENSG00000138623;ENSG00000140575;ENSG00000112902…
GO:0031349	positive regulation of defense response	http://amigo.geneontology.org/amigo/term/GO:0031349	395	41	20.9118	1.96062	2.85939e-05	0.000506711	329;330;929;1513;1520;1956;2113;2150;2697;3569;3689;3717;4214;5054;5567;5581;5743;5817;5971;6347;6352;6354;6376;7097;7128;7187;7292;7294;8767;8995;10010;23586;51704;55601;57590;64135;83737;91543;115362;338382;100302736	ENSG00000136560;ENSG00000251201;ENSG00000154451;ENSG00000143387;ENSG00000163131;ENSG00000146648;ENSG00000134954;ENSG00000164251;ENSG00000107201;ENSG00000152661;ENSG00000110330;ENSG00000023445;ENSG00000276600;ENSG00000136244;ENSG00000160255;ENSG00000096968;ENSG00000095015;ENSG00000106366;ENSG00000167191;ENSG00000137628;ENSG00000142875;ENSG00000171132;ENSG00000073756;ENSG00000085449;ENSG00000073008…
GO:0048638	regulation of developmental growth	http://amigo.geneontology.org/amigo/term/GO:0048638	293	33	15.5118	2.12742	3.45298e-05	0.000597993	627;1906;2335;2697;2803;3479;4897;6049;6387;6789;7046;7048;8200;8482;8614;9037;9113;9706;10018;10371;10409;10505;10512;23327;26524;51804;57142;57698;80014;80031;203447;223117;374946	ENSG00000153094;ENSG00000075213;ENSG00000176788;ENSG00000135622;ENSG00000075223;ENSG00000078401;ENSG00000123572;ENSG00000153993;ENSG00000049759;ENSG00000115414;ENSG00000150457;ENSG00000152661;ENSG00000144674;ENSG00000017427;ENSG00000162490;ENSG00000091129;ENSG00000100625;ENSG00000115310;ENSG00000187164;ENSG00000127870;ENSG00000176697;ENSG00000107562;ENSG00000101109;ENSG00000106799;ENSG00000163513…
GO:0001501	skeletal system development	http://amigo.geneontology.org/amigo/term/GO:0001501	481	47	25.4647	1.84569	3.57572e-05	0.000605488	538;650;1278;1290;1301;1303;1462;1490;1906;2131;2200;2201;3037;3479;3491;3696;3815;4060;5358;5915;6926;7020;7042;7045;7046;7048;7421;8200;9060;9451;9770;10234;23169;23213;51141;51320;51715;51804;55959;56034;56243;59338;64399;80856;83452;84159;392255	ENSG00000128606;ENSG00000164692;ENSG00000204262;ENSG00000060718;ENSG00000111799;ENSG00000038427;ENSG00000118523;ENSG00000078401;ENSG00000182197;ENSG00000166147;ENSG00000138829;ENSG00000116704;ENSG00000137573;ENSG00000170961;ENSG00000017427;ENSG00000142871;ENSG00000105855;ENSG00000157404;ENSG00000156466;ENSG00000139329;ENSG00000125629;ENSG00000176624;ENSG00000112210;ENSG00000100625;ENSG00000102024…
GO:0070371	ERK1 and ERK2 cascade	http://amigo.geneontology.org/amigo/term/GO:0070371	256	30	13.5529	2.21354	3.69804e-05	0.000612588	467;650;1490;1956;2149;2150;2335;2633;3383;3479;3491;3569;3685;5155;5578;5801;6347;6352;6354;6364;6376;8482;8767;10252;10253;56034;57007;64762;80310;152007	ENSG00000164056;ENSG00000136158;ENSG00000118523;ENSG00000122694;ENSG00000146648;ENSG00000181104;ENSG00000164251;ENSG00000115414;ENSG00000117228;ENSG00000090339;ENSG00000017427;ENSG00000142871;ENSG00000136244;ENSG00000138448;ENSG00000162772;ENSG00000100311;ENSG00000154229;ENSG00000145431;ENSG00000144476;ENSG00000153233;ENSG00000108691;ENSG00000271503;ENSG00000108688;ENSG00000115009;ENSG00000006210…
GO:0097485	neuron projection guidance	http://amigo.geneontology.org/amigo/term/GO:0097485	221	27	11.7	2.30769	4.33672e-05	0.000703102	214;627;2044;2131;3730;3799;4628;4897;5649;6091;6092;6387;6586;7042;8482;8609;9037;9353;10371;10505;10512;55740;59277;80031;151449;223117;374946	ENSG00000075213;ENSG00000135622;ENSG00000075223;ENSG00000143869;ENSG00000145242;ENSG00000182197;ENSG00000170017;ENSG00000153993;ENSG00000011201;ENSG00000162490;ENSG00000170759;ENSG00000133026;ENSG00000091129;ENSG00000154380;ENSG00000189056;ENSG00000074527;ENSG00000169855;ENSG00000185008;ENSG00000176697;ENSG00000107562;ENSG00000184347;ENSG00000092969;ENSG00000137872;ENSG00000138623;ENSG00000118263…
GO:0048771	tissue remodeling	http://amigo.geneontology.org/amigo/term/GO:0048771	144	20	7.62353	2.62346	7.08238e-05	0.00110846	182;538;1513;1956;2149;2697;3488;3552;3569;3953;4763;4853;7037;7042;7128;7421;9770;10512;84870;84959	ENSG00000075223;ENSG00000143387;ENSG00000101384;ENSG00000146648;ENSG00000181104;ENSG00000152661;ENSG00000115461;ENSG00000115008;ENSG00000136244;ENSG00000116678;ENSG00000196712;ENSG00000134250;ENSG00000165240;ENSG00000072274;ENSG00000092969;ENSG00000118503;ENSG00000111424;ENSG00000146374;ENSG00000154127;ENSG00000101265
GO:0001655	urogenital system development	http://amigo.geneontology.org/amigo/term/GO:0001655	317	34	16.7824	2.02594	7.12792e-05	0.00110846	182;650;1282;1634;1958;2200;3037;4763;5155;5915;6092;6385;6492;6772;7020;7042;7046;8826;9096;9231;9353;10018;10252;10272;10409;23213;51804;55959;56913;64321;80144;80310;84159;100133941	ENSG00000272398;ENSG00000153094;ENSG00000164056;ENSG00000070404;ENSG00000176788;ENSG00000187498;ENSG00000011465;ENSG00000101384;ENSG00000120738;ENSG00000166147;ENSG00000137573;ENSG00000170961;ENSG00000196712;ENSG00000100311;ENSG00000100625;ENSG00000196562;ENSG00000106392;ENSG00000077092;ENSG00000185008;ENSG00000124145;ENSG00000164736;ENSG00000112246;ENSG00000125845;ENSG00000115415;ENSG00000137203…
GO:0072593	reactive oxygen species metabolic process	http://amigo.geneontology.org/amigo/term/GO:0072593	228	27	12.0706	2.23684	7.46633e-05	0.00113787	329;378;538;683;1026;1490;1647;1906;1956;2150;3383;3491;3569;3689;3717;5155;5366;5740;5743;5806;6542;7020;7048;7057;7097;10193;10516	ENSG00000181852;ENSG00000124762;ENSG00000140092;ENSG00000118523;ENSG00000116717;ENSG00000078401;ENSG00000146648;ENSG00000164251;ENSG00000110330;ENSG00000090339;ENSG00000142871;ENSG00000136244;ENSG00000160255;ENSG00000096968;ENSG00000168374;ENSG00000100311;ENSG00000141682;ENSG00000165240;ENSG00000124212;ENSG00000073756;ENSG00000163661;ENSG00000003989;ENSG00000109743;ENSG00000137203;ENSG00000163513…
GO:0002521	leukocyte differentiation	http://amigo.geneontology.org/amigo/term/GO:0002521	455	44	24.0882	1.82662	8.06177e-05	0.00120452	472;538;1021;1316;1958;2150;2200;3135;3569;3575;3624;3676;3688;3815;3953;4254;4763;4853;5452;5578;5971;7037;7048;7292;7412;8473;8767;8995;9308;9452;9734;9770;9855;10100;10193;10234;10272;10537;28962;54542;84959;91543;96459;135228	ENSG00000134198;ENSG00000181852;ENSG00000105810;ENSG00000128606;ENSG00000070404;ENSG00000213886;ENSG00000067082;ENSG00000156535;ENSG00000120738;ENSG00000164251;ENSG00000166147;ENSG00000081087;ENSG00000204632;ENSG00000136244;ENSG00000168685;ENSG00000122641;ENSG00000115232;ENSG00000150093;ENSG00000157404;ENSG00000116678;ENSG00000049130;ENSG00000149311;ENSG00000196712;ENSG00000134250;ENSG00000165240…
GO:1904029	regulation of cyclin-dependent protein kinase activity	http://amigo.geneontology.org/amigo/term/GO:1904029	82	14	4.34118	3.22493	9.23481e-05	0.00131425	324;595;894;1026;1647;1956;5155;7128;9077;9113;9134;22924;26524;28984	ENSG00000124762;ENSG00000116717;ENSG00000146648;ENSG00000084764;ENSG00000150457;ENSG00000102760;ENSG00000134982;ENSG00000100311;ENSG00000110092;ENSG00000118503;ENSG00000118971;ENSG00000162595;ENSG00000131023;ENSG00000175305
GO:0070482	response to oxygen levels	http://amigo.geneontology.org/amigo/term/GO:0070482	308	33	16.3059	2.02381	9.25472e-05	0.00131425	329;472;481;538;650;1026;1490;1906;1958;2113;3383;3709;4763;5328;5352;5366;5581;5740;5743;6387;7042;7048;7057;7097;7412;8614;27063;28984;80315;81575;84962;132864;100133941	ENSG00000272398;ENSG00000124762;ENSG00000137449;ENSG00000118523;ENSG00000078401;ENSG00000120738;ENSG00000134954;ENSG00000148677;ENSG00000102760;ENSG00000110330;ENSG00000090339;ENSG00000123104;ENSG00000149311;ENSG00000196712;ENSG00000143153;ENSG00000122861;ENSG00000152952;ENSG00000141682;ENSG00000165240;ENSG00000171132;ENSG00000124212;ENSG00000073756;ENSG00000107562;ENSG00000125845;ENSG00000092969…
GO:0060537	muscle tissue development	http://amigo.geneontology.org/amigo/term/GO:0060537	348	36	18.4235	1.95402	9.31357e-05	0.00131425	467;650;1134;1301;1525;1634;1906;1958;2697;3479;3488;3688;4223;4628;4763;5318;5915;6445;6926;7042;7046;7048;7168;8470;9734;10512;10611;22943;23764;27063;50937;51804;64321;91624;129446;102724428	ENSG00000275993;ENSG00000075223;ENSG00000163110;ENSG00000138435;ENSG00000163092;ENSG00000060718;ENSG00000154639;ENSG00000011465;ENSG00000078401;ENSG00000120738;ENSG00000107984;ENSG00000185022;ENSG00000152661;ENSG00000148677;ENSG00000017427;ENSG00000115461;ENSG00000150093;ENSG00000106511;ENSG00000133026;ENSG00000162772;ENSG00000196712;ENSG00000064309;ENSG00000100625;ENSG00000057294;ENSG00000077092…
GO:0033627	cell adhesion mediated by integrin	http://amigo.geneontology.org/amigo/term/GO:0033627	54	11	2.85882	3.84774	0.000100681	0.00139489	2200;3383;3685;3688;5054;5328;6352;7042;8754;9404;22801	ENSG00000166147;ENSG00000137809;ENSG00000090339;ENSG00000138448;ENSG00000150093;ENSG00000106366;ENSG00000122861;ENSG00000271503;ENSG00000092969;ENSG00000168615;ENSG00000110031
GO:0032102	negative regulation of response to external stimulus	http://amigo.geneontology.org/amigo/term/GO:0032102	258	29	13.6588	2.12317	0.000105205	0.00143154	1906;2113;2697;3434;5054;5055;5155;5270;5328;5654;5740;6091;6092;6347;7057;7103;7128;8482;9037;9353;10371;10505;10512;80031;83737;84959;90102;135228;223117	ENSG00000075213;ENSG00000135622;ENSG00000075223;ENSG00000156535;ENSG00000078401;ENSG00000134954;ENSG00000153993;ENSG00000152661;ENSG00000185745;ENSG00000106366;ENSG00000197632;ENSG00000100311;ENSG00000135919;ENSG00000122861;ENSG00000166033;ENSG00000124212;ENSG00000169855;ENSG00000185008;ENSG00000108691;ENSG00000137801;ENSG00000127324;ENSG00000118503;ENSG00000137872;ENSG00000078747;ENSG00000138623…
GO:0097191	extrinsic apoptotic signaling pathway	http://amigo.geneontology.org/amigo/term/GO:0097191	221	26	11.7	2.22222	0.000112432	0.00150304	467;2537;3383;3479;3552;3604;3624;3685;3717;4254;4763;5054;5366;6376;6498;6789;7042;7046;7057;7128;7185;8793;10018;10193;57448;81537	ENSG00000153094;ENSG00000181852;ENSG00000126709;ENSG00000090339;ENSG00000017427;ENSG00000115008;ENSG00000049249;ENSG00000122641;ENSG00000138448;ENSG00000096968;ENSG00000049130;ENSG00000162772;ENSG00000196712;ENSG00000106366;ENSG00000141682;ENSG00000115760;ENSG00000006210;ENSG00000136603;ENSG00000101109;ENSG00000092969;ENSG00000106799;ENSG00000137801;ENSG00000118503;ENSG00000056558;ENSG00000126821…
GO:0007015	actin filament organization	http://amigo.geneontology.org/amigo/term/GO:0007015	327	34	17.3118	1.96398	0.000131173	0.00172335	1490;1809;2150;2195;3383;3688;3717;4690;4739;5074;5358;5581;5962;6385;6387;7046;7168;8470;8477;9037;9113;9353;9645;10395;10788;27289;27295;28984;51474;54434;56907;57698;90102;285527	ENSG00000164741;ENSG00000145703;ENSG00000118523;ENSG00000113657;ENSG00000164251;ENSG00000083857;ENSG00000172602;ENSG00000154553;ENSG00000075539;ENSG00000102760;ENSG00000090339;ENSG00000150093;ENSG00000096968;ENSG00000158092;ENSG00000111859;ENSG00000177425;ENSG00000050405;ENSG00000102024;ENSG00000084112;ENSG00000171132;ENSG00000134278;ENSG00000187164;ENSG00000137710;ENSG00000124145;ENSG00000107562…
GO:0048144	fibroblast proliferation	http://amigo.geneontology.org/amigo/term/GO:0048144	85	14	4.5	3.11111	0.000137774	0.00177919	1021;1026;1956;2335;2355;2495;3479;4763;5074;5155;23515;56034;80310;100532731	ENSG00000269897;ENSG00000105810;ENSG00000124762;ENSG00000146648;ENSG00000115414;ENSG00000159256;ENSG00000075426;ENSG00000167996;ENSG00000017427;ENSG00000196712;ENSG00000177425;ENSG00000100311;ENSG00000145431;ENSG00000170962
GO:0061564	axon development	http://amigo.geneontology.org/amigo/term/GO:0061564	452	43	23.9294	1.79695	0.000140094	0.00177919	214;627;2044;2131;2335;2803;3688;3717;3730;3799;4060;4628;4897;5649;5792;6049;6091;6092;6387;6498;6586;7042;8301;8482;8609;9037;9353;9706;10100;10371;10505;10512;54434;55740;57142;57698;59277;80031;84570;85440;151449;223117;374946	ENSG00000134198;ENSG00000075213;ENSG00000135622;ENSG00000075223;ENSG00000143869;ENSG00000145242;ENSG00000182197;ENSG00000170017;ENSG00000153993;ENSG00000115414;ENSG00000144674;ENSG00000150093;ENSG00000096968;ENSG00000011201;ENSG00000162490;ENSG00000170759;ENSG00000139329;ENSG00000133026;ENSG00000091129;ENSG00000084112;ENSG00000154380;ENSG00000189056;ENSG00000115310;ENSG00000187164;ENSG00000142949…
GO:0001818	negative regulation of cytokine production	http://amigo.geneontology.org/amigo/term/GO:0001818	214	25	11.3294	2.20665	0.000169139	0.00211285	2150;2335;2633;3569;3604;3624;4157;5621;5971;7042;7057;7128;7187;7292;9308;23208;23586;23607;27242;28984;29126;64135;80380;83737;100133941	ENSG00000272398;ENSG00000164251;ENSG00000132718;ENSG00000115414;ENSG00000107201;ENSG00000198087;ENSG00000117228;ENSG00000146072;ENSG00000102760;ENSG00000120217;ENSG00000136244;ENSG00000049249;ENSG00000122641;ENSG00000258839;ENSG00000171867;ENSG00000104856;ENSG00000115267;ENSG00000092969;ENSG00000137801;ENSG00000118503;ENSG00000131323;ENSG00000117586;ENSG00000197646;ENSG00000078747;ENSG00000112149
GO:0031346	positive regulation of cell projection organization	http://amigo.geneontology.org/amigo/term/GO:0031346	305	32	16.1471	1.98179	0.000173737	0.00213529	27;324;538;627;1272;1809;2150;2335;2803;3569;3815;4690;5649;5789;6091;6092;6387;6498;7046;8482;8507;8826;9037;9353;9662;23327;27063;51704;55714;57498;57698;257194	ENSG00000018236;ENSG00000113657;ENSG00000164251;ENSG00000049759;ENSG00000115414;ENSG00000172260;ENSG00000143322;ENSG00000148677;ENSG00000144674;ENSG00000134982;ENSG00000136244;ENSG00000157404;ENSG00000158092;ENSG00000167191;ENSG00000165240;ENSG00000218336;ENSG00000189056;ENSG00000134313;ENSG00000187164;ENSG00000153707;ENSG00000169855;ENSG00000185008;ENSG00000176697;ENSG00000107562;ENSG00000136603…
GO:0034341	response to interferon-gamma	http://amigo.geneontology.org/amigo/term/GO:0034341	155	20	8.20588	2.43728	0.000197918	0.00239387	1906;2633;3135;3383;3664;3717;4938;4939;4940;6347;6352;6354;6364;6376;6772;7294;7412;10379;10537;115362	ENSG00000213928;ENSG00000213886;ENSG00000154451;ENSG00000078401;ENSG00000117228;ENSG00000204632;ENSG00000090339;ENSG00000117595;ENSG00000096968;ENSG00000089127;ENSG00000111335;ENSG00000111331;ENSG00000108691;ENSG00000271503;ENSG00000108688;ENSG00000115009;ENSG00000006210;ENSG00000115415;ENSG00000074966;ENSG00000162692
GO:0007517	muscle organ development	http://amigo.geneontology.org/amigo/term/GO:0007517	348	35	18.4235	1.89974	0.000201396	0.00239787	467;650;1134;1301;1634;1756;1839;1906;1958;2697;3479;3569;3627;4223;4703;4763;5318;6445;6876;7042;7046;7048;7168;9734;10409;22801;22808;22943;23764;27063;50937;51804;64321;84159;129446	ENSG00000176788;ENSG00000138435;ENSG00000163092;ENSG00000060718;ENSG00000011465;ENSG00000198947;ENSG00000113070;ENSG00000078401;ENSG00000120738;ENSG00000137809;ENSG00000158186;ENSG00000107984;ENSG00000185022;ENSG00000152661;ENSG00000148677;ENSG00000017427;ENSG00000136244;ENSG00000169245;ENSG00000106511;ENSG00000162772;ENSG00000183091;ENSG00000196712;ENSG00000064309;ENSG00000100625;ENSG00000057294…
GO:0007492	endoderm development	http://amigo.geneontology.org/amigo/term/GO:0007492	78	13	4.12941	3.14815	0.000209537	0.00245642	1284;1290;1295;1301;1303;2131;2335;3624;3676;3685;3689;22943;64321	ENSG00000134871;ENSG00000204262;ENSG00000144810;ENSG00000060718;ENSG00000111799;ENSG00000182197;ENSG00000107984;ENSG00000115414;ENSG00000122641;ENSG00000115232;ENSG00000138448;ENSG00000160255;ENSG00000164736
GO:0001763	morphogenesis of a branching structure	http://amigo.geneontology.org/amigo/term/GO:0001763	194	23	10.2706	2.2394	0.000244854	0.00282696	650;1282;1906;3569;6789;6926;7048;7421;9231;9353;10252;10253;10371;10512;10672;23213;25932;51804;57142;59277;64399;84870;151449	ENSG00000164056;ENSG00000136158;ENSG00000075213;ENSG00000075223;ENSG00000120063;ENSG00000187498;ENSG00000143869;ENSG00000078401;ENSG00000137573;ENSG00000169504;ENSG00000136244;ENSG00000100625;ENSG00000115310;ENSG00000074527;ENSG00000164161;ENSG00000125845;ENSG00000101109;ENSG00000135111;ENSG00000163513;ENSG00000111424;ENSG00000146374;ENSG00000151208;ENSG00000145147
GO:0018209	peptidyl-serine modification	http://amigo.geneontology.org/amigo/term/GO:0018209	285	30	15.0882	1.9883	0.000259133	0.00294715	472;1634;1756;3569;4690;5155;5578;5581;6446;6789;6872;7046;7048;8767;9113;9451;9770;10142;10253;22943;23012;23049;23515;26524;53944;85440;96459;127933;152559;375449	ENSG00000127914;ENSG00000136158;ENSG00000152332;ENSG00000163291;ENSG00000011465;ENSG00000198947;ENSG00000107984;ENSG00000211455;ENSG00000157106;ENSG00000159256;ENSG00000150457;ENSG00000136244;ENSG00000069020;ENSG00000158092;ENSG00000149311;ENSG00000100311;ENSG00000169118;ENSG00000154229;ENSG00000171132;ENSG00000118515;ENSG00000101109;ENSG00000147133;ENSG00000106799;ENSG00000163513;ENSG00000116641…
GO:0007229	integrin-mediated signaling pathway	http://amigo.geneontology.org/amigo/term/GO:0007229	91	14	4.81765	2.90598	0.000288801	0.00323627	667;683;1490;3676;3685;3688;3689;3696;4739;7294;8482;8754;10979;22801	ENSG00000073712;ENSG00000118523;ENSG00000137809;ENSG00000115232;ENSG00000138448;ENSG00000150093;ENSG00000160255;ENSG00000105855;ENSG00000111859;ENSG00000151914;ENSG00000109743;ENSG00000074966;ENSG00000138623;ENSG00000168615
GO:0050817	coagulation	http://amigo.geneontology.org/amigo/term/GO:0050817	342	34	18.1059	1.87784	0.000306808	0.00338823	388;1278;1906;2149;2150;2151;3569;3709;3717;3998;5054;5055;5155;5270;5291;5328;5567;5578;5581;7057;7103;7294;9060;10398;10672;23657;23764;26258;55603;56034;80310;80856;84959;221037	ENSG00000101335;ENSG00000120063;ENSG00000164692;ENSG00000078401;ENSG00000181104;ENSG00000164251;ENSG00000164220;ENSG00000171988;ENSG00000151012;ENSG00000185022;ENSG00000104164;ENSG00000136244;ENSG00000123104;ENSG00000096968;ENSG00000143878;ENSG00000074695;ENSG00000106366;ENSG00000197632;ENSG00000100311;ENSG00000135919;ENSG00000051382;ENSG00000122861;ENSG00000112773;ENSG00000142875;ENSG00000154229…
GO:0007507	heart development	http://amigo.geneontology.org/amigo/term/GO:0007507	499	45	26.4176	1.70341	0.000329761	0.00358969	182;472;650;1301;1525;1767;1906;1956;2200;2697;3037;3479;3491;3688;4015;4052;4628;4763;4853;5155;5318;5915;6091;6445;6789;6926;7042;7046;7048;7168;8470;9645;9734;10395;10409;10512;10611;22943;27063;27295;57142;64321;91624;129446;102724428	ENSG00000275993;ENSG00000164741;ENSG00000176788;ENSG00000075223;ENSG00000163110;ENSG00000163092;ENSG00000060718;ENSG00000154639;ENSG00000039139;ENSG00000101384;ENSG00000078401;ENSG00000146648;ENSG00000166147;ENSG00000107984;ENSG00000152661;ENSG00000148677;ENSG00000154553;ENSG00000170961;ENSG00000017427;ENSG00000142871;ENSG00000150093;ENSG00000113083;ENSG00000049323;ENSG00000133026;ENSG00000149311…
GO:0030900	forebrain development	http://amigo.geneontology.org/amigo/term/GO:0030900	358	35	18.9529	1.84668	0.000345129	0.00370406	220;306;538;650;1000;1021;1767;1956;2044;2113;2131;3624;4628;4642;4763;5649;5915;6091;6092;6387;6586;6926;8482;9037;9353;10371;10395;22943;50937;54407;55970;57142;85440;151449;374946	ENSG00000170558;ENSG00000105810;ENSG00000075213;ENSG00000164741;ENSG00000143869;ENSG00000039139;ENSG00000146648;ENSG00000145242;ENSG00000134954;ENSG00000182197;ENSG00000184254;ENSG00000107984;ENSG00000138772;ENSG00000122641;ENSG00000162490;ENSG00000133026;ENSG00000176658;ENSG00000196712;ENSG00000064309;ENSG00000165240;ENSG00000134294;ENSG00000172380;ENSG00000189056;ENSG00000115310;ENSG00000077092…
GO:0051962	positive regulation of nervous system development	http://amigo.geneontology.org/amigo/term/GO:0051962	443	41	23.4529	1.74818	0.000354198	0.0037486	27;627;650;1272;1809;2335;2803;3569;3815;4690;4897;5270;5649;5789;5915;6091;6092;6387;6498;7097;8200;8482;8507;8826;9037;9353;10371;22943;23327;23376;23531;27063;27286;50937;51704;55714;57498;57698;151449;257194;392255	ENSG00000075213;ENSG00000018236;ENSG00000143869;ENSG00000113657;ENSG00000107984;ENSG00000049759;ENSG00000115414;ENSG00000014123;ENSG00000108960;ENSG00000172260;ENSG00000143322;ENSG00000148677;ENSG00000102359;ENSG00000144674;ENSG00000136244;ENSG00000157404;ENSG00000156466;ENSG00000158092;ENSG00000091129;ENSG00000064309;ENSG00000167191;ENSG00000135919;ENSG00000218336;ENSG00000189056;ENSG00000134313…
GO:0071604	transforming growth factor beta production	http://amigo.geneontology.org/amigo/term/GO:0071604	27	7	1.42941	4.89712	0.000396366	0.0041374	4060;5743;6376;7042;7057;23607;100133941	ENSG00000272398;ENSG00000198087;ENSG00000139329;ENSG00000073756;ENSG00000006210;ENSG00000092969;ENSG00000137801
GO:0033002	muscle cell proliferation	http://amigo.geneontology.org/amigo/term/GO:0033002	164	20	8.68235	2.30352	0.000421151	0.00433672	1012;1839;1906;1956;2697;3479;3488;3569;3717;5155;5743;6352;6772;7042;7046;7048;7057;7128;7168;80310	ENSG00000140945;ENSG00000113070;ENSG00000078401;ENSG00000146648;ENSG00000152661;ENSG00000017427;ENSG00000115461;ENSG00000136244;ENSG00000096968;ENSG00000100311;ENSG00000073756;ENSG00000271503;ENSG00000115415;ENSG00000092969;ENSG00000106799;ENSG00000163513;ENSG00000137801;ENSG00000118503;ENSG00000140416;ENSG00000170962
GO:0009617	response to bacterium	http://amigo.geneontology.org/amigo/term/GO:0009617	492	44	26.0471	1.68925	0.000457403	0.00464721	306;929;1439;1634;1906;2149;2150;2919;3383;3569;3576;3604;3627;3717;4016;4791;5054;5578;5581;5743;6347;6352;6364;6372;6373;6374;6401;7097;7110;7128;7292;7412;8754;8767;8793;10133;23208;25819;27063;27242;55970;57088;100133941;100302736	ENSG00000272398;ENSG00000251201;ENSG00000123240;ENSG00000100368;ENSG00000011465;ENSG00000078401;ENSG00000181104;ENSG00000164251;ENSG00000132718;ENSG00000151014;ENSG00000148677;ENSG00000146072;ENSG00000163739;ENSG00000138772;ENSG00000090339;ENSG00000136244;ENSG00000169429;ENSG00000049249;ENSG00000169245;ENSG00000096968;ENSG00000129038;ENSG00000077150;ENSG00000106366;ENSG00000154229;ENSG00000171132…
GO:0071526	semaphorin-plexin signaling pathway	http://amigo.geneontology.org/amigo/term/GO:0071526	37	8	1.95882	4.08408	0.000583309	0.00584844	8482;9037;9855;10371;10505;10512;80031;223117	ENSG00000075213;ENSG00000135622;ENSG00000075223;ENSG00000153993;ENSG00000137872;ENSG00000138623;ENSG00000112902;ENSG00000006607
GO:0034330	cell junction organization	http://amigo.geneontology.org/amigo/term/GO:0034330	247	26	13.0765	1.9883	0.000651477	0.00644708	324;1000;1008;1012;1525;2335;2697;3918;5318;5578;5795;5817;5962;6385;7042;7046;7057;8826;9231;10395;10979;11228;57863;84962;90102;129446	ENSG00000170558;ENSG00000040731;ENSG00000140945;ENSG00000164741;ENSG00000073712;ENSG00000123094;ENSG00000163092;ENSG00000154639;ENSG00000115414;ENSG00000152661;ENSG00000134982;ENSG00000058085;ENSG00000057294;ENSG00000154229;ENSG00000162706;ENSG00000149177;ENSG00000073008;ENSG00000137710;ENSG00000124145;ENSG00000092969;ENSG00000106799;ENSG00000137801;ENSG00000129474;ENSG00000140575;ENSG00000144824…
GO:0050865	regulation of cell activation	http://amigo.geneontology.org/amigo/term/GO:0050865	473	42	25.0412	1.67724	0.000706434	0.00690131	472;683;1026;1490;2150;3135;3479;3569;3575;3624;3717;4345;4690;5074;5155;5270;5578;5621;6347;6352;6385;6542;7037;7048;7057;7128;7292;7294;7412;8654;8767;8995;9308;10193;26258;27242;29126;64092;80380;84959;284021;100133941	ENSG00000272398;ENSG00000181852;ENSG00000124762;ENSG00000118523;ENSG00000164251;ENSG00000104164;ENSG00000146072;ENSG00000271605;ENSG00000120217;ENSG00000204632;ENSG00000017427;ENSG00000136244;ENSG00000168685;ENSG00000122641;ENSG00000096968;ENSG00000091972;ENSG00000158092;ENSG00000149311;ENSG00000177425;ENSG00000100311;ENSG00000135919;ENSG00000154229;ENSG00000171867;ENSG00000108691;ENSG00000271503…
GO:0061448	connective tissue development	http://amigo.geneontology.org/amigo/term/GO:0061448	236	25	12.4941	2.00094	0.000748502	0.00721973	538;650;1301;1490;1906;1958;3491;3696;4060;5155;5915;7042;7045;7046;7048;8200;9451;23213;51320;55959;80310;80856;84159;151449;392255	ENSG00000060718;ENSG00000118523;ENSG00000143869;ENSG00000078401;ENSG00000120738;ENSG00000137573;ENSG00000142871;ENSG00000105855;ENSG00000156466;ENSG00000139329;ENSG00000176624;ENSG00000100311;ENSG00000165240;ENSG00000196562;ENSG00000077092;ENSG00000125845;ENSG00000092969;ENSG00000120708;ENSG00000106799;ENSG00000163513;ENSG00000170962;ENSG00000144320;ENSG00000125965;ENSG00000150347;ENSG00000172071
GO:0009100	glycoprotein metabolic process	http://amigo.geneontology.org/amigo/term/GO:0009100	388	36	20.5412	1.75258	0.000760276	0.00724163	378;538;650;1301;1462;1634;1839;2131;3423;3479;3998;4939;5074;5238;5806;7057;7991;8473;9452;23169;23213;26035;26270;51809;55454;55959;56913;66008;79586;79644;92126;117248;283464;337876;440138;727936	ENSG00000131386;ENSG00000060718;ENSG00000038427;ENSG00000011465;ENSG00000113070;ENSG00000182197;ENSG00000116704;ENSG00000137573;ENSG00000138604;ENSG00000116663;ENSG00000151233;ENSG00000198108;ENSG00000010404;ENSG00000017427;ENSG00000168374;ENSG00000074695;ENSG00000253710;ENSG00000111335;ENSG00000177425;ENSG00000109586;ENSG00000013375;ENSG00000165240;ENSG00000169826;ENSG00000196562;ENSG00000106392…
GO:0019932	second-messenger-mediated signaling	http://amigo.geneontology.org/amigo/term/GO:0019932	237	25	12.5471	1.9925	0.000796013	0.00748842	481;683;1012;1756;1906;1956;2044;2633;3269;3479;3576;3627;3709;5139;5621;6364;6373;6401;7057;7412;8844;9451;51655;79772;283455	ENSG00000140945;ENSG00000198947;ENSG00000078401;ENSG00000146648;ENSG00000145242;ENSG00000117228;ENSG00000171435;ENSG00000196639;ENSG00000017427;ENSG00000169429;ENSG00000169245;ENSG00000123104;ENSG00000143153;ENSG00000172572;ENSG00000108551;ENSG00000171867;ENSG00000115009;ENSG00000169248;ENSG00000007908;ENSG00000109743;ENSG00000137801;ENSG00000162692;ENSG00000175471;ENSG00000141068;ENSG00000172071
GO:0071216	cellular response to biotic stimulus	http://amigo.geneontology.org/amigo/term/GO:0071216	174	20	9.21176	2.17114	0.000900683	0.00836976	929;3383;3569;3576;3627;5054;5578;5581;6347;6352;6364;7097;7128;7292;8754;8767;9451;27063;57088;100302736	ENSG00000251201;ENSG00000148677;ENSG00000090339;ENSG00000136244;ENSG00000169429;ENSG00000169245;ENSG00000106366;ENSG00000154229;ENSG00000171132;ENSG00000114698;ENSG00000108691;ENSG00000271503;ENSG00000115009;ENSG00000137462;ENSG00000118503;ENSG00000117586;ENSG00000168615;ENSG00000104312;ENSG00000170458;ENSG00000172071
GO:0071559	response to transforming growth factor beta	http://amigo.geneontology.org/amigo/term/GO:0071559	213	23	11.2765	2.03965	0.000923512	0.00847851	1278;1284;1906;2200;2201;3688;4052;5139;5155;5654;6498;7042;7046;7048;7057;8200;8754;9518;10979;27063;54778;80310;135228	ENSG00000073712;ENSG00000164692;ENSG00000134871;ENSG00000156535;ENSG00000078401;ENSG00000166147;ENSG00000138829;ENSG00000148677;ENSG00000150093;ENSG00000049323;ENSG00000172572;ENSG00000100311;ENSG00000157450;ENSG00000166033;ENSG00000136603;ENSG00000092969;ENSG00000106799;ENSG00000163513;ENSG00000137801;ENSG00000170962;ENSG00000125965;ENSG00000168615;ENSG00000130513
GO:0070661	leukocyte proliferation	http://amigo.geneontology.org/amigo/term/GO:0070661	267	27	14.1353	1.91011	0.000957164	0.00868284	472;683;1026;2150;3135;3479;3569;3575;3815;4254;4690;5074;5621;6352;6385;7037;7128;7292;7412;8654;8767;8995;27242;29126;54542;80380;100133941	ENSG00000272398;ENSG00000124762;ENSG00000164251;ENSG00000146072;ENSG00000120217;ENSG00000204632;ENSG00000017427;ENSG00000136244;ENSG00000168685;ENSG00000157404;ENSG00000049130;ENSG00000158092;ENSG00000149311;ENSG00000177425;ENSG00000056586;ENSG00000171867;ENSG00000271503;ENSG00000124145;ENSG00000109743;ENSG00000072274;ENSG00000118503;ENSG00000117586;ENSG00000162692;ENSG00000197646;ENSG00000138735…
GO:0043588	skin development	http://amigo.geneontology.org/amigo/term/GO:0043588	241	25	12.7588	1.95943	0.00101327	0.00908367	182;538;1278;1290;1956;2312;2355;3488;3624;3664;4050;6789;7042;7421;8754;9113;10468;10626;22943;23022;25932;26524;55504;80144;135228	ENSG00000134363;ENSG00000221926;ENSG00000164692;ENSG00000204262;ENSG00000156535;ENSG00000101384;ENSG00000146648;ENSG00000107984;ENSG00000129116;ENSG00000143631;ENSG00000075426;ENSG00000169504;ENSG00000150457;ENSG00000115461;ENSG00000122641;ENSG00000117595;ENSG00000227507;ENSG00000165240;ENSG00000127863;ENSG00000101109;ENSG00000092969;ENSG00000111424;ENSG00000138759;ENSG00000168615;ENSG00000131023
GO:2001057	reactive nitrogen species metabolic process	http://amigo.geneontology.org/amigo/term/GO:2001057	70	11	3.70588	2.96825	0.00105363	0.00933568	1906;1956;3383;3569;3689;3717;5740;5743;5806;6542;7097	ENSG00000078401;ENSG00000146648;ENSG00000090339;ENSG00000136244;ENSG00000160255;ENSG00000096968;ENSG00000124212;ENSG00000073756;ENSG00000163661;ENSG00000003989;ENSG00000137462
GO:0003158	endothelium development	http://amigo.geneontology.org/amigo/term/GO:0003158	115	15	6.08824	2.46377	0.00107225	0.00939139	182;388;1903;2150;2697;3383;3627;5962;6789;25932;30061;64321;81575;84913;90627	ENSG00000101384;ENSG00000213694;ENSG00000164251;ENSG00000169504;ENSG00000152661;ENSG00000138449;ENSG00000090339;ENSG00000169245;ENSG00000143878;ENSG00000137710;ENSG00000164736;ENSG00000101109;ENSG00000178878;ENSG00000168874;ENSG00000133121
