# Supplementary material for: Loss of TDP-43 causes ectopic endothelial sprouting and migration defects through increased fibronectin, vcam 1 and integrin α4/β1
Source: Front Cell Dev Biol. 2023 Jun 13;11:1169962. doi: 10.3389/fcell.2023.1169962 (PMC10299809; doi:10.3389/fcell.2023.1169962)
Supplement: Supplementary file 4 [file Table3.XLSX]

## Sheet: xlinks
	row.names	chrome	s_strand	start_position	end_position	gene_length	gene_name	xlinks	xlinks.density	TTTTT.frequency	TTTTT.density	AGTCT.frequency	AGTCT.density	GAGTC.frequency	GAGTC.density	TTTTG.frequency	TTTTG.density	GTTTT.frequency	GTTTT.density	TCTGT.frequency	TCTGT.density	TGTTG.frequency	TGTTG.density	TTGCC.frequency	TTGCC.density	GTTGC.frequency	GTTGC.density	CTTTT.frequency	CTTTT.density	GGTCT.frequency	GGTCT.density	GTCTC.frequency	GTCTC.density	GCTCT.frequency	GCTCT.density	TCTTG.frequency	TCTTG.density	TTTGA.frequency	TTTGA.density	CTTGC.frequency	CTTGC.density	TTGTT.frequency	TTGTT.density	TGAGA.frequency	TGAGA.density	GGGTC.frequency	GGGTC.density	GTCTT.frequency	GTCTT.density
120	23771	chr11	+	65269806	65271079	1274	MALAT1	960	0.75353	470	0.36892	NA	NA	26	0.02041	80	0.06279	26	0.02041	25	0.01962	50	0.03925	23	0.01805	19	0.01491	192	0.15071	NA	NA	23	0.01805	30	0.02355	NA	NA	NA	NA	23	0.01805	121	0.09498	127	0.09969	NA	NA	NA	NA
1	25048	chr11	+	65190268	65213006	22739	NEAT1	5712	0.2512	1399	0.06152	154	0.00677	126	0.00554	589	0.0259	518	0.02278	560	0.02463	515	0.02265	248	0.01091	226	0.00994	769	0.03382	279	0.01227	101	0.00444	238	0.01047	191	0.0084	383	0.01684	214	0.00941	610	0.02683	233	0.01025	135	0.00594	317	0.01394
8	42605	chr15	+	39873126	39891118	17993	THBS1	3297	0.18324	1346	0.07481	78	0.00434	67	0.00372	290	0.01612	241	0.01339	211	0.01173	182	0.01012	173	0.00961	33	0.00183	338	0.01879	94	0.00522	76	0.00422	132	0.00734	112	0.00622	200	0.01112	136	0.00756	238	0.01323	165	0.00917	40	0.00222	109	0.00606
413	17172	chr6	-	132272512	132269315	3198	CTGF	469	0.14665	102	0.03189	3	0.00094	21	0.00657	13	0.00407	22	0.00688	14	0.00438	8	0.0025	8	0.0025	NA	NA	22	0.00688	NA	NA	NA	NA	22	0.00688	4	0.00125	43	0.01345	2	0.00063	45	0.01407	37	0.01157	6	0.00188	4	0.00125
537	2	chrUn_gl000220	+	113347	118416	5070	28S	409	0.08067	NA	NA	NA	NA	NA	NA	NA	NA	30	0.00592	23	0.00454	64	0.01262	33	0.00651	32	0.00631	NA	NA	NA	NA	NA	NA	NA	NA	NA	NA	NA	NA	NA	NA	50	0.00986	34	0.00671	64	0.01262	NA	NA
171	39913	chr7	+	100770369	100781534	11166	SERPINE1	815	0.07299	18	0.00161	21	0.00188	18	0.00161	28	0.00251	3	0.00027	47	0.00421	10	0.0009	39	0.00349	7	0.00063	57	0.0051	41	0.00367	78	0.00699	32	0.00287	51	0.00457	12	0.00107	41	0.00367	36	0.00322	35	0.00313	38	0.0034	21	0.00188
106	46606	chr17	+	25621105	25640656	19552	WSB1	1016	0.05196	506	0.02588	60	0.00307	29	0.00148	161	0.00823	132	0.00675	97	0.00496	79	0.00404	40	0.00205	26	0.00133	139	0.00711	26	0.00133	39	0.00199	29	0.00148	52	0.00266	85	0.00435	57	0.00292	117	0.00598	22	0.00113	18	0.00092	51	0.00261
483	46303	chr10	+	17270257	17279591	9335	VIM	439	0.04703	88	0.00943	1	0.00011	6	0.00064	27	0.00289	20	0.00214	20	0.00214	7	0.00075	14	0.0015	2	0.00021	30	0.00321	2	0.00021	4	0.00043	9	0.00096	24	0.00257	21	0.00225	4	0.00043	7	0.00075	11	0.00118	12	0.00129	12	0.00129
542	11494	chr10	-	92681032	92671852	9181	ANKRD1	408	0.04444	256	0.02788	2	0.00022	1	0.00011	36	0.00392	25	0.00272	13	0.00142	10	0.00109	7	0.00076	7	0.00076	24	0.00261	9	0.00098	3	0.00033	8	0.00087	25	0.00272	34	0.0037	6	0.00065	6	0.00065	24	0.00261	4	0.00044	10	0.00109
890	17620	chr17	-	62502406	62495739	6668	DDX5	295	0.04424	76	0.0114	3	0.00045	8	0.0012	35	0.00525	26	0.0039	22	0.0033	14	0.0021	3	0.00045	5	0.00075	28	0.0042	21	0.00315	1	0.00015	2	0.0003	29	0.00435	21	0.00315	11	0.00165	11	0.00165	11	0.00165	11	0.00165	18	0.0027
871	18218	chr6	+	12290595	12297426	6832	EDN1	301	0.04406	171	0.02503	5	0.00073	8	0.00117	31	0.00454	38	0.00556	4	0.00059	2	0.00029	13	0.0019	5	0.00073	43	0.00629	23	0.00337	3	0.00044	15	0.0022	8	0.00117	24	0.00351	7	0.00102	14	0.00205	23	0.00337	14	0.00205	18	0.00263
988	15144	chr20	-	23066976	23059985	6992	CD93	277	0.03962	32	0.00458	7	0.001	5	0.00072	26	0.00372	11	0.00157	27	0.00386	8	0.00114	5	0.00072	8	0.00114	22	0.00315	8	0.00114	17	0.00243	13	0.00186	12	0.00172	19	0.00272	17	0.00243	26	0.00372	13	0.00186	9	0.00129	12	0.00172
566	21150	chr5	-	179051600	179041178	10423	HNRNPH1	399	0.03828	199	0.01909	23	0.00221	21	0.00201	55	0.00528	63	0.00604	21	0.00201	43	0.00413	31	0.00297	14	0.00134	82	0.00787	7	0.00067	13	0.00125	12	0.00115	24	0.0023	45	0.00432	4	0.00038	41	0.00393	22	0.00211	2	0.00019	24	0.0023
26	18273	chr2	-	56151273	56093101	58173	EFEMP1	2175	0.03739	326	0.0056	127	0.00218	58	0.001	167	0.00287	149	0.00256	140	0.00241	150	0.00258	59	0.00101	55	0.00095	153	0.00263	55	0.00095	95	0.00163	41	0.0007	79	0.00136	132	0.00227	44	0.00076	195	0.00335	113	0.00194	22	0.00038	81	0.00139
6	21342	chr1	-	22263789	22148737	115053	HSPG2	3743	0.03253	506	0.0044	118	0.00103	156	0.00136	107	0.00093	76	0.00066	180	0.00156	87	0.00076	169	0.00147	92	0.0008	180	0.00156	136	0.00118	228	0.00198	181	0.00157	83	0.00072	65	0.00056	107	0.00093	40	0.00035	136	0.00118	193	0.00168	110	0.00096
128	43757	chr6	-	7911046	7881749	29298	TXNDC5	941	0.03212	160	0.00546	33	0.00113	38	0.0013	57	0.00195	45	0.00154	75	0.00256	64	0.00218	31	0.00106	25	0.00085	98	0.00334	46	0.00157	29	0.00099	42	0.00143	47	0.0016	39	0.00133	25	0.00085	42	0.00143	45	0.00154	40	0.00137	57	0.00195
436	40427	chr12	-	46766644	46751971	14674	SLC38A2	459	0.03128	191	0.01302	12	0.00082	4	0.00027	74	0.00504	57	0.00388	45	0.00307	31	0.00211	10	0.00068	9	0.00061	66	0.0045	10	0.00068	5	0.00034	14	0.00095	23	0.00157	39	0.00266	11	0.00075	75	0.00511	20	0.00136	8	0.00055	21	0.00143
480	13019	chrX	+	152760396	152775011	14616	BGN	439	0.03004	12	0.00082	14	0.00096	11	0.00075	7	0.00048	10	0.00068	49	0.00335	2	0.00014	9	0.00062	2	0.00014	7	0.00048	22	0.00151	31	0.00212	22	0.00151	24	0.00164	5	0.00034	15	0.00103	NA	NA	15	0.00103	24	0.00164	17	0.00116
95	23995	chr12	+	69201955	69239213	37259	MDM2	1119	0.03003	822	0.02206	101	0.00271	52	0.0014	189	0.00507	149	0.004	129	0.00346	89	0.00239	46	0.00123	58	0.00156	162	0.00435	45	0.00121	71	0.00191	49	0.00132	102	0.00274	141	0.00378	50	0.00134	146	0.00392	84	0.00225	16	0.00043	86	0.00231
812	21143	chr7	-	26240365	26229546	10820	HNRNPA2B1	314	0.02902	88	0.00813	8	0.00074	10	0.00092	41	0.00379	41	0.00379	14	0.00129	33	0.00305	7	0.00065	7	0.00065	41	0.00379	28	0.00259	10	0.00092	12	0.00111	19	0.00176	36	0.00333	10	0.00092	31	0.00287	21	0.00194	20	0.00185	15	0.00139
247	17597	chr22	-	38903664	38879444	24221	DDX17	658	0.02717	285	0.01177	28	0.00116	9	0.00037	86	0.00355	86	0.00355	52	0.00215	39	0.00161	18	0.00074	12	0.0005	86	0.00355	22	0.00091	19	0.00078	27	0.00111	31	0.00128	58	0.00239	26	0.00107	65	0.00268	7	0.00029	3	0.00012	22	0.00091
15	19446	chr14	+	85996487	86094268	97782	FLRT2	2619	0.02678	865	0.00885	90	0.00092	61	0.00062	321	0.00328	302	0.00309	176	0.0018	159	0.00163	127	0.0013	76	0.00078	327	0.00334	70	0.00072	82	0.00084	76	0.00078	133	0.00136	262	0.00268	85	0.00087	220	0.00225	156	0.0016	44	0.00045	128	0.00131
17	20906	chr4	+	145567172	145666422	99251	HHIP	2563	0.02582	920	0.00927	142	0.00143	77	0.00078	301	0.00303	237	0.00239	189	0.0019	121	0.00122	78	0.00079	74	0.00075	294	0.00296	32	0.00032	90	0.00091	94	0.00095	134	0.00135	173	0.00174	84	0.00085	182	0.00183	158	0.00159	16	0.00016	91	0.00092
790	18297	chr9	+	139553307	139567129	13823	EGFL7	319	0.02308	NA	NA	5	0.00036	7	0.00051	3	0.00022	2	0.00014	3	0.00022	3	0.00022	15	0.00109	5	0.00036	2	0.00014	14	0.00101	11	0.0008	17	0.00123	5	0.00036	NA	NA	10	0.00072	NA	NA	17	0.00123	24	0.00174	5	0.00036
663	39963	chr1	-	35658748	35641978	16771	SFPQ	360	0.02147	130	0.00775	7	0.00042	6	0.00036	61	0.00364	46	0.00274	10	0.0006	25	0.00149	12	0.00072	14	0.00083	45	0.00268	8	0.00048	13	0.00078	3	0.00018	16	0.00095	32	0.00191	5	0.0003	47	0.0028	26	0.00155	8	0.00048	10	0.0006
7	46414	chr12	-	6233835	6058039	175797	VWF	3718	0.02115	1236	0.00703	182	0.00104	139	0.00079	393	0.00224	296	0.00168	277	0.00158	152	0.00086	173	0.00098	93	0.00053	365	0.00208	153	0.00087	229	0.0013	205	0.00117	219	0.00125	263	0.0015	141	0.0008	232	0.00132	257	0.00146	127	0.00072	169	0.00096
49	19476	chr2	-	216300894	216225162	75733	FN1	1579	0.02085	305	0.00403	31	0.00041	39	0.00051	107	0.00141	84	0.00111	80	0.00106	65	0.00086	53	0.0007	53	0.0007	144	0.0019	48	0.00063	88	0.00116	41	0.00054	58	0.00077	107	0.00141	53	0.0007	98	0.00129	105	0.00139	63	0.00083	48	0.00063
164	47723	chrX	-	73461982	73421436	40547	Z83843.1	844	0.02082	421	0.01038	29	0.00072	16	0.00039	160	0.00395	139	0.00343	74	0.00183	84	0.00207	51	0.00126	35	0.00086	103	0.00254	63	0.00155	49	0.00121	25	0.00062	72	0.00178	66	0.00163	25	0.00062	117	0.00289	43	0.00106	37	0.00091	56	0.00138
12	13068	chr6	+	7727029	7881654	154626	BMP6	2999	0.0194	1006	0.00651	108	0.0007	81	0.00052	296	0.00191	264	0.00171	272	0.00176	207	0.00134	134	0.00087	106	0.00069	337	0.00218	109	0.0007	108	0.0007	138	0.00089	159	0.00103	249	0.00161	118	0.00076	214	0.00138	190	0.00123	84	0.00054	135	0.00087
166	24950	chrX	-	73513361	73467698	45664	NCRNA00182	834	0.01826	374	0.00819	75	0.00164	37	0.00081	147	0.00322	92	0.00201	49	0.00107	67	0.00147	47	0.00103	32	0.0007	90	0.00197	45	0.00099	49	0.00107	34	0.00074	67	0.00147	96	0.0021	39	0.00085	93	0.00204	80	0.00175	39	0.00085	45	0.00099
50	28551	chr14	+	63671125	63759936	88812	RHOJ	1579	0.01778	466	0.00525	49	0.00055	30	0.00034	159	0.00179	145	0.00163	97	0.00109	67	0.00075	87	0.00098	42	0.00047	193	0.00217	78	0.00088	76	0.00086	55	0.00062	96	0.00108	111	0.00125	76	0.00086	97	0.00109	87	0.00098	52	0.00059	63	0.00071
467	19440	chrX	-	153603005	153576891	26115	FLNA	445	0.01704	1	4e-05	4	0.00015	10	0.00038	11	0.00042	2	8e-05	10	0.00038	4	0.00015	11	0.00042	NA	NA	8	0.00031	8	0.00031	7	0.00027	16	0.00061	11	0.00042	10	0.00038	18	0.00069	2	8e-05	7	0.00027	7	0.00027	5	0.00019
5	8131	chr2	-	216708444	216476285	232160	AC122136.1-ENSG00000235770	3878	0.0167	1423	0.00613	167	0.00072	90	0.00039	481	0.00207	386	0.00166	282	0.00121	182	0.00078	144	0.00062	109	0.00047	502	0.00216	143	0.00062	144	0.00062	177	0.00076	242	0.00104	339	0.00146	141	0.00061	305	0.00131	296	0.00127	89	0.00038	195	0.00084
281	15219	chr16	+	66400524	66438685	38162	CDH5	602	0.01577	255	0.00668	21	0.00055	29	0.00076	44	0.00115	52	0.00136	51	0.00134	12	0.00031	19	0.0005	4	0.0001	43	0.00113	29	0.00076	30	0.00079	37	0.00097	12	0.00031	22	0.00058	11	0.00029	41	0.00107	35	0.00092	30	0.00079	24	0.00063
11	16089	chr2	+	36583068	36778277	195210	CRIM1	3047	0.01561	791	0.00405	136	0.0007	74	0.00038	317	0.00162	254	0.0013	191	0.00098	204	0.00105	112	0.00057	70	0.00036	366	0.00187	95	0.00049	109	0.00056	118	0.0006	186	0.00095	238	0.00122	120	0.00061	298	0.00153	186	0.00095	71	0.00036	132	0.00068
127	21146	chr14	-	21737637	21677294	60344	HNRNPC	941	0.01559	771	0.01278	85	0.00141	46	0.00076	192	0.00318	116	0.00192	69	0.00114	73	0.00121	41	0.00068	43	0.00071	139	0.0023	35	0.00058	73	0.00121	38	0.00063	52	0.00086	135	0.00224	29	0.00048	80	0.00133	99	0.00164	5	8e-05	51	0.00085
142	17190	chr11	+	57529233	57586650	57418	CTNND1	894	0.01557	481	0.00838	40	0.0007	28	0.00049	150	0.00261	102	0.00178	66	0.00115	55	0.00096	48	0.00084	50	0.00087	139	0.00242	69	0.0012	71	0.00124	47	0.00082	91	0.00158	84	0.00146	44	0.00077	98	0.00171	68	0.00118	34	0.00059	67	0.00117
395	20332	chrX	+	53078505	53109796	31292	GPR173	482	0.0154	70	0.00224	9	0.00029	4	0.00013	17	0.00054	11	0.00035	85	0.00272	19	0.00061	10	0.00032	6	0.00019	15	0.00048	28	0.00089	42	0.00134	7	0.00022	16	0.00051	27	0.00086	9	0.00029	15	0.00048	56	0.00179	20	0.00064	9	0.00029
567	41671	chr5	-	151066725	151040656	26070	SPARC	399	0.0153	44	0.00169	9	0.00035	13	0.0005	32	0.00123	21	0.00081	23	0.00088	23	0.00088	31	0.00119	12	0.00046	59	0.00226	5	0.00019	11	0.00042	26	0.001	20	0.00077	34	0.0013	10	0.00038	31	0.00119	45	0.00173	5	0.00019	24	0.00092
447	42849	chr4	+	56262123	56292338	30216	TMEM165	453	0.01499	262	0.00867	16	0.00053	6	0.0002	57	0.00189	54	0.00179	53	0.00175	45	0.00149	32	0.00106	32	0.00106	80	0.00265	33	0.00109	21	0.00069	27	0.00089	55	0.00182	28	0.00093	34	0.00113	33	0.00109	38	0.00126	15	0.0005	41	0.00136
34	15229	chr12	-	96794222	96672039	122184	CDK17	1825	0.01494	1036	0.00848	106	0.00087	63	0.00052	311	0.00255	259	0.00212	135	0.0011	146	0.00119	62	0.00051	51	0.00042	280	0.00229	87	0.00071	110	0.0009	35	0.00029	122	0.001	206	0.00169	49	0.0004	204	0.00167	164	0.00134	46	0.00038	103	0.00084
96	24271	chr4	+	90800682	90875779	75098	MMRN1	1118	0.01489	322	0.00429	60	0.0008	35	0.00047	112	0.00149	126	0.00168	64	0.00085	41	0.00055	40	0.00053	31	0.00041	124	0.00165	20	0.00027	40	0.00053	44	0.00059	33	0.00044	96	0.00128	44	0.00059	90	0.0012	73	0.00097	12	0.00016	25	0.00033
354	24045	chr14	+	101292454	101327357	34904	MEG3	517	0.01481	52	0.00149	26	0.00074	29	0.00083	29	0.00083	23	0.00066	36	0.00103	27	0.00077	17	0.00049	16	0.00046	33	0.00095	26	0.00074	36	0.00103	25	0.00072	17	0.00049	43	0.00123	19	0.00054	15	0.00043	34	0.00097	16	0.00046	27	0.00077
45	19541	chr13	-	41240733	41129816	110918	FOXO1	1616	0.01457	803	0.00724	87	0.00078	56	0.0005	267	0.00241	214	0.00193	168	0.00151	169	0.00152	84	0.00076	69	0.00062	195	0.00176	68	0.00061	72	0.00065	77	0.00069	101	0.00091	191	0.00172	72	0.00065	212	0.00191	133	0.0012	51	0.00046	99	0.00089
21	19441	chr3	+	57994126	58157977	163852	FLNB	2364	0.01443	929	0.00567	129	0.00079	87	0.00053	239	0.00146	195	0.00119	178	0.00109	219	0.00134	135	0.00082	126	0.00077	231	0.00141	178	0.00109	161	0.00098	119	0.00073	176	0.00107	159	0.00097	117	0.00071	215	0.00131	156	0.00095	106	0.00065	142	0.00087
992	2225	chr2	-	188312764	188293427	19338	AC007319.1-ENSG00000213952	276	0.01427	56	0.0029	14	0.00072	5	0.00026	29	0.0015	24	0.00124	14	0.00072	9	0.00047	11	0.00057	4	0.00021	30	0.00155	9	0.00047	10	0.00052	2	0.0001	13	0.00067	31	0.0016	8	0.00041	31	0.0016	14	0.00072	1	5e-05	17	0.00088
9	23932	chr3	+	151961616	152183568	221953	MBNL1	3154	0.01421	1283	0.00578	155	0.0007	93	0.00042	449	0.00202	355	0.0016	238	0.00107	213	0.00096	107	0.00048	99	0.00045	386	0.00174	69	0.00031	134	0.0006	87	0.00039	140	0.00063	287	0.00129	67	0.0003	352	0.00159	190	0.00086	48	0.00022	116	0.00052
130	12419	chr1	-	94703188	94637306	65883	ARHGAP29	933	0.01416	417	0.00633	45	0.00068	13	0.0002	202	0.00307	166	0.00252	75	0.00114	82	0.00124	31	0.00047	25	0.00038	131	0.00199	20	0.0003	37	0.00056	28	0.00042	44	0.00067	125	0.0019	30	0.00046	130	0.00197	91	0.00138	16	0.00024	43	0.00065
97	23107	chr7	-	107643803	107564243	79561	LAMB1	1110	0.01395	251	0.00315	33	0.00041	37	0.00047	95	0.00119	89	0.00112	81	0.00102	64	0.0008	41	0.00052	37	0.00047	109	0.00137	49	0.00062	40	0.0005	52	0.00065	66	0.00083	65	0.00082	44	0.00055	89	0.00112	63	0.00079	29	0.00036	44	0.00055
174	27158	chr3	-	145968965	145910125	58841	PLSCR4	806	0.0137	273	0.00464	26	0.00044	10	0.00017	115	0.00195	108	0.00184	46	0.00078	41	0.0007	16	0.00027	23	0.00039	82	0.00139	27	0.00046	40	0.00068	20	0.00034	41	0.0007	79	0.00134	26	0.00044	109	0.00185	60	0.00102	23	0.00039	27	0.00046
191	40070	chr22	+	51113132	51169147	56016	SHANK3	766	0.01367	109	0.00195	24	0.00043	26	0.00046	39	0.0007	27	0.00048	95	0.0017	39	0.0007	40	0.00071	15	0.00027	47	0.00084	41	0.00073	44	0.00079	54	0.00096	43	0.00077	23	0.00041	45	0.0008	30	0.00054	51	0.00091	46	0.00082	28	0.0005
48	40654	chr17	-	62658385	62540734	117652	SMURF2	1602	0.01362	936	0.00796	139	0.00118	106	0.0009	289	0.00246	219	0.00186	152	0.00129	114	0.00097	88	0.00075	76	0.00065	182	0.00155	74	0.00063	128	0.00109	69	0.00059	114	0.00097	194	0.00165	75	0.00064	158	0.00134	114	0.00097	44	0.00037	101	0.00086
93	28181	chr7	+	39663081	39747722	84642	RALA	1148	0.01356	457	0.0054	81	0.00096	62	0.00073	170	0.00201	127	0.0015	114	0.00135	98	0.00116	65	0.00077	58	0.00069	156	0.00184	56	0.00066	67	0.00079	37	0.00044	57	0.00067	124	0.00146	49	0.00058	119	0.00141	89	0.00105	29	0.00034	86	0.00102
304	3310	chr7_gl000195_random	-	86645	44723	41923	AC011043.1	567	0.01352	287	0.00685	38	0.00091	13	0.00031	110	0.00262	86	0.00205	38	0.00091	52	0.00124	21	0.0005	15	0.00036	78	0.00186	10	0.00024	22	0.00052	22	0.00052	49	0.00117	62	0.00148	16	0.00038	56	0.00134	35	0.00083	13	0.00031	24	0.00057
770	22176	chr12	-	54813049	54789046	24004	ITGA5	324	0.0135	8	0.00033	11	0.00046	22	0.00092	3	0.00012	2	8e-05	14	0.00058	16	0.00067	7	0.00029	13	0.00054	7	0.00029	18	0.00075	13	0.00054	19	0.00079	16	0.00067	2	8e-05	7	0.00029	9	0.00037	13	0.00054	20	0.00083	6	0.00025
66	42559	chr2	-	188430486	188328956	101531	TFPI	1328	0.01308	418	0.00412	84	0.00083	29	0.00029	170	0.00167	162	0.0016	122	0.0012	62	0.00061	43	0.00042	26	0.00026	172	0.00169	16	0.00016	44	0.00043	46	0.00045	72	0.00071	116	0.00114	46	0.00045	116	0.00114	68	0.00067	13	0.00013	68	0.00067
952	42647	chr1	+	43766663	43788778	22116	TIE1	284	0.01284	23	0.00104	6	0.00027	9	0.00041	11	0.0005	3	0.00014	14	0.00063	8	0.00036	15	0.00068	8	0.00036	14	0.00063	12	0.00054	15	0.00068	13	0.00059	11	0.0005	7	0.00032	14	0.00063	6	0.00027	7	0.00032	10	0.00045	4	0.00018
41	27599	chr12	-	42983571	42852139	131433	PRICKLE1	1674	0.01274	560	0.00426	75	0.00057	46	0.00035	216	0.00164	171	0.0013	106	0.00081	116	0.00088	75	0.00057	58	0.00044	215	0.00164	47	0.00036	65	0.00049	60	0.00046	88	0.00067	144	0.0011	50	0.00038	151	0.00115	105	0.0008	20	0.00015	74	0.00056
105	20081	chr2	+	191745552	191827895	82344	GLS	1023	0.01242	503	0.00611	54	0.00066	24	0.00029	183	0.00222	170	0.00206	75	0.00091	57	0.00069	41	0.0005	28	0.00034	144	0.00175	37	0.00045	34	0.00041	35	0.00043	65	0.00079	114	0.00138	27	0.00033	131	0.00159	65	0.00079	8	0.0001	53	0.00064
134	39775	chr17	+	75137004	75213174	76171	SEC14L1	922	0.0121	437	0.00574	40	0.00053	26	0.00034	159	0.00209	143	0.00188	95	0.00125	68	0.00089	46	0.0006	33	0.00043	115	0.00151	46	0.0006	60	0.00079	73	0.00096	78	0.00102	83	0.00109	50	0.00066	104	0.00137	69	0.00091	21	0.00028	58	0.00076
675	43206	chr15	+	63334830	63364110	29281	TPM1	354	0.01209	99	0.00338	22	0.00075	17	0.00058	31	0.00106	44	0.0015	19	0.00065	13	0.00044	4	0.00014	2	7e-05	40	0.00137	15	0.00051	10	0.00034	14	0.00048	20	0.00068	13	0.00044	7	0.00024	21	0.00072	19	0.00065	6	0.0002	22	0.00075
906	19418	chr20	-	1373805	1349621	24185	FKBP1A	292	0.01207	107	0.00442	24	0.00099	17	0.0007	43	0.00178	38	0.00157	34	0.00141	11	0.00045	9	0.00037	10	0.00041	37	0.00153	3	0.00012	14	0.00058	16	0.00066	24	0.00099	26	0.00108	9	0.00037	21	0.00087	24	0.00099	8	0.00033	19	0.00079
4	19484	chr3	+	171757417	172119454	362038	FNDC3B	4215	0.01164	1501	0.00415	230	0.00064	130	0.00036	646	0.00178	481	0.00133	348	0.00096	280	0.00077	200	0.00055	146	0.0004	563	0.00156	128	0.00035	156	0.00043	163	0.00045	260	0.00072	442	0.00122	161	0.00044	425	0.00117	293	0.00081	97	0.00027	226	0.00062
14	25128	chr9	-	14314580	14081846	232735	NFIB	2695	0.01158	960	0.00412	102	0.00044	67	0.00029	425	0.00183	334	0.00144	178	0.00076	151	0.00065	125	0.00054	81	0.00035	347	0.00149	81	0.00035	89	0.00038	104	0.00045	120	0.00052	274	0.00118	85	0.00037	261	0.00112	194	0.00083	53	0.00023	110	0.00047
826	43239	chr7	-	23571659	23544398	27262	TRA2A	311	0.01141	173	0.00635	14	0.00051	6	0.00022	36	0.00132	29	0.00106	17	0.00062	18	0.00066	10	0.00037	11	0.0004	39	0.00143	3	0.00011	11	0.0004	1	4e-05	14	0.00051	30	0.0011	7	0.00026	36	0.00132	29	0.00106	8	0.00029	10	0.00037
82	24686	chr22	-	36784062	36677326	106737	MYH9	1213	0.01136	387	0.00363	80	0.00075	62	0.00058	106	0.00099	79	0.00074	106	0.00099	66	0.00062	73	0.00068	45	0.00042	83	0.00078	56	0.00052	85	0.0008	75	0.0007	92	0.00086	68	0.00064	68	0.00064	65	0.00061	76	0.00071	37	0.00035	63	0.00059
596	24141	chr10	-	103578221	103544199	34023	MGEA5	386	0.01135	256	0.00752	35	0.00103	28	0.00082	61	0.00179	52	0.00153	35	0.00103	31	0.00091	26	0.00076	19	0.00056	38	0.00112	23	0.00068	18	0.00053	25	0.00073	41	0.00121	38	0.00112	26	0.00076	44	0.00129	26	0.00076	11	0.00032	32	0.00094
112	42573	chr3	+	30647993	30735633	87641	TGFBR2	989	0.01128	367	0.00419	38	0.00043	13	0.00015	96	0.0011	92	0.00105	62	0.00071	56	0.00064	38	0.00043	28	0.00032	128	0.00146	39	0.00044	36	0.00041	45	0.00051	54	0.00062	79	0.0009	32	0.00037	89	0.00102	56	0.00064	19	0.00022	54	0.00062
490	28308	chr20	-	34330233	34291530	38704	RBM39	436	0.01126	312	0.00806	36	0.00093	33	0.00085	82	0.00212	51	0.00132	43	0.00111	28	0.00072	13	0.00034	19	0.00049	53	0.00137	16	0.00041	16	0.00041	16	0.00041	24	0.00062	45	0.00116	19	0.00049	35	0.0009	41	0.00106	5	0.00013	27	0.0007
303	11591	chr15	-	60690184	60639332	50853	ANXA2	568	0.01117	221	0.00435	27	0.00053	18	0.00035	67	0.00132	65	0.00128	52	0.00102	46	0.0009	36	0.00071	21	0.00041	70	0.00138	29	0.00057	28	0.00055	29	0.00057	44	0.00087	44	0.00087	28	0.00055	27	0.00053	33	0.00065	17	0.00033	27	0.00053
100	43123	chr5	+	72112414	72212559	100146	TNPO1	1084	0.01082	903	0.00902	50	0.0005	14	0.00014	199	0.00199	192	0.00192	78	0.00078	110	0.0011	43	0.00043	48	0.00048	155	0.00155	34	0.00034	42	0.00042	25	0.00025	71	0.00071	87	0.00087	21	0.00021	151	0.00151	62	0.00062	19	0.00019	38	0.00038
661	15122	chr11	-	33758024	33724557	33468	CD59	361	0.01079	127	0.00379	18	0.00054	8	0.00024	37	0.00111	35	0.00105	37	0.00111	30	0.0009	15	0.00045	15	0.00045	26	0.00078	16	0.00048	19	0.00057	29	0.00087	27	0.00081	25	0.00075	15	0.00045	24	0.00072	12	0.00036	8	0.00024	24	0.00072
541	42581	chr20	-	36794979	36756862	38118	TGM2	409	0.01073	69	0.00181	13	0.00034	28	0.00073	21	0.00055	20	0.00052	20	0.00052	17	0.00045	14	0.00037	12	0.00031	25	0.00066	21	0.00055	14	0.00037	21	0.00055	15	0.00039	12	0.00031	5	0.00013	38	0.001	34	0.00089	19	0.0005	17	0.00045
77	19438	chr11	+	128563812	128683160	119349	FLI1	1244	0.01042	252	0.00211	55	0.00046	41	0.00034	89	0.00075	73	0.00061	76	0.00064	54	0.00045	54	0.00045	25	0.00021	98	0.00082	42	0.00035	46	0.00039	47	0.00039	74	0.00062	70	0.00059	54	0.00045	52	0.00044	61	0.00051	30	0.00025	51	0.00043
42	15877	chr3	+	99357318	99518069	160752	COL8A1	1664	0.01035	369	0.0023	75	0.00047	44	0.00027	157	0.00098	125	0.00078	91	0.00057	69	0.00043	47	0.00029	47	0.00029	167	0.00104	38	0.00024	45	0.00028	52	0.00032	85	0.00053	118	0.00073	53	0.00033	122	0.00076	106	0.00066	18	0.00011	74	0.00046
286	21985	chr5	-	55290771	55230922	59850	IL6ST	596	0.00996	254	0.00424	27	0.00045	16	0.00027	98	0.00164	61	0.00102	41	0.00069	43	0.00072	28	0.00047	25	0.00042	79	0.00132	23	0.00038	35	0.00058	21	0.00035	29	0.00048	68	0.00114	10	0.00017	57	0.00095	29	0.00048	13	0.00022	25	0.00042
25	46619	chr3	-	149454500	149235021	219480	WWTR1	2177	0.00992	1072	0.00488	116	0.00053	74	0.00034	335	0.00153	237	0.00108	146	0.00067	175	0.0008	94	0.00043	49	0.00022	303	0.00138	90	0.00041	108	0.00049	82	0.00037	122	0.00056	205	0.00093	70	0.00032	247	0.00113	148	0.00067	43	0.0002	115	0.00052
402	25207	chr3	+	42642105	42690226	48122	NKTR	477	0.00991	240	0.00499	17	0.00035	10	0.00021	75	0.00156	61	0.00127	21	0.00044	26	0.00054	9	0.00019	18	0.00037	69	0.00143	17	0.00035	10	0.00021	29	0.0006	21	0.00044	60	0.00125	12	0.00025	47	0.00098	35	0.00073	16	0.00033	28	0.00058
60	23105	chr6	-	112575848	112429133	146716	LAMA4	1431	0.00975	249	0.0017	58	0.0004	38	0.00026	121	0.00082	97	0.00066	99	0.00067	78	0.00053	33	0.00022	41	0.00028	121	0.00082	26	0.00018	56	0.00038	55	0.00037	66	0.00045	84	0.00057	47	0.00032	88	0.0006	85	0.00058	13	9e-05	44	0.0003
848	48052	chr17	+	30677221	30708904	31684	ZNF207	307	0.00969	151	0.00477	7	0.00022	6	0.00019	47	0.00148	35	0.0011	21	0.00066	27	0.00085	9	0.00028	7	0.00022	62	0.00196	11	0.00035	14	0.00044	15	0.00047	18	0.00057	43	0.00136	6	0.00019	28	0.00088	20	0.00063	7	0.00022	12	0.00038
30	47902	chr10	+	31608125	31818741	210617	ZEB1	2035	0.00966	604	0.00287	77	0.00037	33	0.00016	295	0.0014	219	0.00104	184	0.00087	125	0.00059	67	0.00032	55	0.00026	255	0.00121	57	0.00027	60	0.00028	56	0.00027	97	0.00046	204	0.00097	46	0.00022	198	0.00094	147	0.0007	28	0.00013	75	0.00036
976	26538	chr12	+	53845885	53874944	29060	PCBP2	279	0.0096	176	0.00606	14	0.00048	5	0.00017	49	0.00169	40	0.00138	32	0.0011	31	0.00107	19	0.00065	10	0.00034	47	0.00162	17	0.00058	28	0.00096	9	0.00031	17	0.00058	20	0.00069	8	0.00028	26	0.00089	11	0.00038	8	0.00028	10	0.00034
506	21517	chr4	-	57976550	57931769	44782	IGFBP7	429	0.00958	95	0.00212	7	0.00016	10	0.00022	50	0.00112	39	0.00087	32	0.00071	22	0.00049	14	0.00031	10	0.00022	21	0.00047	9	0.0002	8	0.00018	20	0.00045	16	0.00036	35	0.00078	18	0.0004	32	0.00071	36	0.0008	8	0.00018	11	0.00025
455	39970	chr1	+	70671364	70718734	47371	SFRS11	451	0.00952	246	0.00519	18	0.00038	14	0.0003	66	0.00139	73	0.00154	37	0.00078	32	0.00068	12	0.00025	13	0.00027	71	0.0015	14	0.0003	16	0.00034	12	0.00025	11	0.00023	38	0.0008	5	0.00011	68	0.00144	21	0.00044	5	0.00011	9	0.00019
116	8923	chr14	-	69446082	69340842	105241	ACTN1	977	0.00928	230	0.00219	44	0.00042	25	0.00024	83	0.00079	66	0.00063	84	0.0008	52	0.00049	49	0.00047	43	0.00041	66	0.00063	70	0.00067	63	0.0006	59	0.00056	74	0.0007	46	0.00044	48	0.00046	52	0.00049	65	0.00062	55	0.00052	66	0.00063
448	14223	chr4	-	159094469	159045625	48845	C4orf18	452	0.00925	153	0.00313	28	0.00057	21	0.00043	54	0.00111	47	0.00096	22	0.00045	16	0.00033	11	0.00023	12	0.00025	60	0.00123	8	0.00016	17	0.00035	10	0.0002	23	0.00047	58	0.00119	12	0.00025	30	0.00061	26	0.00053	2	4e-05	28	0.00057
231	18424	chr12	+	96588206	96661607	73402	ELK3	678	0.00924	228	0.00311	32	0.00044	30	0.00041	81	0.0011	65	0.00089	53	0.00072	46	0.00063	33	0.00045	28	0.00038	72	0.00098	27	0.00037	29	0.0004	45	0.00061	38	0.00052	50	0.00068	20	0.00027	41	0.00056	46	0.00063	18	0.00025	37	0.0005
659	42640	chr2	-	70475791	70436575	39217	TIA1	362	0.00923	254	0.00648	12	0.00031	8	0.0002	64	0.00163	50	0.00127	29	0.00074	37	0.00094	16	0.00041	20	0.00051	59	0.0015	16	0.00041	25	0.00064	7	0.00018	17	0.00043	37	0.00094	10	0.00025	48	0.00122	21	0.00054	5	0.00013	15	0.00038
984	28318	chr3	+	50126340	50156453	30114	RBM5	278	0.00923	134	0.00445	25	0.00083	18	0.0006	33	0.0011	12	0.0004	17	0.00056	10	0.00033	12	0.0004	14	0.00046	39	0.0013	9	0.0003	19	0.00063	10	0.00033	26	0.00086	25	0.00083	9	0.0003	27	0.0009	22	0.00073	6	0.0002	14	0.00046
903	46642	chrX	-	73072587	73040485	32103	XIST	293	0.00913	72	0.00224	7	0.00022	4	0.00012	29	0.0009	20	0.00062	15	0.00047	19	0.00059	14	0.00044	5	0.00016	45	0.0014	13	0.0004	6	0.00019	1	3e-05	24	0.00075	34	0.00106	4	0.00012	23	0.00072	14	0.00044	6	0.00019	13	0.0004
72	25117	chr16	+	69598996	69738568	139573	NFAT5	1271	0.00911	530	0.0038	57	0.00041	37	0.00027	176	0.00126	107	0.00077	118	0.00085	75	0.00054	46	0.00033	38	0.00027	177	0.00127	50	0.00036	55	0.00039	47	0.00034	76	0.00054	104	0.00075	53	0.00038	128	0.00092	74	0.00053	32	0.00023	69	0.00049
917	42931	chr6	-	75994631	75962639	31993	TMEM30A	291	0.0091	85	0.00266	8	0.00025	10	0.00031	49	0.00153	49	0.00153	12	0.00038	31	0.00097	7	0.00022	11	0.00034	24	0.00075	8	0.00025	5	0.00016	2	6e-05	12	0.00038	25	0.00078	11	0.00034	54	0.00169	9	0.00028	6	0.00019	12	0.00038
461	28208	chr12	+	69004634	69054373	49740	RAP1B	449	0.00903	291	0.00585	39	0.00078	26	0.00052	114	0.00229	88	0.00177	47	0.00094	44	0.00088	26	0.00052	19	0.00038	67	0.00135	22	0.00044	35	0.0007	20	0.0004	28	0.00056	41	0.00082	16	0.00032	76	0.00153	27	0.00054	17	0.00034	23	0.00046
3	17977	chr7	-	111846465	111366167	480299	DOCK4	4298	0.00895	1657	0.00345	190	0.0004	139	0.00029	610	0.00127	481	0.001	324	0.00067	280	0.00058	184	0.00038	99	0.00021	532	0.00111	174	0.00036	153	0.00032	189	0.00039	220	0.00046	375	0.00078	159	0.00033	417	0.00087	312	0.00065	109	0.00023	219	0.00046
844	27775	chr10	-	73611007	73576054	34954	PSAP	307	0.00878	66	0.00189	5	0.00014	10	0.00029	17	0.00049	11	0.00031	48	0.00137	24	0.00069	11	0.00031	10	0.00029	46	0.00132	18	0.00051	9	0.00026	33	0.00094	20	0.00057	11	0.00031	17	0.00049	23	0.00066	12	0.00034	8	0.00023	23	0.00066
217	30626	chr3	-	65940232	65858489	81744	RP11-175F9.3	717	0.00877	318	0.00389	50	0.00061	28	0.00034	132	0.00161	115	0.00141	102	0.00125	59	0.00072	41	0.0005	33	0.0004	107	0.00131	38	0.00046	54	0.00066	54	0.00066	57	0.0007	65	0.0008	36	0.00044	113	0.00138	51	0.00062	32	0.00039	41	0.0005
725	39852	chr2	+	242254514	242293441	38928	2002-09-01	336	0.00863	135	0.00347	15	0.00039	9	0.00023	54	0.00139	48	0.00123	25	0.00064	25	0.00064	6	0.00015	9	0.00023	51	0.00131	12	0.00031	13	0.00033	7	0.00018	21	0.00054	28	0.00072	8	0.00021	44	0.00113	29	0.00074	8	0.00021	24	0.00062
139	14648	chr2	-	188313186	188207855	105332	CALCRL	902	0.00856	234	0.00222	38	0.00036	19	0.00018	107	0.00102	71	0.00067	56	0.00053	46	0.00044	37	0.00035	23	0.00022	108	0.00103	12	0.00011	22	0.00021	19	0.00018	47	0.00045	84	0.0008	27	0.00026	66	0.00063	59	0.00056	8	8e-05	42	0.0004
738	17907	chr1	+	78444858	78483647	38790	DNAJB4	331	0.00853	150	0.00387	20	0.00052	5	0.00013	48	0.00124	34	0.00088	35	0.0009	26	0.00067	12	0.00031	18	0.00046	46	0.00119	12	0.00031	18	0.00046	9	0.00023	20	0.00052	24	0.00062	11	0.00028	41	0.00106	22	0.00057	5	0.00013	23	0.00059
19	48262	chr18	-	22932213	22641887	290327	ZNF521	2440	0.0084	996	0.00343	100	0.00034	47	0.00016	312	0.00107	278	0.00096	194	0.00067	168	0.00058	102	0.00035	63	0.00022	334	0.00115	49	0.00017	72	0.00025	90	0.00031	127	0.00044	205	0.00071	93	0.00032	235	0.00081	139	0.00048	38	0.00013	90	0.00031
496	27173	chr3	-	129325660	129274017	51644	PLXND1	434	0.0084	29	0.00056	7	0.00014	24	0.00046	9	0.00017	6	0.00012	27	0.00052	9	0.00017	3	6e-05	10	0.00019	22	0.00043	16	0.00031	23	0.00045	24	0.00046	7	0.00014	13	0.00025	12	0.00023	7	0.00014	23	0.00045	22	0.00043	8	0.00015
855	14765	chr7	+	116164838	116201232	36395	CAV1	304	0.00835	66	0.00181	6	0.00016	5	0.00014	21	0.00058	24	0.00066	25	0.00069	20	0.00055	18	0.00049	9	0.00025	35	0.00096	5	0.00014	6	0.00016	8	0.00022	12	0.00033	19	0.00052	15	0.00041	26	0.00071	18	0.00049	4	0.00011	5	0.00014
746	24803	chr12	-	76478737	76438681	40057	NAP1L1	330	0.00824	206	0.00514	23	0.00057	8	0.0002	59	0.00147	45	0.00112	24	0.0006	28	0.0007	26	0.00065	16	0.0004	45	0.00112	15	0.00037	13	0.00032	13	0.00032	28	0.0007	33	0.00082	18	0.00045	42	0.00105	10	0.00025	8	0.0002	25	0.00062
57	28179	chr5	+	34656341	34832731	176391	RAI14	1446	0.0082	564	0.0032	87	0.00049	57	0.00032	153	0.00087	123	0.0007	147	0.00083	94	0.00053	66	0.00037	65	0.00037	149	0.00084	84	0.00048	112	0.00063	72	0.00041	92	0.00052	109	0.00062	62	0.00035	98	0.00056	117	0.00066	42	0.00024	94	0.00053
902	40171	chr3	+	170075465	170111650	36186	SKIL	293	0.0081	192	0.00531	19	0.00053	11	0.0003	64	0.00177	37	0.00102	25	0.00069	27	0.00075	25	0.00069	16	0.00044	39	0.00108	14	0.00039	16	0.00044	15	0.00041	25	0.00069	40	0.00111	20	0.00055	39	0.00108	29	0.0008	14	0.00039	15	0.00041
574	43069	chr8	-	22926691	22877652	49040	TNFRSF10B	396	0.00808	155	0.00316	12	0.00024	14	0.00029	52	0.00106	37	0.00075	31	0.00063	43	0.00088	27	0.00055	13	0.00027	44	0.0009	22	0.00045	16	0.00033	10	0.0002	31	0.00063	31	0.00063	14	0.00029	42	0.00086	33	0.00067	7	0.00014	21	0.00043
893	11495	chr13	-	111567415	111530886	36530	ANKRD10	294	0.00805	113	0.00309	13	0.00036	7	0.00019	49	0.00134	44	0.0012	19	0.00052	17	0.00047	19	0.00052	5	0.00014	60	0.00164	17	0.00047	7	0.00019	12	0.00033	30	0.00082	17	0.00047	22	0.0006	33	0.0009	32	0.00088	3	8e-05	24	0.00066
453	24951	chrX	+	73164176	73220325	56150	NCRNA00183	451	0.00803	297	0.00529	40	0.00071	14	0.00025	86	0.00153	73	0.0013	40	0.00071	42	0.00075	14	0.00025	18	0.00032	85	0.00151	30	0.00053	28	0.0005	20	0.00036	39	0.00069	44	0.00078	28	0.0005	56	0.001	36	0.00064	13	0.00023	37	0.00066
2	24005	chr3	-	169381405	168801286	580120	MECOM	4587	0.00791	1763	0.00304	201	0.00035	124	0.00021	538	0.00093	460	0.00079	326	0.00056	261	0.00045	148	0.00026	101	0.00017	605	0.00104	149	0.00026	131	0.00023	190	0.00033	270	0.00047	408	0.0007	145	0.00025	423	0.00073	324	0.00056	91	0.00016	232	0.0004
124	27947	chr12	-	71031209	70910629	120581	PTPRB	951	0.00789	302	0.0025	50	0.00041	39	0.00032	116	0.00096	89	0.00074	76	0.00063	40	0.00033	42	0.00035	20	0.00017	127	0.00105	26	0.00022	33	0.00027	35	0.00029	47	0.00039	88	0.00073	41	0.00034	74	0.00061	66	0.00055	14	0.00012	42	0.00035
242	45932	chr4	+	39699663	39784411	84749	UBE2K	663	0.00782	563	0.00664	71	0.00084	56	0.00066	142	0.00168	117	0.00138	58	0.00068	68	0.0008	41	0.00048	34	0.0004	108	0.00127	49	0.00058	83	0.00098	31	0.00037	64	0.00076	62	0.00073	41	0.00048	100	0.00118	56	0.00066	16	0.00019	54	0.00064
52	42076	chr8	+	70378858	70573146	194289	SULF1	1512	0.00778	649	0.00334	67	0.00034	58	0.0003	198	0.00102	174	0.0009	101	0.00052	89	0.00046	49	0.00025	39	0.0002	193	0.00099	44	0.00023	61	0.00031	52	0.00027	78	0.0004	130	0.00067	51	0.00026	153	0.00079	96	0.00049	23	0.00012	73	0.00038
498	46827	chr17	-	1303504	1247565	55940	YWHAE	434	0.00776	345	0.00617	52	0.00093	42	0.00075	93	0.00166	85	0.00152	39	0.0007	58	0.00104	25	0.00045	24	0.00043	66	0.00118	39	0.0007	68	0.00122	29	0.00052	53	0.00095	45	0.0008	25	0.00045	43	0.00077	30	0.00054	19	0.00034	39	0.0007
547	24571	chr15	-	31283806	31231143	52664	MTMR10	406	0.00771	150	0.00285	19	0.00036	16	0.0003	65	0.00123	49	0.00093	36	0.00068	30	0.00057	18	0.00034	11	0.00021	61	0.00116	12	0.00023	22	0.00042	20	0.00038	25	0.00047	32	0.00061	11	0.00021	39	0.00074	14	0.00027	7	0.00013	19	0.00036
916	42229	chr17	+	34136487	34174236	37750	TAF15	291	0.00771	164	0.00434	15	0.0004	9	0.00024	47	0.00125	36	0.00095	21	0.00056	25	0.00066	14	0.00037	6	0.00016	45	0.00119	6	0.00016	10	0.00026	3	8e-05	14	0.00037	32	0.00085	7	0.00019	17	0.00045	24	0.00064	2	5e-05	12	0.00032
138	9474	chr9	+	112810877	112931168	120292	AKAP2	903	0.00751	345	0.00287	45	0.00037	35	0.00029	121	0.00101	114	0.00095	61	0.00051	56	0.00047	41	0.00034	42	0.00035	81	0.00067	35	0.00029	44	0.00037	34	0.00028	46	0.00038	64	0.00053	19	0.00016	72	0.0006	71	0.00059	26	0.00022	55	0.00046
432	22585	chr12	+	105501491	105562903	61413	KIAA1033	461	0.00751	171	0.00278	27	0.00044	22	0.00036	67	0.00109	45	0.00073	38	0.00062	30	0.00049	20	0.00033	20	0.00033	60	0.00098	16	0.00026	31	0.0005	22	0.00036	20	0.00033	44	0.00072	7	0.00011	58	0.00094	53	0.00086	10	0.00016	9	0.00015
43	39548	chr14	+	55034636	55255844	221209	SAMD4A	1643	0.00743	511	0.00231	86	0.00039	52	0.00024	209	0.00094	172	0.00078	111	0.0005	111	0.0005	57	0.00026	44	0.0002	174	0.00079	59	0.00027	67	0.0003	57	0.00026	86	0.00039	158	0.00071	47	0.00021	165	0.00075	115	0.00052	33	0.00015	78	0.00035
536	28007	chr12	-	120703562	120648250	55313	PXN	410	0.00741	157	0.00284	28	0.00051	25	0.00045	34	0.00061	23	0.00042	53	0.00096	17	0.00031	28	0.00051	13	0.00024	52	0.00094	30	0.00054	30	0.00054	22	0.0004	35	0.00063	28	0.00051	28	0.00051	30	0.00054	30	0.00054	25	0.00045	26	0.00047
23	18705	chr8	-	119123937	118806728	317210	EXT1	2342	0.00738	836	0.00264	96	0.0003	72	0.00023	321	0.00101	208	0.00066	203	0.00064	190	0.0006	101	0.00032	117	0.00037	285	0.0009	101	0.00032	131	0.00041	117	0.00037	133	0.00042	221	0.0007	78	0.00025	211	0.00067	162	0.00051	61	0.00019	90	0.00028
65	21507	chr3	-	185542843	185361526	181318	IGF2BP2	1333	0.00735	602	0.00332	94	0.00052	66	0.00036	198	0.00109	144	0.00079	113	0.00062	117	0.00065	65	0.00036	60	0.00033	154	0.00085	59	0.00033	97	0.00053	54	0.0003	108	0.0006	144	0.00079	62	0.00034	116	0.00064	110	0.00061	29	0.00016	75	0.00041
939	12942	chr16	-	75301950	75262927	39024	BCAR1	287	0.00735	25	0.00064	6	0.00015	9	0.00023	14	0.00036	13	0.00033	15	0.00038	6	0.00015	7	0.00018	7	0.00018	9	0.00023	8	0.00021	10	0.00026	15	0.00038	6	0.00015	9	0.00023	10	0.00026	9	0.00023	18	0.00046	14	0.00036	5	0.00013
209	23799	chr5	+	71403060	71502852	99793	MAP1B	732	0.00734	250	0.00251	59	0.00059	50	0.0005	83	0.00083	63	0.00063	58	0.00058	32	0.00032	31	0.00031	20	0.0002	94	0.00094	29	0.00029	52	0.00052	26	0.00026	37	0.00037	63	0.00063	21	0.00021	63	0.00063	80	0.0008	16	0.00016	39	0.00039
228	27148	chr3	-	145881439	145787226	94214	PLOD2	681	0.00723	243	0.00258	17	0.00018	16	0.00017	103	0.00109	79	0.00084	36	0.00038	44	0.00047	15	0.00016	17	0.00018	111	0.00118	23	0.00024	21	0.00022	25	0.00027	38	0.0004	63	0.00067	13	0.00014	96	0.00102	51	0.00054	14	0.00015	47	0.0005
31	6271	chr18	-	53230486	52961194	269293	AC091103.1	1941	0.00721	839	0.00312	84	0.00031	44	0.00016	307	0.00114	226	0.00084	134	0.0005	160	0.00059	97	0.00036	52	0.00019	271	0.00101	60	0.00022	63	0.00023	64	0.00024	113	0.00042	185	0.00069	79	0.00029	210	0.00078	123	0.00046	37	0.00014	89	0.00033
291	26610	chr8	-	52811734	52730139	81596	PCMTD1	586	0.00718	281	0.00344	18	0.00022	12	0.00015	113	0.00138	71	0.00087	42	0.00051	41	0.0005	33	0.0004	20	0.00025	78	0.00096	28	0.00034	26	0.00032	15	0.00018	40	0.00049	54	0.00066	23	0.00028	66	0.00081	38	0.00047	15	0.00018	30	0.00037
254	22185	chr2	+	187454791	187545627	90837	ITGAV	651	0.00717	246	0.00271	21	0.00023	14	0.00015	92	0.00101	102	0.00112	46	0.00051	60	0.00066	25	0.00028	27	0.0003	83	0.00091	30	0.00033	20	0.00022	22	0.00024	38	0.00042	52	0.00057	17	0.00019	105	0.00116	36	0.0004	14	0.00015	19	0.00021
147	42211	chr8	+	38586101	38710545	124445	TACC1	883	0.0071	290	0.00233	56	0.00045	41	0.00033	117	0.00094	90	0.00072	76	0.00061	78	0.00063	39	0.00031	35	0.00028	84	0.00067	38	0.00031	48	0.00039	55	0.00044	42	0.00034	71	0.00057	29	0.00023	78	0.00063	83	0.00067	22	0.00018	41	0.00033
200	20149	chr1	-	1822494	1716724	105771	GNB1	747	0.00706	632	0.00598	75	0.00071	54	0.00051	112	0.00106	101	0.00095	84	0.00079	64	0.00061	45	0.00043	46	0.00043	114	0.00108	49	0.00046	65	0.00061	48	0.00045	69	0.00065	75	0.00071	62	0.00059	74	0.0007	57	0.00054	30	0.00028	68	0.00064
157	45929	chr7	-	129592788	129470571	122218	UBE2H	851	0.00696	572	0.00468	70	0.00057	54	0.00044	197	0.00161	146	0.00119	76	0.00062	90	0.00074	56	0.00046	55	0.00045	116	0.00095	44	0.00036	62	0.00051	59	0.00048	87	0.00071	113	0.00092	41	0.00034	120	0.00098	82	0.00067	24	0.0002	68	0.00056
516	46658	chr2	-	61765760	61704983	60778	XPO1	423	0.00696	250	0.00411	30	0.00049	29	0.00048	98	0.00161	60	0.00099	53	0.00087	40	0.00066	18	0.0003	14	0.00023	65	0.00107	12	0.0002	41	0.00067	25	0.00041	26	0.00043	50	0.00082	12	0.0002	46	0.00076	42	0.00069	8	0.00013	21	0.00035
13	23701	chr1	+	39546987	39952658	405672	MACF1	2778	0.00685	1133	0.00279	202	0.0005	107	0.00026	344	0.00085	252	0.00062	237	0.00058	226	0.00056	140	0.00035	129	0.00032	353	0.00087	128	0.00032	157	0.00039	135	0.00033	218	0.00054	216	0.00053	105	0.00026	268	0.00066	205	0.00051	84	0.00021	210	0.00052
109	47997	chr20	-	45985463	45837858	147606	ZMYND8	1001	0.00678	477	0.00323	69	0.00047	52	0.00035	127	0.00086	78	0.00053	80	0.00054	84	0.00057	61	0.00041	66	0.00045	118	0.0008	41	0.00028	68	0.00046	54	0.00037	88	0.0006	88	0.0006	47	0.00032	72	0.00049	80	0.00054	37	0.00025	64	0.00043
29	27997	chr8	+	128806778	129113497	306720	PVT1	2064	0.00673	780	0.00254	116	0.00038	105	0.00034	239	0.00078	164	0.00053	166	0.00054	179	0.00058	106	0.00035	107	0.00035	214	0.0007	101	0.00033	128	0.00042	142	0.00046	143	0.00047	143	0.00047	111	0.00036	194	0.00063	185	0.0006	67	0.00022	98	0.00032
630	23881	chr2	+	160568999	160624470	55472	2007-03-01	371	0.00669	151	0.00272	13	0.00023	7	0.00013	57	0.00103	38	0.00069	18	0.00032	56	0.00101	12	0.00022	15	0.00027	46	0.00083	7	0.00013	17	0.00031	8	0.00014	17	0.00031	27	0.00049	9	0.00016	64	0.00115	24	0.00043	5	9e-05	8	0.00014
777	26443	chr1	+	100111498	100160096	48599	PALMD	322	0.00663	72	0.00148	18	0.00037	7	0.00014	33	0.00068	11	0.00023	18	0.00037	10	0.00021	12	0.00025	6	0.00012	33	0.00068	9	0.00019	16	0.00033	15	0.00031	15	0.00031	21	0.00043	11	0.00023	32	0.00066	12	0.00025	3	6e-05	5	0.0001
966	12832	chr19	+	41725107	41767669	42563	AXL	280	0.00658	125	0.00294	21	0.00049	19	0.00045	21	0.00049	13	0.00031	37	0.00087	14	0.00033	10	0.00023	8	0.00019	20	0.00047	12	0.00028	42	0.00099	12	0.00028	15	0.00035	11	0.00026	10	0.00023	8	0.00019	15	0.00035	11	0.00026	8	0.00019
258	27952	chr1	+	43990857	44089342	98486	PTPRF	647	0.00657	96	0.00097	29	0.00029	27	0.00027	31	0.00031	42	0.00043	51	0.00052	30	0.0003	20	0.0002	17	0.00017	15	0.00015	21	0.00021	33	0.00034	33	0.00034	13	0.00013	15	0.00015	29	0.00029	25	0.00025	106	0.00108	20	0.0002	12	0.00012
507	17187	chr3	+	41236327	41301586	65260	CTNNB1	428	0.00656	263	0.00403	29	0.00044	5	8e-05	70	0.00107	57	0.00087	32	0.00049	31	0.00048	22	0.00034	20	0.00031	68	0.00104	17	0.00026	19	0.00029	17	0.00026	28	0.00043	39	0.0006	25	0.00038	35	0.00054	20	0.00031	8	0.00012	22	0.00034
16	23196	chr4	-	16900300	16503163	397138	LDB2	2594	0.00653	756	0.0019	106	0.00027	76	0.00019	290	0.00073	220	0.00055	159	0.0004	151	0.00038	97	0.00024	75	0.00019	300	0.00076	80	0.0002	88	0.00022	103	0.00026	165	0.00042	209	0.00053	93	0.00023	212	0.00053	173	0.00044	48	0.00012	123	0.00031
225	12916	chr9	+	134269479	134375583	106105	BAT2L	691	0.00651	342	0.00322	50	0.00047	37	0.00035	114	0.00107	109	0.00103	70	0.00066	76	0.00072	56	0.00053	45	0.00042	72	0.00068	46	0.00043	81	0.00076	55	0.00052	94	0.00089	51	0.00048	50	0.00047	83	0.00078	32	0.0003	41	0.00039	45	0.00042
783	41723	chr16	+	89574810	89624173	49364	SPG7	321	0.0065	293	0.00594	29	0.00059	20	0.00041	55	0.00111	25	0.00051	33	0.00067	27	0.00055	35	0.00071	25	0.00051	59	0.0012	23	0.00047	24	0.00049	29	0.00059	31	0.00063	40	0.00081	13	0.00026	36	0.00073	28	0.00057	15	0.0003	36	0.00073
814	15432	chr2	+	201980826	202029032	48207	CFLAR	313	0.00649	142	0.00295	23	0.00048	17	0.00035	34	0.00071	20	0.00041	35	0.00073	24	0.0005	18	0.00037	19	0.00039	52	0.00108	23	0.00048	31	0.00064	22	0.00046	21	0.00044	17	0.00035	17	0.00035	36	0.00075	30	0.00062	12	0.00025	17	0.00035
337	39792	chr4	-	83822318	83739813	82506	SEC31A	532	0.00645	334	0.00405	35	0.00042	18	0.00022	95	0.00115	93	0.00113	44	0.00053	32	0.00039	11	0.00013	13	0.00016	80	0.00097	9	0.00011	30	0.00036	15	0.00018	34	0.00041	50	0.00061	17	0.00021	73	0.00088	34	0.00041	7	8e-05	27	0.00033
602	16173	chr5	-	148931006	148871759	59248	CSNK1A1	382	0.00645	157	0.00265	22	0.00037	5	8e-05	78	0.00132	57	0.00096	36	0.00061	35	0.00059	20	0.00034	27	0.00046	60	0.00101	12	0.0002	17	0.00029	25	0.00042	27	0.00046	40	0.00068	14	0.00024	32	0.00054	20	0.00034	4	7e-05	24	0.00041
58	18689	chr10	+	94594469	94819249	224781	EXOC6	1445	0.00643	760	0.00338	83	0.00037	54	0.00024	235	0.00105	184	0.00082	115	0.00051	102	0.00045	78	0.00035	50	0.00022	243	0.00108	56	0.00025	63	0.00028	66	0.00029	86	0.00038	139	0.00062	55	0.00024	165	0.00073	106	0.00047	33	0.00015	81	0.00036
997	25650	chrX	+	70752932	70795746	42815	OGT	275	0.00642	165	0.00385	14	0.00033	9	0.00021	47	0.0011	45	0.00105	20	0.00047	24	0.00056	9	0.00021	18	0.00042	23	0.00054	12	0.00028	7	0.00016	16	0.00037	17	0.0004	19	0.00044	8	0.00019	33	0.00077	10	0.00023	6	0.00014	14	0.00033
910	40032	chr12	+	111843751	111889425	45675	SH2B3	292	0.00639	128	0.0028	6	0.00013	3	7e-05	55	0.0012	50	0.00109	27	0.00059	18	0.00039	14	0.00031	12	0.00026	29	0.00063	33	0.00072	24	0.00053	21	0.00046	29	0.00063	16	0.00035	15	0.00033	50	0.00109	23	0.0005	19	0.00042	23	0.0005
310	9360	chr5	-	132299325	132211070	88256	AFF4	563	0.00638	306	0.00347	57	0.00065	39	0.00044	96	0.00109	83	0.00094	41	0.00046	44	0.0005	34	0.00039	27	0.00031	89	0.00101	30	0.00034	45	0.00051	21	0.00024	52	0.00059	66	0.00075	36	0.00041	72	0.00082	39	0.00044	9	0.0001	47	0.00053
947	21216	chr1	-	21113815	21069153	44663	HP1BP3	285	0.00638	237	0.00531	23	0.00051	15	0.00034	54	0.00121	49	0.0011	33	0.00074	28	0.00063	9	0.0002	6	0.00013	51	0.00114	17	0.00038	18	0.0004	16	0.00036	29	0.00065	34	0.00076	5	0.00011	57	0.00128	23	0.00051	7	0.00016	28	0.00063
634	23914	chr5	+	138609440	138667359	57920	MATR3	369	0.00637	322	0.00556	23	0.0004	14	0.00024	75	0.00129	53	0.00092	28	0.00048	25	0.00043	15	0.00026	11	0.00019	62	0.00107	12	0.00021	15	0.00026	20	0.00035	17	0.00029	40	0.00069	7	0.00012	35	0.0006	28	0.00048	8	0.00014	28	0.00048
828	11547	chr4	-	125633886	125585206	48681	ANKRD50	310	0.00637	80	0.00164	13	0.00027	9	0.00018	40	0.00082	35	0.00072	29	0.0006	15	0.00031	9	0.00018	7	0.00014	39	0.0008	5	0.0001	6	0.00012	7	0.00014	16	0.00033	20	0.00041	10	0.00021	24	0.00049	12	0.00025	3	6e-05	11	0.00023
476	14903	chr17	+	28443798	28513492	69695	CCDC55	441	0.00633	456	0.00654	37	0.00053	17	0.00024	100	0.00143	75	0.00108	54	0.00077	56	0.0008	20	0.00029	25	0.00036	85	0.00122	25	0.00036	37	0.00053	27	0.00039	35	0.0005	66	0.00095	21	0.0003	49	0.0007	42	0.0006	14	0.0002	31	0.00044
28	27906	chr8	-	142011331	141668500	342832	PTK2	2150	0.00627	1228	0.00358	139	0.00041	79	0.00023	353	0.00103	307	0.0009	192	0.00056	198	0.00058	91	0.00027	71	0.00021	297	0.00087	108	0.00032	121	0.00035	106	0.00031	167	0.00049	194	0.00057	89	0.00026	299	0.00087	188	0.00055	62	0.00018	183	0.00053
80	23835	chr2	+	102313311	102508448	195138	MAP4K4	1223	0.00627	521	0.00267	74	0.00038	37	0.00019	177	0.00091	127	0.00065	106	0.00054	75	0.00038	42	0.00022	43	0.00022	177	0.00091	45	0.00023	54	0.00028	45	0.00023	72	0.00037	118	0.0006	51	0.00026	118	0.0006	73	0.00037	31	0.00016	77	0.00039
133	41915	chr3	+	186648273	186796340	148068	ST6GAL1	928	0.00627	309	0.00209	37	0.00025	39	0.00026	85	0.00057	71	0.00048	85	0.00057	58	0.00039	50	0.00034	42	0.00028	90	0.00061	37	0.00025	36	0.00024	43	0.00029	47	0.00032	61	0.00041	48	0.00032	55	0.00037	68	0.00046	20	0.00014	48	0.00032
260	27929	chr7	+	77166591	77269387	102797	PTPN12	644	0.00626	397	0.00386	36	0.00035	17	0.00017	147	0.00143	128	0.00125	53	0.00052	69	0.00067	34	0.00033	30	0.00029	79	0.00077	28	0.00027	35	0.00034	25	0.00024	52	0.00051	81	0.00079	18	0.00018	123	0.0012	62	0.0006	13	0.00013	38	0.00037
343	15351	chr11	-	47574687	47489945	84743	CELF1	528	0.00623	415	0.0049	35	0.00041	28	0.00033	114	0.00135	83	0.00098	45	0.00053	62	0.00073	29	0.00034	24	0.00028	97	0.00114	36	0.00042	55	0.00065	33	0.00039	42	0.0005	49	0.00058	21	0.00025	68	0.0008	37	0.00044	17	0.0002	33	0.00039
392	47890	chr9	-	14693468	14615529	77940	ZDHHC21	485	0.00622	214	0.00275	22	0.00028	8	0.0001	83	0.00106	100	0.00128	40	0.00051	42	0.00054	12	0.00015	7	9e-05	66	0.00085	17	0.00022	18	0.00023	10	0.00013	20	0.00026	37	0.00047	16	0.00021	51	0.00065	24	0.00031	7	9e-05	16	0.00021
110	41697	chr12	+	49760687	49921206	160520	SPATS2	997	0.00621	719	0.00448	78	0.00049	48	0.0003	185	0.00115	174	0.00108	102	0.00064	73	0.00045	43	0.00027	43	0.00027	153	0.00095	62	0.00039	83	0.00052	37	0.00023	83	0.00052	112	0.0007	42	0.00026	148	0.00092	96	0.0006	37	0.00023	65	0.0004
370	39937	chr3	+	9439298	9520923	81626	SETD5	506	0.0062	330	0.00404	22	0.00027	13	0.00016	78	0.00096	58	0.00071	33	0.0004	39	0.00048	19	0.00023	11	0.00013	53	0.00065	17	0.00021	23	0.00028	22	0.00027	27	0.00033	44	0.00054	17	0.00021	51	0.00062	26	0.00032	5	6e-05	24	0.00029
149	39451	chr2	-	55339756	55199324	140433	RTN4	866	0.00617	388	0.00276	47	0.00033	28	0.0002	141	0.001	107	0.00076	53	0.00038	47	0.00033	35	0.00025	25	0.00018	114	0.00081	30	0.00021	36	0.00026	25	0.00018	61	0.00043	76	0.00054	29	0.00021	94	0.00067	61	0.00043	29	0.00021	42	0.0003
383	25532	chr14	-	73822476	73741917	80560	NUMB	497	0.00617	166	0.00206	32	0.0004	21	0.00026	70	0.00087	55	0.00068	34	0.00042	42	0.00052	26	0.00032	19	0.00024	61	0.00076	8	0.0001	27	0.00034	21	0.00026	22	0.00027	47	0.00058	17	0.00021	49	0.00061	45	0.00056	5	6e-05	16	0.0002
757	25614	chr1	-	86862022	86808752	53271	ODF2L	328	0.00616	181	0.0034	27	0.00051	14	0.00026	60	0.00113	54	0.00101	37	0.00069	24	0.00045	4	8e-05	12	0.00023	48	0.0009	16	0.0003	12	0.00023	15	0.00028	18	0.00034	34	0.00064	16	0.0003	39	0.00073	26	0.00049	1	2e-05	21	0.00039
410	41791	chr1	+	9352938	9429590	76653	SPSB1	471	0.00614	65	0.00085	21	0.00027	31	0.0004	33	0.00043	19	0.00025	58	0.00076	24	0.00031	17	0.00022	15	0.0002	32	0.00042	20	0.00026	32	0.00042	38	0.0005	26	0.00034	20	0.00026	24	0.00031	31	0.0004	25	0.00033	20	0.00026	32	0.00042
32	33938	chr5	+	72921982	73237817	315836	RP11-428C6.1	1929	0.00611	593	0.00188	82	0.00026	52	0.00016	265	0.00084	221	0.0007	174	0.00055	120	0.00038	77	0.00024	65	0.00021	199	0.00063	69	0.00022	70	0.00022	86	0.00027	108	0.00034	169	0.00054	53	0.00017	161	0.00051	138	0.00044	38	0.00012	96	0.0003
103	23933	chr13	+	97873687	98046373	172687	MBNL2	1052	0.00609	306	0.00177	47	0.00027	33	0.00019	109	0.00063	91	0.00053	58	0.00034	61	0.00035	25	0.00014	30	0.00017	103	0.0006	27	0.00016	36	0.00021	40	0.00023	51	0.0003	90	0.00052	24	0.00014	85	0.00049	80	0.00046	23	0.00013	42	0.00024
89	13076	chr2	+	203241049	203432473	191425	BMPR2	1163	0.00608	613	0.0032	99	0.00052	55	0.00029	205	0.00107	137	0.00072	93	0.00049	111	0.00058	62	0.00032	48	0.00025	177	0.00092	45	0.00024	91	0.00048	58	0.0003	92	0.00048	121	0.00063	60	0.00031	161	0.00084	85	0.00044	18	9e-05	57	0.0003
394	27488	chr8	+	26149033	26228644	79612	PPP2R2A	484	0.00608	180	0.00226	22	0.00028	11	0.00014	75	0.00094	82	0.00103	35	0.00044	43	0.00054	27	0.00034	20	0.00025	47	0.00059	20	0.00025	18	0.00023	8	0.0001	37	0.00046	40	0.0005	14	0.00018	67	0.00084	21	0.00026	18	0.00023	35	0.00044
123	24597	chr8	-	17658425	17501303	157123	MTUS1	952	0.00606	548	0.00349	53	0.00034	41	0.00026	134	0.00085	100	0.00064	92	0.00059	64	0.00041	49	0.00031	40	0.00025	115	0.00073	33	0.00021	31	0.0002	51	0.00032	81	0.00052	63	0.0004	62	0.00039	73	0.00046	65	0.00041	22	0.00014	64	0.00041
37	12348	chr21	-	27543445	27252860	290586	APP	1757	0.00605	742	0.00255	89	0.00031	47	0.00016	253	0.00087	198	0.00068	115	0.0004	117	0.0004	74	0.00025	45	0.00015	197	0.00068	61	0.00021	105	0.00036	66	0.00023	74	0.00025	164	0.00056	55	0.00019	188	0.00065	101	0.00035	36	0.00012	74	0.00025
317	26407	chr17	+	2496922	2588908	91987	PAFAH1B1	555	0.00603	449	0.00488	45	0.00049	37	0.0004	117	0.00127	88	0.00096	62	0.00067	53	0.00058	40	0.00043	32	0.00035	83	0.0009	43	0.00047	57	0.00062	29	0.00032	31	0.00034	54	0.00059	30	0.00033	77	0.00084	55	0.0006	23	0.00025	36	0.00039
62	48336	chr15	+	64752940	64978266	225327	ZNF609	1357	0.00602	792	0.00351	105	0.00047	73	0.00032	230	0.00102	184	0.00082	140	0.00062	117	0.00052	78	0.00035	52	0.00023	148	0.00066	87	0.00039	112	0.0005	71	0.00032	129	0.00057	123	0.00055	57	0.00025	205	0.00091	117	0.00052	62	0.00028	109	0.00048
879	20223	chr5	-	32174455	32124809	49647	GOLPH3	299	0.00602	233	0.00469	19	0.00038	18	0.00036	92	0.00185	64	0.00129	11	0.00022	19	0.00038	23	0.00046	11	0.00022	32	0.00064	20	0.0004	13	0.00026	12	0.00024	24	0.00048	43	0.00087	12	0.00024	34	0.00068	31	0.00062	6	0.00012	23	0.00046
827	46468	chr1	-	224624734	224572844	51891	WDR26	311	0.00599	176	0.00339	12	0.00023	9	0.00017	53	0.00102	41	0.00079	16	0.00031	15	0.00029	13	0.00025	11	0.00021	38	0.00073	6	0.00012	6	0.00012	12	0.00023	15	0.00029	26	0.0005	13	0.00025	29	0.00056	20	0.00039	5	0.0001	9	0.00017
835	26971	chr1	+	151170424	151222003	51580	PIP5K1A	309	0.00599	204	0.00396	29	0.00056	15	0.00029	58	0.00112	40	0.00078	29	0.00056	42	0.00081	25	0.00048	21	0.00041	46	0.00089	16	0.00031	27	0.00052	24	0.00047	30	0.00058	30	0.00058	12	0.00023	31	0.0006	22	0.00043	8	0.00016	16	0.00031
222	27465	chr20	+	37434347	37551666	117320	PPP1R16B	701	0.00598	224	0.00191	47	0.0004	37	0.00032	58	0.00049	66	0.00056	58	0.00049	49	0.00042	39	0.00033	32	0.00027	62	0.00053	37	0.00032	51	0.00043	46	0.00039	66	0.00056	58	0.00049	36	0.00031	71	0.00061	82	0.0007	36	0.00031	43	0.00037
779	28541	chr3	-	49450430	49396577	53854	RHOA	322	0.00598	232	0.00431	34	0.00063	27	0.0005	70	0.0013	42	0.00078	31	0.00058	30	0.00056	23	0.00043	18	0.00033	47	0.00087	17	0.00032	38	0.00071	30	0.00056	35	0.00065	39	0.00072	22	0.00041	36	0.00067	28	0.00052	5	9e-05	24	0.00045
24	43451	chr5	+	14143810	14532234	388425	TRIO	2318	0.00597	712	0.00183	104	0.00027	80	0.00021	269	0.00069	238	0.00061	193	0.0005	134	0.00034	80	0.00021	60	0.00015	282	0.00073	87	0.00022	101	0.00026	95	0.00024	127	0.00033	183	0.00047	87	0.00022	178	0.00046	129	0.00033	64	0.00016	108	0.00028
273	46195	chr1	-	22110098	22004790	105309	USP48	626	0.00594	320	0.00304	63	0.0006	54	0.00051	109	0.00104	76	0.00072	67	0.00064	56	0.00053	43	0.00041	42	0.0004	80	0.00076	24	0.00023	57	0.00054	25	0.00024	51	0.00048	69	0.00066	32	0.0003	82	0.00078	41	0.00039	14	0.00013	59	0.00056
829	14687	chr5	+	179105628	179157925	52298	CANX	310	0.00593	225	0.0043	23	0.00044	15	0.00029	43	0.00082	32	0.00061	31	0.00059	31	0.00059	15	0.00029	20	0.00038	37	0.00071	1	2e-05	11	0.00021	4	8e-05	24	0.00046	24	0.00046	18	0.00034	60	0.00115	11	0.00021	6	0.00011	13	0.00025
682	28062	chr2	-	65357239	65297834	59406	RAB1A	350	0.00589	252	0.00424	20	0.00034	19	0.00032	66	0.00111	39	0.00066	22	0.00037	35	0.00059	22	0.00037	24	0.0004	38	0.00064	23	0.00039	26	0.00044	13	0.00022	32	0.00054	51	0.00086	14	0.00024	55	0.00093	46	0.00077	14	0.00024	25	0.00042
250	26914	chr11	-	85780143	85668485	111659	PICALM	655	0.00587	354	0.00317	47	0.00042	21	0.00019	120	0.00107	79	0.00071	65	0.00058	53	0.00047	45	0.0004	36	0.00032	88	0.00079	21	0.00019	43	0.00039	25	0.00022	51	0.00046	56	0.0005	20	0.00018	80	0.00072	42	0.00038	18	0.00016	41	0.00037
345	46425	chr10	+	28821421	28911861	90441	WAC	528	0.00584	357	0.00395	25	0.00028	16	0.00018	118	0.0013	86	0.00095	46	0.00051	44	0.00049	29	0.00032	22	0.00024	73	0.00081	20	0.00022	18	0.0002	16	0.00018	27	0.0003	70	0.00077	14	0.00015	75	0.00083	34	0.00038	10	0.00011	32	0.00035
76	48584	chr5	+	60628099	60841996	213898	ZSWIM6	1248	0.00583	451	0.00211	63	0.00029	38	0.00018	157	0.00073	192	0.0009	83	0.00039	75	0.00035	55	0.00026	39	0.00018	159	0.00074	34	0.00016	50	0.00023	36	0.00017	77	0.00036	126	0.00059	48	0.00022	112	0.00052	68	0.00032	25	0.00012	73	0.00034
843	20918	chr14	+	62162118	62214975	52858	HIF1A	307	0.00581	103	0.00195	17	0.00032	5	9e-05	41	0.00078	44	0.00083	14	0.00026	10	0.00019	22	0.00042	7	0.00013	42	0.00079	15	0.00028	16	0.0003	18	0.00034	21	0.0004	31	0.00059	7	0.00013	18	0.00034	22	0.00042	12	0.00023	12	0.00023
257	40480	chr3	-	27525910	27414213	111698	SLC4A7	648	0.0058	380	0.0034	38	0.00034	23	0.00021	112	0.001	77	0.00069	56	0.0005	52	0.00047	32	0.00029	38	0.00034	89	0.0008	40	0.00036	45	0.0004	21	0.00019	53	0.00047	75	0.00067	29	0.00026	66	0.00059	44	0.00039	24	0.00021	40	0.00036
155	12802	chr12	-	112037479	111890017	147463	ATXN2	853	0.00578	649	0.0044	76	0.00052	56	0.00038	162	0.0011	145	0.00098	94	0.00064	94	0.00064	64	0.00043	67	0.00045	121	0.00082	43	0.00029	86	0.00058	68	0.00046	58	0.00039	93	0.00063	30	0.0002	114	0.00077	92	0.00062	30	0.0002	43	0.00029
18	19225	chr5	+	15500304	15939899	439596	FBXL7	2528	0.00575	697	0.00159	120	0.00027	81	0.00018	295	0.00067	235	0.00053	180	0.00041	144	0.00033	81	0.00018	61	0.00014	237	0.00054	66	0.00015	90	0.0002	103	0.00023	138	0.00031	227	0.00052	80	0.00018	199	0.00045	167	0.00038	43	0.0001	127	0.00029
202	40588	chr15	+	67358182	67487532	129351	SMAD3	743	0.00574	185	0.00143	45	0.00035	43	0.00033	81	0.00063	65	0.0005	62	0.00048	53	0.00041	44	0.00034	24	0.00019	64	0.00049	34	0.00026	38	0.00029	38	0.00029	55	0.00043	62	0.00048	46	0.00036	67	0.00052	52	0.0004	35	0.00027	43	0.00033
999	24808	chr11	-	3013606	2965660	47947	NAP1L4	274	0.00571	196	0.00409	21	0.00044	9	0.00019	38	0.00079	32	0.00067	24	0.0005	20	0.00042	9	0.00019	7	0.00015	28	0.00058	11	0.00023	23	0.00048	22	0.00046	14	0.00029	26	0.00054	14	0.00029	23	0.00048	29	0.0006	20	0.00042	24	0.0005
431	12626	chr20	+	30946152	31027121	80970	ASXL1	461	0.00569	445	0.0055	33	0.00041	21	0.00026	83	0.00103	57	0.0007	50	0.00062	51	0.00063	49	0.00061	24	0.0003	63	0.00078	33	0.00041	44	0.00054	27	0.00033	46	0.00057	53	0.00065	25	0.00031	54	0.00067	36	0.00044	16	0.0002	38	0.00047
391	46431	chr1	-	27816668	27730729	85940	WASF2	487	0.00567	450	0.00524	62	0.00072	54	0.00063	94	0.00109	64	0.00074	46	0.00054	48	0.00056	24	0.00028	23	0.00027	73	0.00085	36	0.00042	51	0.00059	43	0.0005	49	0.00057	60	0.0007	30	0.00035	55	0.00064	48	0.00056	17	0.0002	43	0.0005
197	25482	chr12	-	96184535	96051583	132953	NTN4	752	0.00566	250	0.00188	30	0.00023	16	0.00012	70	0.00053	53	0.0004	47	0.00035	43	0.00032	39	0.00029	26	0.0002	75	0.00056	27	0.0002	31	0.00023	41	0.00031	29	0.00022	39	0.00029	21	0.00016	46	0.00035	46	0.00035	10	8e-05	28	0.00021
311	24222	chr7	+	104654625	104754807	100183	MLL5	563	0.00562	389	0.00388	41	0.00041	18	0.00018	91	0.00091	61	0.00061	55	0.00055	48	0.00048	20	0.0002	24	0.00024	75	0.00075	28	0.00028	40	0.0004	15	0.00015	38	0.00038	55	0.00055	21	0.00021	73	0.00073	32	0.00032	13	0.00013	32	0.00032
611	43540	chr10	+	82213921	82281514	67594	TSPAN14	380	0.00562	137	0.00203	16	0.00024	9	0.00013	39	0.00058	34	0.0005	38	0.00056	44	0.00065	26	0.00038	17	0.00025	33	0.00049	32	0.00047	22	0.00033	18	0.00027	18	0.00027	25	0.00037	26	0.00038	25	0.00037	26	0.00038	17	0.00025	25	0.00037
27	11570	chr12	-	6055397	5671816	383582	ANO2	2153	0.00561	539	0.00141	77	0.0002	70	0.00018	217	0.00057	158	0.00041	185	0.00048	134	0.00035	71	0.00019	57	0.00015	205	0.00053	114	0.0003	94	0.00025	98	0.00026	119	0.00031	134	0.00035	81	0.00021	151	0.00039	150	0.00039	71	0.00019	108	0.00028
366	17457	chr5	-	39462401	39371779	90623	DAB2	507	0.00559	124	0.00137	32	0.00035	9	0.0001	64	0.00071	46	0.00051	26	0.00029	35	0.00039	22	0.00024	19	0.00021	80	0.00088	20	0.00022	11	0.00012	15	0.00017	34	0.00038	43	0.00047	28	0.00031	56	0.00062	23	0.00025	7	8e-05	29	0.00032
253	39838	chr6	+	76311224	76427996	116773	SENP6	652	0.00558	394	0.00337	62	0.00053	22	0.00019	131	0.00112	117	0.001	60	0.00051	46	0.00039	27	0.00023	24	0.00021	119	0.00102	26	0.00022	43	0.00037	23	0.0002	26	0.00022	73	0.00063	14	0.00012	86	0.00074	40	0.00034	16	0.00014	44	0.00038
657	17225	chr1	+	112938802	113003785	64984	CTTNBP2NL	362	0.00557	224	0.00345	22	0.00034	10	0.00015	74	0.00114	64	0.00098	31	0.00048	39	0.0006	28	0.00043	20	0.00031	60	0.00092	22	0.00034	26	0.0004	6	9e-05	15	0.00023	30	0.00046	9	0.00014	55	0.00085	23	0.00035	15	0.00023	20	0.00031
219	15473	chr15	+	93443418	93571236	127819	CHD2	711	0.00556	442	0.00346	49	0.00038	33	0.00026	132	0.00103	109	0.00085	61	0.00048	70	0.00055	29	0.00023	29	0.00023	89	0.0007	29	0.00023	48	0.00038	32	0.00025	34	0.00027	79	0.00062	24	0.00019	82	0.00064	51	0.0004	13	0.0001	22	0.00017
182	21090	chr12	+	66218239	66360067	141829	HMGA2	787	0.00555	314	0.00221	38	0.00027	24	0.00017	113	0.0008	98	0.00069	58	0.00041	49	0.00035	28	0.0002	34	0.00024	103	0.00073	15	0.00011	18	0.00013	35	0.00025	45	0.00032	64	0.00045	28	0.0002	78	0.00055	46	0.00032	10	7e-05	39	0.00027
55	42255	chr2	+	159825145	160089169	264025	TANC1	1461	0.00553	671	0.00254	77	0.00029	45	0.00017	217	0.00082	178	0.00067	122	0.00046	131	0.0005	79	0.0003	76	0.00029	157	0.00059	60	0.00023	88	0.00033	57	0.00022	86	0.00033	149	0.00056	56	0.00021	156	0.00059	98	0.00037	29	0.00011	85	0.00032
86	26709	chr4	+	95373036	95587702	214667	PDLIM5	1185	0.00552	509	0.00237	58	0.00027	33	0.00015	184	0.00086	149	0.00069	83	0.00039	79	0.00037	30	0.00014	34	0.00016	141	0.00066	41	0.00019	37	0.00017	46	0.00021	60	0.00028	121	0.00056	51	0.00024	108	0.0005	80	0.00037	26	0.00012	82	0.00038
420	28261	chr12	+	65004292	65089191	84900	RASSF3	467	0.0055	226	0.00266	32	0.00038	24	0.00028	80	0.00094	57	0.00067	58	0.00068	41	0.00048	47	0.00055	31	0.00037	73	0.00086	35	0.00041	40	0.00047	19	0.00022	37	0.00044	46	0.00054	25	0.00029	41	0.00048	39	0.00046	23	0.00027	39	0.00046
569	27509	chr3	+	73045935	73118349	72415	PPP4R2	397	0.00548	248	0.00342	38	0.00052	26	0.00036	88	0.00122	48	0.00066	45	0.00062	37	0.00051	27	0.00037	16	0.00022	61	0.00084	17	0.00023	29	0.0004	23	0.00032	37	0.00051	49	0.00068	26	0.00036	46	0.00064	37	0.00051	7	0.0001	38	0.00052
958	25314	chr9	-	139440313	139388895	51419	NOTCH1	282	0.00548	60	0.00117	6	0.00012	9	0.00018	22	0.00043	10	0.00019	17	0.00033	11	0.00021	10	0.00019	11	0.00021	16	0.00031	16	0.00031	16	0.00031	16	0.00031	12	0.00023	5	0.0001	8	0.00016	9	0.00018	20	0.00039	23	0.00045	8	0.00016
331	26513	chr12	-	80084789	79985746	99044	PAWR	542	0.00547	266	0.00269	31	0.00031	16	0.00016	78	0.00079	64	0.00065	31	0.00031	28	0.00028	19	0.00019	17	0.00017	73	0.00074	22	0.00022	34	0.00034	19	0.00019	30	0.0003	61	0.00062	12	0.00012	49	0.00049	35	0.00035	12	0.00012	24	0.00024
473	12870	chr20	-	48330414	48249481	80934	B4GALT5	443	0.00547	281	0.00347	21	0.00026	17	0.00021	88	0.00109	63	0.00078	40	0.00049	34	0.00042	40	0.00049	26	0.00032	49	0.00061	34	0.00042	31	0.00038	36	0.00044	33	0.00041	50	0.00062	18	0.00022	45	0.00056	27	0.00033	17	0.00021	22	0.00027
299	7086	chr16	+	81640552	81745366	104815	AC099524.1	572	0.00546	120	0.00114	18	0.00017	29	0.00028	32	0.00031	38	0.00036	57	0.00054	23	0.00022	25	0.00024	9	9e-05	35	0.00033	15	0.00014	30	0.00029	23	0.00022	26	0.00025	16	0.00015	19	0.00018	22	0.00021	23	0.00022	20	0.00019	24	0.00023
987	14705	chr11	+	34073229	34124156	50928	CAPRIN1	277	0.00544	124	0.00243	16	0.00031	13	0.00026	37	0.00073	35	0.00069	28	0.00055	35	0.00069	19	0.00037	15	0.00029	29	0.00057	10	0.0002	14	0.00027	14	0.00027	23	0.00045	38	0.00075	10	0.0002	40	0.00079	22	0.00043	5	0.0001	11	0.00022
53	24712	chr5	-	16936384	16662018	274367	MYO10	1486	0.00542	749	0.00273	128	0.00047	89	0.00032	235	0.00086	167	0.00061	127	0.00046	171	0.00062	110	0.0004	79	0.00029	214	0.00078	73	0.00027	107	0.00039	94	0.00034	124	0.00045	123	0.00045	72	0.00026	158	0.00058	123	0.00045	46	0.00017	126	0.00046
79	14649	chr7	+	134429002	134655469	226468	CALD1	1227	0.00542	410	0.00181	65	0.00029	38	0.00017	138	0.00061	106	0.00047	91	0.0004	61	0.00027	43	0.00019	23	0.0001	145	0.00064	46	0.0002	52	0.00023	39	0.00017	55	0.00024	92	0.00041	40	0.00018	102	0.00045	77	0.00034	23	0.0001	54	0.00024
671	18654	chr12	+	22778008	22843607	65600	ETNK1	355	0.00541	133	0.00203	20	0.0003	10	0.00015	55	0.00084	64	0.00098	27	0.00041	27	0.00041	11	0.00017	8	0.00012	38	0.00058	14	0.00021	16	0.00024	14	0.00021	32	0.00049	29	0.00044	10	0.00015	49	0.00075	14	0.00021	5	8e-05	31	0.00047
10	23982	chr5	-	94620278	94039445	580834	MCTP1	3126	0.00538	998	0.00172	145	0.00025	66	0.00011	340	0.00059	293	0.0005	210	0.00036	147	0.00025	99	0.00017	66	0.00011	375	0.00065	80	0.00014	96	0.00017	84	0.00014	161	0.00028	272	0.00047	69	0.00012	290	0.0005	202	0.00035	54	9e-05	135	0.00023
293	45890	chr15	-	71055897	70946892	109006	UACA	586	0.00538	258	0.00237	38	0.00035	23	0.00021	78	0.00072	71	0.00065	34	0.00031	49	0.00045	34	0.00031	27	0.00025	66	0.00061	20	0.00018	25	0.00023	18	0.00017	35	0.00032	61	0.00056	27	0.00025	51	0.00047	62	0.00057	6	6e-05	32	0.00029
132	16443	chr10	-	126849738	126676417	173322	CTBP2	929	0.00536	211	0.00122	38	0.00022	39	0.00023	101	0.00058	92	0.00053	75	0.00043	78	0.00045	37	0.00021	33	0.00019	76	0.00044	48	0.00028	47	0.00027	47	0.00027	56	0.00032	57	0.00033	40	0.00023	69	0.0004	74	0.00043	33	0.00019	30	0.00017
319	27980	chr2	-	20551994	20448451	103544	PUM2	554	0.00535	307	0.00296	29	0.00028	11	0.00011	99	0.00096	83	0.0008	40	0.00039	53	0.00051	25	0.00024	19	0.00018	87	0.00084	44	0.00042	32	0.00031	21	0.0002	43	0.00042	59	0.00057	22	0.00021	76	0.00073	51	0.00049	25	0.00024	44	0.00042
811	19605	chr3	-	120170099	120111139	58961	FSTL1	314	0.00533	84	0.00142	13	0.00022	6	0.0001	31	0.00053	26	0.00044	34	0.00058	23	0.00039	9	0.00015	8	0.00014	30	0.00051	6	0.0001	10	0.00017	18	0.00031	23	0.00039	19	0.00032	12	0.0002	39	0.00066	19	0.00032	2	3e-05	16	0.00027
347	15697	chr1	+	25071847	25170814	98968	CLIC4	525	0.0053	256	0.00259	44	0.00044	27	0.00027	95	0.00096	68	0.00069	46	0.00046	40	0.0004	19	0.00019	14	0.00014	65	0.00066	21	0.00021	35	0.00035	30	0.0003	36	0.00036	53	0.00054	27	0.00027	58	0.00059	42	0.00042	9	9e-05	38	0.00038
422	23144	chr13	-	21635717	21547170	88548	LATS2	465	0.00525	270	0.00305	33	0.00037	28	0.00032	64	0.00072	54	0.00061	50	0.00056	31	0.00035	23	0.00026	25	0.00028	47	0.00053	29	0.00033	36	0.00041	36	0.00041	30	0.00034	36	0.00041	35	0.0004	39	0.00044	31	0.00035	17	0.00019	27	0.0003
513	41795	chr9	+	131314868	131395940	81073	SPTAN1	425	0.00524	278	0.00343	25	0.00031	24	0.0003	67	0.00083	60	0.00074	31	0.00038	21	0.00026	26	0.00032	15	0.00019	52	0.00064	13	0.00016	22	0.00027	28	0.00035	36	0.00044	46	0.00057	25	0.00031	49	0.0006	33	0.00041	14	0.00017	24	0.0003
589	28325	chr12	+	56915608	56989979	74372	RBMS2	390	0.00524	314	0.00422	27	0.00036	24	0.00032	49	0.00066	56	0.00075	45	0.00061	47	0.00063	26	0.00035	23	0.00031	53	0.00071	26	0.00035	40	0.00054	18	0.00024	24	0.00032	24	0.00032	9	0.00012	54	0.00073	25	0.00034	11	0.00015	27	0.00036
161	22600	chr17	-	44270165	44107333	162833	KIAA1267	847	0.0052	476	0.00292	65	0.0004	36	0.00022	161	0.00099	127	0.00078	66	0.00041	65	0.0004	25	0.00015	38	0.00023	119	0.00073	33	0.0002	65	0.0004	46	0.00028	61	0.00037	82	0.0005	25	0.00015	116	0.00071	68	0.00042	16	0.0001	50	0.00031
306	15847	chr21	+	46825051	46933633	108583	COL18A1	565	0.0052	55	0.00051	15	0.00014	15	0.00014	35	0.00032	26	0.00024	34	0.00031	15	0.00014	26	0.00024	7	6e-05	27	0.00025	26	0.00024	25	0.00023	28	0.00026	17	0.00016	14	0.00013	22	0.0002	13	0.00012	25	0.00023	45	0.00041	16	0.00015
825	20193	chr12	-	133405287	133345494	59794	GOLGA3	311	0.0052	166	0.00278	17	0.00028	14	0.00023	55	0.00092	38	0.00064	31	0.00052	36	0.0006	22	0.00037	11	0.00018	24	0.0004	25	0.00042	30	0.0005	17	0.00028	15	0.00025	18	0.0003	11	0.00018	32	0.00054	16	0.00027	26	0.00043	6	0.0001
409	39848	chr4	+	77870855	77961536	90682	2011-09-01	471	0.00519	152	0.00168	41	0.00045	24	0.00026	60	0.00066	53	0.00058	26	0.00029	24	0.00026	17	0.00019	16	0.00018	58	0.00064	12	0.00013	23	0.00025	24	0.00026	37	0.00041	36	0.0004	34	0.00037	58	0.00064	42	0.00046	6	7e-05	20	0.00022
233	47986	chr13	+	20532809	20663252	130444	ZMYM2	676	0.00518	389	0.00298	46	0.00035	22	0.00017	128	0.00098	120	0.00092	63	0.00048	58	0.00044	33	0.00025	28	0.00021	109	0.00084	27	0.00021	43	0.00033	21	0.00016	58	0.00044	53	0.00041	34	0.00026	93	0.00071	54	0.00041	15	0.00011	48	0.00037
895	23608	chr19	+	34663351	34720419	57069	LSM14A	294	0.00515	151	0.00265	16	0.00028	19	0.00033	66	0.00116	51	0.00089	27	0.00047	19	0.00033	13	0.00023	13	0.00023	38	0.00067	10	0.00018	19	0.00033	17	0.0003	14	0.00025	39	0.00068	10	0.00018	36	0.00063	20	0.00035	7	0.00012	15	0.00026
125	11503	chr4	-	74124514	73939092	185423	ANKRD17	950	0.00512	591	0.00319	47	0.00025	26	0.00014	158	0.00085	131	0.00071	73	0.00039	80	0.00043	48	0.00026	33	0.00018	164	0.00088	38	0.0002	35	0.00019	35	0.00019	65	0.00035	91	0.00049	41	0.00022	115	0.00062	50	0.00027	14	8e-05	48	0.00026
316	8986	chr8	+	38854387	38962776	108390	ADAM9	555	0.00512	243	0.00224	26	0.00024	16	0.00015	101	0.00093	73	0.00067	46	0.00042	54	0.0005	27	0.00025	15	0.00014	86	0.00079	22	0.0002	26	0.00024	16	0.00015	34	0.00031	56	0.00052	21	0.00019	55	0.00051	39	0.00036	9	8e-05	32	0.0003
227	12409	chr6	-	130031369	129897276	134094	ARHGAP18	682	0.00509	311	0.00232	37	0.00028	28	0.00021	91	0.00068	77	0.00057	68	0.00051	39	0.00029	31	0.00023	21	0.00016	91	0.00068	12	9e-05	25	0.00019	39	0.00029	41	0.00031	54	0.0004	30	0.00022	63	0.00047	40	0.0003	8	6e-05	40	0.0003
289	28587	chr20	+	19867164	19983100	115937	RIN2	588	0.00507	270	0.00233	29	0.00025	16	0.00014	79	0.00068	53	0.00046	53	0.00046	34	0.00029	29	0.00025	26	0.00022	71	0.00061	20	0.00017	38	0.00033	31	0.00027	33	0.00028	61	0.00053	20	0.00017	37	0.00032	57	0.00049	15	0.00013	16	0.00014
668	41871	chr12	-	109251350	109180970	70381	SSH1	357	0.00507	123	0.00175	15	0.00021	12	0.00017	32	0.00045	39	0.00055	26	0.00037	27	0.00038	19	0.00027	16	0.00023	26	0.00037	32	0.00045	21	0.0003	21	0.0003	31	0.00044	21	0.0003	20	0.00028	42	0.0006	25	0.00036	16	0.00023	28	0.0004
352	45947	chr9	+	33817564	33920401	102838	UBE2R2	519	0.00505	390	0.00379	43	0.00042	26	0.00025	105	0.00102	72	0.0007	59	0.00057	67	0.00065	30	0.00029	29	0.00028	73	0.00071	45	0.00044	52	0.00051	31	0.0003	44	0.00043	57	0.00055	24	0.00023	74	0.00072	54	0.00053	18	0.00018	33	0.00032
339	17527	chr3	-	98620532	98514784	105749	DCBLD2	530	0.00501	252	0.00238	19	0.00018	13	0.00012	84	0.00079	84	0.00079	33	0.00031	21	0.0002	18	0.00017	9	9e-05	71	0.00067	7	7e-05	12	0.00011	22	0.00021	27	0.00026	55	0.00052	15	0.00014	51	0.00048	27	0.00026	5	5e-05	28	0.00026
456	47942	chr5	-	32444866	32354455	90412	ZFR	451	0.00499	291	0.00322	22	0.00024	9	0.0001	92	0.00102	69	0.00076	47	0.00052	30	0.00033	15	0.00017	17	0.00019	66	0.00073	27	0.0003	33	0.00036	12	0.00013	33	0.00036	49	0.00054	13	0.00014	53	0.00059	38	0.00042	7	8e-05	16	0.00018
44	15175	chr1	-	227506174	227177565	328610	CDC42BPA	1636	0.00498	605	0.00184	97	0.0003	45	0.00014	240	0.00073	208	0.00063	116	0.00035	112	0.00034	64	0.00019	54	0.00016	215	0.00065	53	0.00016	66	0.0002	41	0.00012	75	0.00023	152	0.00046	46	0.00014	175	0.00053	106	0.00032	33	0.0001	69	0.00021
302	23628	chr14	-	75079033	74964888	114146	LTBP2	569	0.00498	56	0.00049	21	0.00018	14	0.00012	22	0.00019	14	0.00012	49	0.00043	18	0.00016	13	0.00011	13	0.00011	38	0.00033	20	0.00018	17	0.00015	29	0.00025	19	0.00017	25	0.00022	23	0.0002	20	0.00018	32	0.00028	27	0.00024	20	0.00018
248	42030	chr14	-	31495606	31363004	132603	STRN3	658	0.00496	448	0.00338	47	0.00035	27	0.0002	124	0.00094	96	0.00072	80	0.0006	76	0.00057	45	0.00034	33	0.00025	115	0.00087	62	0.00047	65	0.00049	32	0.00024	55	0.00041	72	0.00054	33	0.00025	92	0.00069	34	0.00026	37	0.00028	49	0.00037
526	8926	chr19	+	39138309	39222222	83914	ACTN4	415	0.00495	134	0.0016	26	0.00031	17	0.0002	46	0.00055	39	0.00046	28	0.00033	23	0.00027	25	0.0003	15	0.00018	37	0.00044	32	0.00038	39	0.00046	18	0.00021	30	0.00036	34	0.00041	21	0.00025	35	0.00042	45	0.00054	20	0.00024	27	0.00032
639	24497	chrX	+	64887536	64961791	74256	MSN	367	0.00494	101	0.00136	18	0.00024	19	0.00026	34	0.00046	29	0.00039	27	0.00036	22	0.0003	15	0.0002	7	9e-05	38	0.00051	21	0.00028	20	0.00027	15	0.0002	23	0.00031	19	0.00026	11	0.00015	23	0.00031	21	0.00028	9	0.00012	22	0.0003
932	47835	chr1	+	203764781	203823251	58471	ZC3H11A	289	0.00494	228	0.0039	20	0.00034	10	0.00017	70	0.0012	68	0.00116	28	0.00048	39	0.00067	22	0.00038	23	0.00039	47	0.0008	21	0.00036	26	0.00044	25	0.00043	36	0.00062	32	0.00055	14	0.00024	37	0.00063	27	0.00046	7	0.00012	26	0.00044
262	19770	chr18	+	33161002	33291797	130796	GALNT1	642	0.00491	220	0.00168	27	0.00021	18	0.00014	67	0.00051	72	0.00055	48	0.00037	51	0.00039	26	0.0002	23	0.00018	75	0.00057	21	0.00016	31	0.00024	22	0.00017	35	0.00027	46	0.00035	30	0.00023	80	0.00061	41	0.00031	15	0.00011	30	0.00023
294	19850	chr1	-	153895450	153777200	118251	GATAD2B	581	0.00491	539	0.00456	53	0.00045	39	0.00033	118	0.001	77	0.00065	69	0.00058	56	0.00047	41	0.00035	34	0.00029	112	0.00095	49	0.00041	70	0.00059	39	0.00033	48	0.00041	76	0.00064	25	0.00021	53	0.00045	63	0.00053	22	0.00019	37	0.00031
705	12702	chr12	+	110719031	110788892	69862	ATP2A2	342	0.0049	231	0.00331	26	0.00037	14	0.0002	58	0.00083	48	0.00069	30	0.00043	40	0.00057	22	0.00031	21	0.0003	48	0.00069	23	0.00033	26	0.00037	19	0.00027	29	0.00042	30	0.00043	14	0.0002	55	0.00079	13	0.00019	13	0.00019	24	0.00034
712	14898	chr3	+	191046865	191116458	69594	CCDC50	339	0.00487	100	0.00144	20	0.00029	14	0.0002	45	0.00065	27	0.00039	39	0.00056	19	0.00027	15	0.00022	11	0.00016	45	0.00065	11	0.00016	17	0.00024	14	0.0002	19	0.00027	34	0.00049	12	0.00017	34	0.00049	18	0.00026	2	3e-05	15	0.00022
830	19172	chr11	+	13690205	13753890	63686	FAR1	310	0.00487	123	0.00193	14	0.00022	9	0.00014	49	0.00077	47	0.00074	24	0.00038	23	0.00036	8	0.00013	6	9e-05	43	0.00068	10	0.00016	4	6e-05	5	8e-05	17	0.00027	40	0.00063	7	0.00011	40	0.00063	24	0.00038	5	8e-05	18	0.00028
129	903	chr16	+	16043433	16236930	193498	ABCC1	938	0.00485	679	0.00351	63	0.00033	40	0.00021	152	0.00079	111	0.00057	89	0.00046	106	0.00055	62	0.00032	46	0.00024	141	0.00073	85	0.00044	99	0.00051	57	0.00029	64	0.00033	104	0.00054	40	0.00021	91	0.00047	98	0.00051	51	0.00026	69	0.00036
450	27866	chr1	+	97187220	97280348	93129	PTBP2	452	0.00485	247	0.00265	23	0.00025	14	0.00015	73	0.00078	64	0.00069	41	0.00044	32	0.00034	13	0.00014	6	6e-05	65	0.0007	11	0.00012	27	0.00029	5	5e-05	23	0.00025	53	0.00057	13	0.00014	51	0.00055	33	0.00035	5	5e-05	20	0.00021
492	5463	chr7	-	115967949	115877982	89968	AC073130.3	435	0.00484	117	0.0013	22	0.00024	7	8e-05	46	0.00051	36	0.0004	32	0.00036	15	0.00017	22	0.00024	12	0.00013	54	0.0006	9	0.0001	18	0.0002	10	0.00011	20	0.00022	38	0.00042	17	0.00019	25	0.00028	27	0.0003	6	7e-05	20	0.00022
328	40675	chr4	-	90759465	90646704	112762	SNCA	545	0.00483	167	0.00148	23	0.0002	12	0.00011	66	0.00059	54	0.00048	42	0.00037	27	0.00024	15	0.00013	11	0.0001	76	0.00067	15	0.00013	18	0.00016	14	0.00012	25	0.00022	34	0.0003	20	0.00018	48	0.00043	31	0.00027	6	5e-05	19	0.00017
256	27979	chr1	-	31538762	31404352	134411	PUM1	648	0.00482	396	0.00295	50	0.00037	24	0.00018	101	0.00075	77	0.00057	68	0.00051	77	0.00057	36	0.00027	27	0.0002	88	0.00065	33	0.00025	54	0.0004	29	0.00022	58	0.00043	85	0.00063	26	0.00019	72	0.00054	38	0.00028	11	8e-05	43	0.00032
190	28029	chr6	+	163835674	163994895	159222	QKI	766	0.00481	426	0.00268	31	0.00019	16	0.0001	126	0.00079	105	0.00066	50	0.00031	47	0.0003	35	0.00022	30	0.00019	124	0.00078	14	9e-05	23	0.00014	26	0.00016	35	0.00022	79	0.0005	14	9e-05	82	0.00052	54	0.00034	10	6e-05	22	0.00014
514	42133	chr11	+	9685627	9774507	88881	SWAP70	425	0.00478	305	0.00343	22	0.00025	7	8e-05	66	0.00074	54	0.00061	51	0.00057	45	0.00051	37	0.00042	29	0.00033	70	0.00079	30	0.00034	24	0.00027	27	0.0003	43	0.00048	47	0.00053	25	0.00028	37	0.00042	41	0.00046	16	0.00018	41	0.00046
335	9422	chr11	-	62314331	62201015	113317	AHNAK	537	0.00474	23	0.0002	8	7e-05	3	3e-05	11	0.0001	8	7e-05	15	0.00013	37	0.00033	25	0.00022	4	4e-05	8	7e-05	10	9e-05	20	0.00018	6	5e-05	6	5e-05	29	0.00026	11	0.0001	6	5e-05	30	0.00026	15	0.00013	18	0.00016
970	40065	chr4	+	8183798	8242829	59032	SH3TC1	280	0.00474	49	0.00083	12	0.0002	7	0.00012	25	0.00042	16	0.00027	18	0.0003	20	0.00034	7	0.00012	8	0.00014	13	0.00022	19	0.00032	23	0.00039	20	0.00034	13	0.00022	20	0.00034	11	0.00019	15	0.00025	11	0.00019	10	0.00017	13	0.00022
204	24673	chr17	-	8534078	8377522	156557	MYH10	741	0.00473	205	0.00131	43	0.00027	25	0.00016	111	0.00071	85	0.00054	50	0.00032	35	0.00022	22	0.00014	23	0.00015	78	0.0005	19	0.00012	33	0.00021	36	0.00023	36	0.00023	73	0.00047	18	0.00011	60	0.00038	50	0.00032	16	0.0001	33	0.00021
538	12526	chr11	-	75062872	74976481	86392	ARRB1	409	0.00473	100	0.00116	19	0.00022	13	0.00015	26	0.0003	19	0.00022	26	0.0003	23	0.00027	15	0.00017	11	0.00013	29	0.00034	22	0.00025	19	0.00022	22	0.00025	23	0.00027	28	0.00032	15	0.00017	22	0.00025	40	0.00046	13	0.00015	21	0.00024
560	45923	chr3	+	23847393	23932806	85414	UBE2E1	402	0.00471	149	0.00174	21	0.00025	18	0.00021	71	0.00083	69	0.00081	39	0.00046	31	0.00036	15	0.00018	17	0.0002	59	0.00069	17	0.0002	21	0.00025	19	0.00022	21	0.00025	42	0.00049	14	0.00016	47	0.00055	29	0.00034	10	0.00012	24	0.00028
748	46815	chr17	+	57409052	57479094	70043	YPEL2	330	0.00471	106	0.00151	24	0.00034	19	0.00027	43	0.00061	36	0.00051	30	0.00043	33	0.00047	14	0.0002	13	0.00019	34	0.00049	17	0.00024	30	0.00043	23	0.00033	24	0.00034	31	0.00044	18	0.00026	36	0.00051	32	0.00046	16	0.00023	18	0.00026
269	39471	chr8	-	93107442	92971151	136292	RUNX1T1	637	0.00467	266	0.00195	30	0.00022	15	0.00011	81	0.00059	53	0.00039	41	0.0003	34	0.00025	25	0.00018	15	0.00011	62	0.00045	21	0.00015	36	0.00026	23	0.00017	45	0.00033	63	0.00046	15	0.00011	60	0.00044	55	0.0004	8	6e-05	27	0.0002
867	26459	chr14	+	96968717	97033424	64708	PAPOLA	302	0.00467	174	0.00269	9	0.00014	9	0.00014	63	0.00097	54	0.00083	29	0.00045	29	0.00045	14	0.00022	9	0.00014	42	0.00065	10	0.00015	10	0.00015	16	0.00025	13	0.0002	28	0.00043	11	0.00017	36	0.00056	15	0.00023	2	3e-05	10	0.00015
568	28112	chr11	-	73472165	73386682	85484	RAB6A	398	0.00466	255	0.00298	36	0.00042	24	0.00028	71	0.00083	67	0.00078	52	0.00061	53	0.00062	38	0.00044	32	0.00037	49	0.00057	20	0.00023	27	0.00032	28	0.00033	52	0.00061	39	0.00046	39	0.00046	55	0.00064	35	0.00041	7	8e-05	38	0.00044
616	39393	chr11	-	14380728	14299465	81264	RRAS2	378	0.00465	194	0.00239	14	0.00017	7	9e-05	60	0.00074	51	0.00063	29	0.00036	38	0.00047	17	0.00021	17	0.00021	59	0.00073	34	0.00042	29	0.00036	13	0.00016	33	0.00041	40	0.00049	12	0.00015	52	0.00064	20	0.00025	28	0.00034	27	0.00033
264	41512	chr3	+	43328003	43466255	138253	SNRK	641	0.00464	241	0.00174	37	0.00027	21	0.00015	79	0.00057	81	0.00059	64	0.00046	48	0.00035	26	0.00019	20	0.00014	72	0.00052	23	0.00017	41	0.0003	22	0.00016	43	0.00031	63	0.00046	29	0.00021	69	0.0005	33	0.00024	10	7e-05	26	0.00019
221	20874	chr10	-	69835104	69681664	153441	HERC4	707	0.00461	401	0.00261	56	0.00036	30	0.0002	145	0.00094	145	0.00094	81	0.00053	49	0.00032	34	0.00022	25	0.00016	98	0.00064	36	0.00023	51	0.00033	36	0.00023	53	0.00035	57	0.00037	24	0.00016	129	0.00084	63	0.00041	15	0.0001	51	0.00033
175	24743	chr10	-	95242073	95066185	175889	MYOF	805	0.00458	237	0.00135	37	0.00021	25	0.00014	83	0.00047	71	0.0004	57	0.00032	49	0.00028	43	0.00024	29	0.00016	80	0.00045	33	0.00019	37	0.00021	32	0.00018	54	0.00031	60	0.00034	33	0.00019	68	0.00039	59	0.00034	24	0.00014	41	0.00023
561	46177	chr16	-	23160590	23072726	87865	USP31	402	0.00458	193	0.0022	17	0.00019	19	0.00022	74	0.00084	69	0.00079	33	0.00038	33	0.00038	30	0.00034	23	0.00026	50	0.00057	17	0.00019	19	0.00022	20	0.00023	31	0.00035	41	0.00047	13	0.00015	47	0.00053	35	0.0004	14	0.00016	23	0.00026
650	43260	chr6	-	52441712	52362199	79514	TRAM2	364	0.00458	88	0.00111	27	0.00034	21	0.00026	26	0.00033	21	0.00026	43	0.00054	23	0.00029	22	0.00028	9	0.00011	43	0.00054	17	0.00021	28	0.00035	16	0.0002	27	0.00034	17	0.00021	23	0.00029	25	0.00031	28	0.00035	14	0.00018	14	0.00018
384	27856	chr13	-	20357141	20248895	108247	PSPC1	495	0.00457	322	0.00297	44	0.00041	34	0.00031	99	0.00091	63	0.00058	45	0.00042	41	0.00038	19	0.00018	23	0.00021	74	0.00068	26	0.00024	43	0.0004	30	0.00028	63	0.00058	59	0.00055	36	0.00033	48	0.00044	38	0.00035	9	8e-05	45	0.00042
278	17961	chr10	-	101769675	101635333	134343	DNMBP	613	0.00456	443	0.0033	56	0.00042	41	0.00031	89	0.00066	72	0.00054	57	0.00042	57	0.00042	35	0.00026	34	0.00025	67	0.0005	30	0.00022	50	0.00037	31	0.00023	41	0.00031	60	0.00045	31	0.00023	46	0.00034	50	0.00037	15	0.00011	35	0.00026
444	28667	chr6	+	18368985	18469104	100120	RNF144B	455	0.00454	178	0.00178	29	0.00029	16	0.00016	75	0.00075	49	0.00049	54	0.00054	36	0.00036	23	0.00023	18	0.00018	64	0.00064	19	0.00019	23	0.00023	12	0.00012	25	0.00025	43	0.00043	15	0.00015	55	0.00055	28	0.00028	4	4e-05	23	0.00023
69	41844	chr7	-	105039754	104751150	288605	SRPK2	1305	0.00452	808	0.0028	106	0.00037	75	0.00026	248	0.00086	142	0.00049	105	0.00036	118	0.00041	78	0.00027	58	0.0002	196	0.00068	85	0.00029	107	0.00037	79	0.00027	128	0.00044	146	0.00051	84	0.00029	121	0.00042	114	0.0004	31	0.00011	103	0.00036
462	42257	chr2	+	161993418	162092697	99280	TANK	449	0.00452	130	0.00131	25	0.00025	14	0.00014	55	0.00055	44	0.00044	23	0.00023	27	0.00027	15	0.00015	12	0.00012	58	0.00058	7	7e-05	11	0.00011	5	5e-05	24	0.00024	51	0.00051	12	0.00012	34	0.00034	24	0.00024	9	9e-05	24	0.00024
727	41862	chr18	-	23670610	23596218	74393	SS18	336	0.00452	211	0.00284	12	0.00016	13	0.00017	56	0.00075	55	0.00074	32	0.00043	24	0.00032	12	0.00016	16	0.00022	41	0.00055	12	0.00016	14	0.00019	11	0.00015	23	0.00031	35	0.00047	10	0.00013	40	0.00054	23	0.00031	10	0.00013	21	0.00028
565	28115	chr3	+	128444964	128533638	88675	RAB7A	400	0.00451	185	0.00209	23	0.00026	12	0.00014	48	0.00054	37	0.00042	34	0.00038	41	0.00046	24	0.00027	21	0.00024	50	0.00056	30	0.00034	38	0.00043	26	0.00029	33	0.00037	31	0.00035	19	0.00021	42	0.00047	12	0.00014	14	0.00016	32	0.00036
775	15164	chr17	-	45266664	45195309	71356	CDC27	322	0.00451	148	0.00207	31	0.00043	13	0.00018	48	0.00067	38	0.00053	25	0.00035	34	0.00048	22	0.00031	19	0.00027	37	0.00052	18	0.00025	16	0.00022	9	0.00013	22	0.00031	32	0.00045	15	0.00021	29	0.00041	23	0.00032	3	4e-05	22	0.00031
218	25436	chr10	-	33625189	33466419	158771	NRP1	714	0.0045	223	0.0014	34	0.00021	19	0.00012	71	0.00045	74	0.00047	57	0.00036	48	0.0003	32	0.0002	14	9e-05	67	0.00042	27	0.00017	35	0.00022	30	0.00019	39	0.00025	65	0.00041	27	0.00017	67	0.00042	52	0.00033	19	0.00012	26	0.00016
122	41797	chr2	+	54683421	54896811	213391	SPTBN1	959	0.00449	304	0.00142	30	0.00014	18	8e-05	115	0.00054	100	0.00047	67	0.00031	65	0.0003	33	0.00015	26	0.00012	97	0.00045	30	0.00014	44	0.00021	38	0.00018	54	0.00025	75	0.00035	28	0.00013	68	0.00032	56	0.00026	15	7e-05	33	0.00015
400	19480	chr1	+	93913657	94020217	106561	FNBP1L	478	0.00449	207	0.00194	21	0.0002	13	0.00012	77	0.00072	77	0.00072	32	0.0003	21	0.0002	10	9e-05	15	0.00014	59	0.00055	16	0.00015	25	0.00023	24	0.00023	32	0.0003	50	0.00047	10	9e-05	32	0.0003	25	0.00023	9	8e-05	13	0.00012
518	23640	chr1	-	23504300	23410515	93786	LUZP1	421	0.00449	254	0.00271	35	0.00037	22	0.00023	69	0.00074	40	0.00043	43	0.00046	30	0.00032	26	0.00028	16	0.00017	51	0.00054	22	0.00023	23	0.00025	22	0.00023	30	0.00032	37	0.00039	20	0.00021	34	0.00036	43	0.00046	17	0.00018	31	0.00033
111	27166	chr1	-	208417664	208195586	222079	PLXNA2	995	0.00448	220	0.00099	33	0.00015	34	0.00015	54	0.00024	54	0.00024	53	0.00024	35	0.00016	43	0.00019	15	7e-05	63	0.00028	40	0.00018	50	0.00023	59	0.00027	49	0.00022	51	0.00023	31	0.00014	46	0.00021	66	0.0003	33	0.00015	35	0.00016
216	21508	chr7	-	23510085	23349827	160259	IGF2BP3	717	0.00447	443	0.00276	45	0.00028	32	0.0002	103	0.00064	84	0.00052	68	0.00042	60	0.00037	32	0.0002	28	0.00017	73	0.00046	41	0.00026	55	0.00034	37	0.00023	65	0.00041	76	0.00047	31	0.00019	53	0.00033	54	0.00034	20	0.00012	49	0.00031
982	22076	chr3	-	49823974	49761726	62249	IP6K1	278	0.00447	178	0.00286	22	0.00035	19	0.00031	46	0.00074	19	0.00031	33	0.00053	30	0.00048	26	0.00042	16	0.00026	40	0.00064	30	0.00048	38	0.00061	20	0.00032	33	0.00053	31	0.0005	17	0.00027	19	0.00031	32	0.00051	17	0.00027	28	0.00045
815	26791	chr10	+	3109711	3179903	70193	PFKP	313	0.00446	84	0.0012	7	0.0001	9	0.00013	20	0.00028	18	0.00026	30	0.00043	14	0.0002	13	0.00019	11	0.00016	22	0.00031	19	0.00027	15	0.00021	13	0.00019	10	0.00014	27	0.00038	13	0.00019	9	0.00013	21	0.0003	14	0.0002	18	0.00026
399	40052	chr4	-	152149181	152041430	107752	SH3D19	480	0.00445	179	0.00166	9	8e-05	8	7e-05	58	0.00054	50	0.00046	23	0.00021	22	0.0002	19	0.00018	13	0.00012	60	0.00056	19	0.00018	21	0.00019	16	0.00015	17	0.00016	34	0.00032	11	0.0001	43	0.0004	28	0.00026	4	4e-05	23	0.00021
670	25358	chr17	-	79604137	79523914	80224	NPLOC4	356	0.00444	257	0.0032	34	0.00042	22	0.00027	59	0.00074	43	0.00054	35	0.00044	36	0.00045	20	0.00025	20	0.00025	52	0.00065	21	0.00026	40	0.0005	25	0.00031	35	0.00044	23	0.00029	16	0.0002	46	0.00057	35	0.00044	10	0.00012	30	0.00037
113	11496	chr16	-	89556968	89334034	222935	ANKRD11	987	0.00443	397	0.00178	62	0.00028	53	0.00024	123	0.00055	79	0.00035	117	0.00052	77	0.00035	52	0.00023	45	0.0002	112	0.0005	67	0.0003	71	0.00032	73	0.00033	77	0.00035	72	0.00032	56	0.00025	63	0.00028	87	0.00039	48	0.00022	66	0.0003
418	22187	chr10	-	33294719	33189246	105474	ITGB1	467	0.00443	138	0.00131	11	0.0001	5	5e-05	56	0.00053	62	0.00059	33	0.00031	35	0.00033	19	0.00018	17	0.00016	45	0.00043	7	7e-05	9	9e-05	5	5e-05	25	0.00024	32	0.0003	9	9e-05	32	0.0003	30	0.00028	6	6e-05	11	0.0001
313	45905	chr9	-	34048946	33921690	127257	UBAP2	561	0.00441	566	0.00445	48	0.00038	33	0.00026	94	0.00074	79	0.00062	61	0.00048	52	0.00041	54	0.00042	37	0.00029	85	0.00067	54	0.00042	59	0.00046	37	0.00029	61	0.00048	62	0.00049	46	0.00036	52	0.00041	48	0.00038	31	0.00024	63	0.0005
955	23860	chr16	+	1756193	1820317	64125	MAPK8IP3	283	0.00441	18	0.00028	4	6e-05	12	0.00019	12	0.00019	12	0.00019	39	0.00061	7	0.00011	7	0.00011	5	8e-05	3	5e-05	2	3e-05	6	9e-05	14	0.00022	7	0.00011	8	0.00012	5	8e-05	11	0.00017	32	0.0005	5	8e-05	5	8e-05
706	25269	chr10	-	15210694	15132912	77783	NMT2	342	0.0044	220	0.00283	21	0.00027	15	0.00019	34	0.00044	49	0.00063	39	0.0005	31	0.0004	25	0.00032	15	0.00019	39	0.0005	22	0.00028	29	0.00037	18	0.00023	22	0.00028	22	0.00028	21	0.00027	31	0.0004	21	0.00027	8	0.0001	15	0.00019
718	40586	chr4	+	146402345	146479230	76886	SMAD1	338	0.0044	144	0.00187	21	0.00027	13	0.00017	49	0.00064	45	0.00059	32	0.00042	17	0.00022	12	0.00016	9	0.00012	41	0.00053	11	0.00014	18	0.00023	16	0.00021	24	0.00031	22	0.00029	10	0.00013	41	0.00053	22	0.00029	6	8e-05	20	0.00026
758	26456	chr5	+	78907942	78982470	74529	PAPD4	328	0.0044	291	0.0039	15	0.0002	6	8e-05	84	0.00113	59	0.00079	24	0.00032	32	0.00043	19	0.00025	14	0.00019	77	0.00103	23	0.00031	16	0.00021	12	0.00016	37	0.0005	63	0.00085	19	0.00025	51	0.00068	31	0.00042	12	0.00016	28	0.00038
104	23831	chr3	-	48130768	47892181	238588	MAP4	1048	0.00439	786	0.00329	89	0.00037	58	0.00024	217	0.00091	161	0.00067	96	0.0004	103	0.00043	55	0.00023	46	0.00019	159	0.00067	52	0.00022	89	0.00037	64	0.00027	100	0.00042	93	0.00039	73	0.00031	130	0.00054	95	0.0004	41	0.00017	73	0.00031
249	46170	chr21	+	17102343	17252376	150034	USP25	657	0.00438	290	0.00193	32	0.00021	10	7e-05	128	0.00085	95	0.00063	49	0.00033	51	0.00034	30	0.0002	23	0.00015	97	0.00065	12	8e-05	22	0.00015	19	0.00013	45	0.0003	71	0.00047	17	0.00011	95	0.00063	35	0.00023	10	7e-05	34	0.00023
180	9354	chr4	-	7941652	7760440	181213	AFAP1	792	0.00437	368	0.00203	32	0.00018	31	0.00017	123	0.00068	96	0.00053	71	0.00039	71	0.00039	45	0.00025	34	0.00019	103	0.00057	35	0.00019	38	0.00021	38	0.00021	56	0.00031	51	0.00028	33	0.00018	64	0.00035	39	0.00022	35	0.00019	41	0.00023
429	24766	chr13	-	33112961	33006967	105995	N4BP2L2	463	0.00437	214	0.00202	33	0.00031	27	0.00025	82	0.00077	56	0.00053	33	0.00031	24	0.00023	16	0.00015	13	0.00012	54	0.00051	26	0.00025	23	0.00022	16	0.00015	40	0.00038	65	0.00061	24	0.00023	43	0.00041	34	0.00032	9	8e-05	30	0.00028
942	29133	chr6	+	142623317	142688791	65475	RP1-287G14.4	286	0.00437	92	0.00141	13	0.0002	3	5e-05	41	0.00063	26	0.0004	16	0.00024	11	0.00017	8	0.00012	4	6e-05	44	0.00067	11	0.00017	11	0.00017	6	9e-05	25	0.00038	25	0.00038	8	0.00012	27	0.00041	17	0.00026	1	2e-05	12	0.00018
621	18140	chr14	+	102430864	102517134	86271	DYNC1H1	375	0.00435	78	0.0009	18	0.00021	17	0.0002	36	0.00042	32	0.00037	20	0.00023	24	0.00028	20	0.00023	16	0.00019	29	0.00034	23	0.00027	23	0.00027	15	0.00017	13	0.00015	38	0.00044	13	0.00015	30	0.00035	31	0.00036	10	0.00012	20	0.00023
36	12294	chr4	-	41218730	40812043	406688	APBB2	1764	0.00434	489	0.0012	101	0.00025	48	0.00012	220	0.00054	160	0.00039	147	0.00036	105	0.00026	67	0.00016	57	0.00014	170	0.00042	79	0.00019	105	0.00026	82	0.0002	84	0.00021	131	0.00032	60	0.00015	151	0.00037	131	0.00032	49	0.00012	87	0.00021
551	18525	chr2	+	46520805	46613835	93031	EPAS1	404	0.00434	78	0.00084	7	8e-05	9	0.0001	41	0.00044	37	0.0004	22	0.00024	20	0.00021	16	0.00017	4	4e-05	32	0.00034	22	0.00024	12	0.00013	16	0.00017	19	0.0002	28	0.0003	12	0.00013	31	0.00033	24	0.00026	25	0.00027	15	0.00016
957	13469	chr12	+	96883384	96948584	65201	C12orf55	282	0.00433	100	0.00153	19	0.00029	12	0.00018	45	0.00069	28	0.00043	23	0.00035	19	0.00029	18	0.00028	12	0.00018	31	0.00048	21	0.00032	17	0.00026	10	0.00015	27	0.00041	33	0.00051	11	0.00017	35	0.00054	26	0.0004	14	0.00021	20	0.00031
282	13531	chr14	+	104029298	104167886	138589	C14orf153	599	0.00432	384	0.00277	51	0.00037	46	0.00033	98	0.00071	52	0.00038	58	0.00042	40	0.00029	32	0.00023	26	0.00019	100	0.00072	54	0.00039	60	0.00043	43	0.00031	49	0.00035	63	0.00045	31	0.00022	43	0.00031	42	0.0003	32	0.00023	44	0.00032
187	27951	chr10	+	129705324	129883507	178184	PTPRE	768	0.00431	117	0.00066	26	0.00015	27	0.00015	74	0.00042	45	0.00025	43	0.00024	44	0.00025	31	0.00017	28	0.00016	66	0.00037	23	0.00013	34	0.00019	49	0.00027	34	0.00019	34	0.00019	22	0.00012	44	0.00025	58	0.00033	30	0.00017	33	0.00019
245	8996	chr16	-	77469010	77316024	152987	ADAMTS18	659	0.00431	168	0.0011	35	0.00023	23	0.00015	67	0.00044	59	0.00039	53	0.00035	48	0.00031	15	0.0001	19	0.00012	54	0.00035	24	0.00016	28	0.00018	15	0.0001	52	0.00034	49	0.00032	25	0.00016	80	0.00052	61	0.0004	12	8e-05	31	0.0002
389	12466	chr15	+	72766666	72879691	113026	ARIH1	487	0.00431	274	0.00242	39	0.00035	29	0.00026	82	0.00073	51	0.00045	46	0.00041	42	0.00037	38	0.00034	23	0.0002	77	0.00068	22	0.00019	31	0.00027	24	0.00021	52	0.00046	50	0.00044	36	0.00032	52	0.00046	49	0.00043	16	0.00014	40	0.00035
427	23443	chr8	-	23261721	23154409	107313	LOXL2	463	0.00431	59	0.00055	26	0.00024	20	0.00019	36	0.00034	32	0.0003	35	0.00033	18	0.00017	9	8e-05	9	8e-05	11	0.0001	12	0.00011	30	0.00028	25	0.00023	15	0.00014	11	0.0001	12	0.00011	28	0.00026	37	0.00034	20	0.00019	13	0.00012
774	12313	chr11	+	129939715	130014702	74988	APLP2	323	0.00431	143	0.00191	25	0.00033	15	0.0002	43	0.00057	46	0.00061	25	0.00033	26	0.00035	9	0.00012	6	8e-05	67	0.00089	5	7e-05	17	0.00023	14	0.00019	14	0.00019	32	0.00043	14	0.00019	34	0.00045	26	0.00035	3	4e-05	22	0.00029
186	25573	chr17	-	883009	702580	180430	NXN	768	0.00426	281	0.00156	52	0.00029	54	0.0003	104	0.00058	86	0.00048	79	0.00044	71	0.00039	43	0.00024	41	0.00023	76	0.00042	38	0.00021	93	0.00052	47	0.00026	38	0.00021	54	0.0003	25	0.00014	74	0.00041	83	0.00046	20	0.00011	33	0.00018
605	27154	chrX	+	114795483	114885176	89694	PLS3	382	0.00426	182	0.00203	20	0.00022	16	0.00018	72	0.0008	48	0.00054	27	0.0003	15	0.00017	16	0.00018	11	0.00012	49	0.00055	13	0.00014	15	0.00017	15	0.00017	37	0.00041	45	0.0005	24	0.00027	29	0.00032	32	0.00036	11	0.00012	25	0.00028
244	43455	chr2	-	230787954	230631929	156026	TRIP12	662	0.00424	345	0.00221	56	0.00036	32	0.00021	137	0.00088	109	0.0007	52	0.00033	48	0.00031	28	0.00018	33	0.00021	102	0.00065	21	0.00013	37	0.00024	24	0.00015	49	0.00031	65	0.00042	24	0.00015	107	0.00069	45	0.00029	12	8e-05	48	0.00031
440	12915	chr1	+	171454665	171562649	107985	BAT2D1	456	0.00422	358	0.00332	35	0.00032	19	0.00018	80	0.00074	65	0.0006	28	0.00026	36	0.00033	22	0.0002	16	0.00015	73	0.00068	15	0.00014	19	0.00018	13	0.00012	29	0.00027	45	0.00042	25	0.00023	40	0.00037	26	0.00024	11	0.0001	37	0.00034
259	42258	chr17	+	27717942	27871501	153560	TAOK1	646	0.00421	441	0.00287	42	0.00027	22	0.00014	180	0.00117	130	0.00085	71	0.00046	69	0.00045	55	0.00036	41	0.00027	89	0.00058	47	0.00031	61	0.0004	51	0.00033	47	0.00031	87	0.00057	26	0.00017	132	0.00086	68	0.00044	33	0.00021	42	0.00027
360	46264	chr10	+	75757871	75879917	122047	VCL	514	0.00421	261	0.00214	26	0.00021	21	0.00017	87	0.00071	66	0.00054	51	0.00042	26	0.00021	23	0.00019	15	0.00012	68	0.00056	27	0.00022	28	0.00023	32	0.00026	37	0.0003	43	0.00035	19	0.00016	47	0.00039	48	0.00039	15	0.00012	23	0.00019
51	42425	chr15	+	57210822	57582050	371229	TCF12	1561	0.0042	912	0.00246	85	0.00023	48	0.00013	282	0.00076	184	0.0005	115	0.00031	112	0.0003	76	0.0002	62	0.00017	280	0.00075	73	0.0002	64	0.00017	74	0.0002	103	0.00028	168	0.00045	55	0.00015	185	0.0005	119	0.00032	34	9e-05	98	0.00026
362	23128	chr10	-	977563	855483	122081	LARP4B	513	0.0042	240	0.00197	28	0.00023	19	0.00016	77	0.00063	89	0.00073	50	0.00041	40	0.00033	21	0.00017	20	0.00016	53	0.00043	33	0.00027	26	0.00021	21	0.00017	36	0.00029	42	0.00034	19	0.00016	58	0.00048	38	0.00031	19	0.00016	31	0.00025
617	41731	chr9	+	91003333	91093608	90276	SPIN1	378	0.00419	211	0.00234	37	0.00041	21	0.00023	59	0.00065	65	0.00072	47	0.00052	37	0.00041	19	0.00021	23	0.00025	50	0.00055	26	0.00029	48	0.00053	43	0.00048	36	0.0004	20	0.00022	21	0.00023	56	0.00062	21	0.00023	9	0.0001	28	0.00031
881	14804	chr10	+	70480970	70552133	71164	CCAR1	298	0.00419	223	0.00313	23	0.00032	19	0.00027	71	0.001	39	0.00055	39	0.00055	27	0.00038	20	0.00028	16	0.00022	33	0.00046	24	0.00034	24	0.00034	23	0.00032	28	0.00039	44	0.00062	22	0.00031	43	0.0006	31	0.00044	7	0.0001	23	0.00032
403	24884	chr2	-	183903585	183789604	113982	NCKAP1	476	0.00418	318	0.00279	26	0.00023	17	0.00015	86	0.00075	91	0.0008	46	0.0004	44	0.00039	24	0.00021	22	0.00019	88	0.00077	16	0.00014	17	0.00015	16	0.00014	23	0.0002	52	0.00046	15	0.00013	48	0.00042	30	0.00026	11	0.0001	31	0.00027
676	7220	chr8	-	131239793	131155671	84123	AC103725.1	352	0.00418	205	0.00244	29	0.00034	27	0.00032	53	0.00063	46	0.00055	40	0.00048	20	0.00024	17	0.0002	9	0.00011	46	0.00055	4	5e-05	11	0.00013	7	8e-05	25	0.0003	43	0.00051	13	0.00015	31	0.00037	28	0.00033	1	1e-05	17	0.0002
102	17834	chr3	-	197026170	196769430	256741	DLG1	1070	0.00417	649	0.00253	63	0.00025	46	0.00018	197	0.00077	174	0.00068	90	0.00035	96	0.00037	44	0.00017	30	0.00012	163	0.00063	36	0.00014	46	0.00018	35	0.00014	86	0.00033	106	0.00041	51	0.0002	138	0.00054	57	0.00022	25	0.0001	71	0.00028
267	12439	chr11	+	120207945	120360644	152700	ARHGEF12	637	0.00417	304	0.00199	46	0.0003	26	0.00017	96	0.00063	89	0.00058	63	0.00041	33	0.00022	18	0.00012	21	0.00014	103	0.00067	17	0.00011	37	0.00024	21	0.00014	45	0.00029	65	0.00043	25	0.00016	77	0.0005	41	0.00027	7	5e-05	44	0.00029
469	27847	chr2	-	54197976	54091203	106774	PSME4	445	0.00417	287	0.00269	22	0.00021	14	0.00013	78	0.00073	40	0.00037	32	0.0003	43	0.0004	33	0.00031	29	0.00027	82	0.00077	33	0.00031	35	0.00033	8	7e-05	32	0.0003	49	0.00046	12	0.00011	36	0.00034	42	0.00039	11	0.0001	20	0.00019
22	46228	chr6	+	144606836	145174169	567334	UTRN	2359	0.00416	872	0.00154	122	0.00022	65	0.00011	326	0.00057	258	0.00045	186	0.00033	139	0.00025	93	0.00016	70	0.00012	302	0.00053	71	0.00013	93	0.00016	93	0.00016	124	0.00022	242	0.00043	76	0.00013	214	0.00038	168	0.0003	50	9e-05	136	0.00024
61	47909	chr6	+	37787274	38122399	335126	ZFAND3	1395	0.00416	714	0.00213	67	0.0002	50	0.00015	244	0.00073	193	0.00058	150	0.00045	114	0.00034	54	0.00016	57	0.00017	208	0.00062	66	0.0002	62	0.00019	70	0.00021	90	0.00027	152	0.00045	56	0.00017	160	0.00048	89	0.00027	21	6e-05	57	0.00017
196	17182	chr5	+	138089106	138270719	181614	CTNNA1	756	0.00416	433	0.00238	57	0.00031	26	0.00014	124	0.00068	101	0.00056	63	0.00035	89	0.00049	37	0.0002	28	0.00015	92	0.00051	41	0.00023	50	0.00028	46	0.00025	77	0.00042	61	0.00034	40	0.00022	111	0.00061	62	0.00034	25	0.00014	68	0.00037
559	43130	chr16	+	24741015	24837547	96533	TNRC6A	402	0.00416	211	0.00219	16	0.00017	7	7e-05	58	0.0006	56	0.00058	51	0.00053	30	0.00031	23	0.00024	19	0.0002	58	0.0006	14	0.00015	20	0.00021	20	0.00021	28	0.00029	32	0.00033	15	0.00016	56	0.00058	24	0.00025	5	5e-05	21	0.00022
754	23127	chr12	+	50794649	50873778	79130	LARP4	328	0.00415	225	0.00284	28	0.00035	20	0.00025	80	0.00101	56	0.00071	47	0.00059	27	0.00034	32	0.0004	10	0.00013	94	0.00119	23	0.00029	27	0.00034	20	0.00025	36	0.00045	27	0.00034	19	0.00024	60	0.00076	25	0.00032	16	0.0002	51	0.00064
358	14596	chr18	+	20715726	20840433	124708	CABLES1	515	0.00413	231	0.00185	31	0.00025	24	0.00019	59	0.00047	45	0.00036	27	0.00022	48	0.00038	39	0.00031	31	0.00025	41	0.00033	20	0.00016	34	0.00027	26	0.00021	30	0.00024	26	0.00021	29	0.00023	51	0.00041	42	0.00034	18	0.00014	24	0.00019
875	8931	chr2	+	114647536	114720172	72637	ACTR3	300	0.00413	195	0.00268	18	0.00025	7	0.0001	49	0.00067	44	0.00061	36	0.0005	24	0.00033	11	0.00015	15	0.00021	56	0.00077	14	0.00019	19	0.00026	15	0.00021	21	0.00029	36	0.0005	5	7e-05	44	0.00061	17	0.00023	8	0.00011	16	0.00022
575	12408	chr16	-	25026674	24930709	95966	ARHGAP17	395	0.00412	223	0.00232	22	0.00023	23	0.00024	55	0.00057	49	0.00051	47	0.00049	24	0.00025	18	0.00019	9	9e-05	56	0.00058	20	0.00021	25	0.00026	35	0.00036	33	0.00034	35	0.00036	33	0.00034	33	0.00034	33	0.00034	15	0.00016	21	0.00022
600	22736	chr2	-	208031969	207938860	93110	KLF7	384	0.00412	127	0.00136	15	0.00016	10	0.00011	49	0.00053	39	0.00042	21	0.00023	24	0.00026	26	0.00028	19	0.0002	57	0.00061	13	0.00014	11	0.00012	12	0.00013	21	0.00023	37	0.0004	15	0.00016	34	0.00037	24	0.00026	7	8e-05	20	0.00021
210	42356	chr3	-	176915260	176737142	178119	TBL1XR1	732	0.00411	472	0.00265	46	0.00026	29	0.00016	149	0.00084	108	0.00061	65	0.00036	80	0.00045	46	0.00026	32	0.00018	104	0.00058	30	0.00017	46	0.00026	41	0.00023	62	0.00035	74	0.00042	29	0.00016	91	0.00051	56	0.00031	22	0.00012	55	0.00031
150	17475	chr9	+	90112142	90322893	210752	DAPK1	863	0.00409	305	0.00145	37	0.00018	23	0.00011	101	0.00048	100	0.00047	68	0.00032	37	0.00018	29	0.00014	24	0.00011	94	0.00045	39	0.00019	28	0.00013	48	0.00023	58	0.00028	68	0.00032	35	0.00017	74	0.00035	62	0.00029	22	0.0001	49	0.00023
271	39565	chr11	+	68228198	68382796	154599	SAPS3	633	0.00409	365	0.00236	46	0.0003	31	0.0002	127	0.00082	104	0.00067	48	0.00031	55	0.00036	34	0.00022	24	0.00016	88	0.00057	27	0.00017	27	0.00017	25	0.00016	57	0.00037	71	0.00046	42	0.00027	77	0.0005	53	0.00034	14	9e-05	54	0.00035
167	20425	chr7	-	50861158	50657759	203400	GRB10	830	0.00408	222	0.00109	36	0.00018	29	0.00014	112	0.00055	83	0.00041	83	0.00041	55	0.00027	30	0.00015	39	0.00019	94	0.00046	38	0.00019	41	0.0002	26	0.00013	60	0.00029	76	0.00037	37	0.00018	75	0.00037	47	0.00023	28	0.00014	56	0.00028
684	42153	chr6	-	86353509	86267776	85734	SYNCRIP	349	0.00407	232	0.00271	24	0.00028	8	9e-05	80	0.00093	47	0.00055	32	0.00037	28	0.00033	22	0.00026	18	0.00021	47	0.00055	18	0.00021	13	0.00015	14	0.00016	23	0.00027	34	0.0004	18	0.00021	31	0.00036	21	0.00024	7	8e-05	23	0.00027
614	46058	chr9	+	6413150	6507053	93904	UHRF2	379	0.00404	252	0.00268	22	0.00023	14	0.00015	58	0.00062	58	0.00062	46	0.00049	34	0.00036	12	0.00013	17	0.00018	55	0.00059	17	0.00018	18	0.00019	17	0.00018	38	0.0004	43	0.00046	18	0.00019	42	0.00045	29	0.00031	10	0.00011	26	0.00028
683	13680	chr17	-	27169840	27082995	86846	C17orf63	349	0.00402	304	0.0035	33	0.00038	22	0.00025	61	0.0007	39	0.00045	31	0.00036	30	0.00035	22	0.00025	28	0.00032	35	0.0004	18	0.00021	27	0.00031	22	0.00025	28	0.00032	56	0.00064	17	0.0002	35	0.0004	43	0.0005	14	0.00016	19	0.00022
85	22282	chr10	-	65225640	64926980	298661	JMJD1C	1189	0.00398	701	0.00235	80	0.00027	38	0.00013	194	0.00065	167	0.00056	107	0.00036	92	0.00031	65	0.00022	37	0.00012	186	0.00062	65	0.00022	84	0.00028	59	0.0002	97	0.00032	116	0.00039	47	0.00016	159	0.00053	97	0.00032	43	0.00014	76	0.00025
430	25437	chr2	+	206546713	206662856	116144	NRP2	462	0.00398	58	0.0005	8	7e-05	13	0.00011	33	0.00028	26	0.00022	36	0.00031	21	0.00018	17	0.00015	13	0.00011	42	0.00036	14	0.00012	16	0.00014	29	0.00025	12	0.0001	29	0.00025	9	8e-05	20	0.00017	22	0.00019	17	0.00015	12	0.0001
512	25466	chr10	-	104953055	104845939	107117	NT5C2	425	0.00397	232	0.00217	29	0.00027	23	0.00021	77	0.00072	54	0.0005	41	0.00038	36	0.00034	22	0.00021	29	0.00027	71	0.00066	25	0.00023	39	0.00036	19	0.00018	39	0.00036	44	0.00041	22	0.00021	24	0.00022	34	0.00032	18	0.00017	32	0.0003
941	42676	chr17	-	76921468	76849058	72411	TIMP2	287	0.00396	99	0.00137	20	0.00028	9	0.00012	38	0.00052	32	0.00044	22	0.0003	19	0.00026	15	0.00021	15	0.00021	14	0.00019	20	0.00028	19	0.00026	25	0.00035	28	0.00039	13	0.00018	24	0.00033	26	0.00036	12	0.00017	20	0.00028	21	0.00029
446	46797	chr3	+	183415605	183530412	114808	YEATS2	454	0.00395	305	0.00266	37	0.00032	22	0.00019	86	0.00075	69	0.0006	44	0.00038	39	0.00034	22	0.00019	20	0.00017	54	0.00047	31	0.00027	34	0.0003	32	0.00028	37	0.00032	60	0.00052	29	0.00025	60	0.00052	44	0.00038	14	0.00012	33	0.00029
719	12782	chr18	-	55399038	55313657	85382	ATP8B1	337	0.00395	184	0.00216	14	0.00016	3	4e-05	57	0.00067	35	0.00041	33	0.00039	39	0.00046	16	0.00019	9	0.00011	53	0.00062	14	0.00016	24	0.00028	3	4e-05	20	0.00023	38	0.00045	11	0.00013	36	0.00042	22	0.00026	9	0.00011	15	0.00018
620	37062	chr13	-	33859872	33764077	95796	RP11-81F11.3	377	0.00394	101	0.00105	17	0.00018	12	0.00013	37	0.00039	40	0.00042	21	0.00022	24	0.00025	19	0.0002	10	0.0001	29	0.0003	9	9e-05	14	0.00015	19	0.0002	23	0.00024	29	0.0003	17	0.00018	36	0.00038	22	0.00023	7	7e-05	14	0.00015
872	25492	chr12	-	106533810	106457124	76687	NUAK1	301	0.00393	35	0.00046	6	8e-05	6	8e-05	18	0.00023	20	0.00026	16	0.00021	12	0.00016	10	0.00013	7	9e-05	25	0.00033	12	0.00016	9	0.00012	14	0.00018	22	0.00029	20	0.00026	9	0.00012	24	0.00031	19	0.00025	7	9e-05	10	0.00013
169	24224	chr10	+	21823093	22032558	209466	MLLT10	821	0.00392	547	0.00261	74	0.00035	33	0.00016	190	0.00091	147	0.0007	83	0.0004	77	0.00037	57	0.00027	45	0.00021	136	0.00065	45	0.00021	67	0.00032	52	0.00025	73	0.00035	89	0.00042	53	0.00025	111	0.00053	60	0.00029	19	9e-05	75	0.00036
862	15737	chr17	+	57697218	57774316	77099	CLTC	302	0.00392	96	0.00125	17	0.00022	15	0.00019	42	0.00054	25	0.00032	25	0.00032	20	0.00026	16	0.00021	10	0.00013	42	0.00054	18	0.00023	15	0.00019	8	0.0001	28	0.00036	28	0.00036	16	0.00021	15	0.00019	20	0.00026	8	0.0001	18	0.00023
851	40517	chr4	-	139163502	139085250	78253	SLC7A11	306	0.00391	74	0.00095	12	0.00015	10	0.00013	31	0.0004	32	0.00041	19	0.00024	9	0.00012	8	0.0001	9	0.00012	25	0.00032	7	9e-05	8	0.0001	10	0.00013	19	0.00024	35	0.00045	8	0.0001	23	0.00029	24	0.00031	9	0.00012	9	0.00012
211	43552	chr4	-	99579779	99391517	188263	TSPAN5	732	0.00389	183	0.00097	33	0.00018	14	7e-05	81	0.00043	58	0.00031	57	0.0003	54	0.00029	36	0.00019	25	0.00013	70	0.00037	19	0.0001	27	0.00014	30	0.00016	38	0.0002	65	0.00035	28	0.00015	74	0.00039	60	0.00032	23	0.00012	27	0.00014
433	23889	chr14	+	103851700	103970163	118464	MARK3	461	0.00389	230	0.00194	39	0.00033	34	0.00029	69	0.00058	55	0.00046	36	0.0003	38	0.00032	15	0.00013	13	0.00011	74	0.00062	28	0.00024	51	0.00043	37	0.00031	27	0.00023	32	0.00027	9	8e-05	53	0.00045	46	0.00039	14	0.00012	28	0.00024
579	28395	chr11	-	110167436	110066285	101152	RDX	393	0.00389	244	0.00241	17	0.00017	14	0.00014	83	0.00082	58	0.00057	36	0.00036	40	0.0004	36	0.00036	21	0.00021	55	0.00054	18	0.00018	18	0.00018	11	0.00011	21	0.00021	28	0.00028	19	0.00019	45	0.00044	30	0.0003	3	3e-05	24	0.00024
417	48598	chr1	-	78149103	78028100	121004	ZZZ3	468	0.00387	287	0.00237	24	0.0002	10	8e-05	101	0.00083	80	0.00066	43	0.00036	38	0.00031	32	0.00026	19	0.00016	77	0.00064	13	0.00011	18	0.00015	17	0.00014	40	0.00033	53	0.00044	24	0.0002	71	0.00059	35	0.00029	11	9e-05	27	0.00022
63	12558	chr8	-	131414216	131064352	349865	ASAP1	1350	0.00386	507	0.00145	61	0.00017	31	9e-05	175	0.0005	137	0.00039	130	0.00037	68	0.00019	63	0.00018	46	0.00013	181	0.00052	56	0.00016	54	0.00015	73	0.00021	88	0.00025	108	0.00031	66	0.00019	127	0.00036	88	0.00025	22	6e-05	72	0.00021
371	15386	chr1	-	243418707	243287729	130979	CEP170	504	0.00385	243	0.00186	42	0.00032	26	0.0002	81	0.00062	52	0.0004	36	0.00027	44	0.00034	20	0.00015	18	0.00014	64	0.00049	15	0.00011	29	0.00022	25	0.00019	26	0.0002	70	0.00053	15	0.00011	51	0.00039	28	0.00021	3	2e-05	30	0.00023
824	42626	chr1	+	36690016	36770957	80942	THRAP3	312	0.00385	183	0.00226	28	0.00035	14	0.00017	66	0.00082	39	0.00048	37	0.00046	27	0.00033	13	0.00016	14	0.00017	45	0.00056	16	0.0002	19	0.00023	23	0.00028	24	0.0003	39	0.00048	13	0.00016	33	0.00041	33	0.00041	6	7e-05	21	0.00026
376	950	chr1	-	179198818	179068461	130358	ABL2	501	0.00384	300	0.0023	35	0.00027	18	0.00014	85	0.00065	55	0.00042	42	0.00032	32	0.00025	23	0.00018	10	8e-05	52	0.0004	28	0.00021	41	0.00031	14	0.00011	37	0.00028	36	0.00028	33	0.00025	52	0.0004	30	0.00023	11	8e-05	18	0.00014
414	23111	chr1	+	182992596	183114726	122131	LAMC1	469	0.00384	193	0.00158	18	0.00015	4	3e-05	71	0.00058	53	0.00043	43	0.00035	36	0.00029	18	0.00015	27	0.00022	69	0.00056	11	9e-05	15	0.00012	16	0.00013	35	0.00029	42	0.00034	13	0.00011	49	0.0004	17	0.00014	12	0.0001	29	0.00024
416	41536	chr16	+	69221031	69342954	121924	SNTB2	468	0.00384	327	0.00268	22	0.00018	13	0.00011	71	0.00058	45	0.00037	70	0.00057	43	0.00035	29	0.00024	25	0.00021	72	0.00059	36	0.0003	49	0.0004	32	0.00026	34	0.00028	40	0.00033	11	9e-05	55	0.00045	32	0.00026	10	8e-05	20	0.00016
626	22607	chr15	-	52970819	52873529	97291	KIAA1370	374	0.00384	181	0.00186	23	0.00024	13	0.00013	73	0.00075	56	0.00058	32	0.00033	30	0.00031	11	0.00011	12	0.00012	57	0.00059	15	0.00015	21	0.00022	6	6e-05	26	0.00027	42	0.00043	15	0.00015	34	0.00035	21	0.00022	2	2e-05	22	0.00023
820	40170	chr1	+	2160133	2241557	81425	SKI	313	0.00384	101	0.00124	12	0.00015	13	0.00016	46	0.00056	44	0.00054	41	0.0005	26	0.00032	11	0.00014	15	0.00018	19	0.00023	24	0.00029	28	0.00034	22	0.00027	27	0.00033	23	0.00028	17	0.00021	37	0.00045	22	0.00027	26	0.00032	19	0.00023
292	28515	chr9	+	116207010	116360017	153008	RGS3	586	0.00383	178	0.00116	29	0.00019	30	0.0002	70	0.00046	46	0.0003	34	0.00022	23	0.00015	16	0.0001	19	0.00012	38	0.00025	38	0.00025	32	0.00021	43	0.00028	25	0.00016	32	0.00021	20	0.00013	22	0.00014	46	0.0003	31	0.0002	27	0.00018
520	15787	chr16	-	58663749	58553854	109896	CNOT1	419	0.00381	386	0.00351	37	0.00034	23	0.00021	87	0.00079	64	0.00058	32	0.00029	41	0.00037	27	0.00025	20	0.00018	74	0.00067	20	0.00018	22	0.0002	17	0.00015	48	0.00044	42	0.00038	30	0.00027	47	0.00043	33	0.0003	11	0.0001	42	0.00038
729	45955	chr8	-	74791109	74702841	88269	UBE2W	336	0.00381	195	0.00221	31	0.00035	13	0.00015	61	0.00069	50	0.00057	28	0.00032	36	0.00041	18	0.0002	22	0.00025	49	0.00056	12	0.00014	27	0.00031	18	0.0002	18	0.0002	32	0.00036	6	7e-05	42	0.00048	33	0.00037	2	2e-05	14	0.00016
801	23637	chr7	+	139025104	139108197	83094	LUC7L2	316	0.0038	137	0.00165	20	0.00024	17	0.0002	48	0.00058	33	0.0004	39	0.00047	21	0.00025	10	0.00012	10	0.00012	40	0.00048	12	0.00014	15	0.00018	12	0.00014	35	0.00042	32	0.00039	11	0.00013	32	0.00039	23	0.00028	7	8e-05	28	0.00034
382	20159	chr1	-	68299149	68167148	132002	GNG12	497	0.00377	162	0.00123	16	0.00012	9	7e-05	59	0.00045	45	0.00034	42	0.00032	28	0.00021	18	0.00014	12	9e-05	56	0.00042	7	5e-05	18	0.00014	13	0.0001	24	0.00018	47	0.00036	20	0.00015	37	0.00028	24	0.00018	10	8e-05	15	0.00011
735	22369	chr2	+	85198215	85286594	88380	KCMF1	333	0.00377	218	0.00247	16	0.00018	13	0.00015	53	0.0006	38	0.00043	31	0.00035	33	0.00037	32	0.00036	26	0.00029	47	0.00053	27	0.00031	28	0.00032	13	0.00015	34	0.00038	34	0.00038	13	0.00015	42	0.00048	23	0.00026	17	0.00019	18	0.0002
295	25228	chr17	+	26369181	26523406	154226	NLK	579	0.00375	256	0.00166	38	0.00025	21	0.00014	101	0.00065	98	0.00064	56	0.00036	45	0.00029	27	0.00018	17	0.00011	75	0.00049	27	0.00018	45	0.00029	29	0.00019	29	0.00019	64	0.00041	23	0.00015	87	0.00056	42	0.00027	15	0.0001	24	0.00016
550	48109	chr6	+	87865268	87973405	108138	ZNF292	405	0.00375	228	0.00211	23	0.00021	11	0.0001	66	0.00061	68	0.00063	38	0.00035	36	0.00033	20	0.00018	18	0.00017	58	0.00054	12	0.00011	17	0.00016	11	0.0001	22	0.0002	36	0.00033	11	0.0001	53	0.00049	25	0.00023	6	6e-05	25	0.00023
734	41913	chr3	+	98451079	98540044	88966	ST3GAL6	334	0.00375	184	0.00207	9	0.0001	6	7e-05	47	0.00053	48	0.00054	23	0.00026	23	0.00026	18	0.0002	17	0.00019	38	0.00043	17	0.00019	15	0.00017	17	0.00019	18	0.0002	35	0.00039	6	7e-05	23	0.00026	19	0.00021	9	0.0001	11	0.00012
81	19577	chr15	-	44487449	44162961	324489	FRMD5	1215	0.00374	508	0.00157	95	0.00029	50	0.00015	184	0.00057	138	0.00043	107	0.00033	110	0.00034	73	0.00022	48	0.00015	170	0.00052	33	0.0001	88	0.00027	55	0.00017	63	0.00019	113	0.00035	49	0.00015	158	0.00049	71	0.00022	24	7e-05	64	0.0002
962	13164	chr11	-	13484837	13409557	75281	BTBD10	281	0.00373	138	0.00183	13	0.00017	6	8e-05	51	0.00068	49	0.00065	25	0.00033	17	0.00023	15	0.0002	9	0.00012	53	0.0007	11	0.00015	10	0.00013	8	0.00011	19	0.00025	24	0.00032	10	0.00013	38	0.0005	16	0.00021	11	0.00015	20	0.00027
87	21503	chr15	+	99192199	99507758	315560	IGF1R	1175	0.00372	490	0.00155	52	0.00016	39	0.00012	145	0.00046	134	0.00042	107	0.00034	122	0.00039	67	0.00021	65	0.00021	141	0.00045	64	0.0002	57	0.00018	64	0.0002	79	0.00025	99	0.00031	47	0.00015	136	0.00043	87	0.00028	38	0.00012	61	0.00019
188	9357	chr4	+	87856153	88062189	206037	AFF1	767	0.00372	429	0.00208	36	0.00017	22	0.00011	120	0.00058	101	0.00049	65	0.00032	68	0.00033	43	0.00021	42	0.0002	122	0.00059	40	0.00019	43	0.00021	34	0.00017	51	0.00025	83	0.0004	37	0.00018	91	0.00044	52	0.00025	23	0.00011	38	0.00018
205	12559	chr2	+	9346893	9545811	198919	ASAP2	740	0.00372	265	0.00133	38	0.00019	39	0.0002	90	0.00045	92	0.00046	80	0.0004	39	0.0002	41	0.00021	21	0.00011	86	0.00043	43	0.00022	39	0.0002	30	0.00015	53	0.00027	46	0.00023	27	0.00014	62	0.00031	43	0.00022	34	0.00017	47	0.00024
398	32333	chr1	-	198906557	198776621	129937	RP11-31E23.1	482	0.00371	158	0.00122	15	0.00012	10	8e-05	54	0.00042	50	0.00038	21	0.00016	15	0.00012	15	0.00012	9	7e-05	50	0.00038	4	3e-05	14	0.00011	15	0.00012	20	0.00015	37	0.00028	9	7e-05	38	0.00029	27	0.00021	3	2e-05	13	0.0001
660	45927	chr17	-	4269968	4172511	97458	UBE2G1	362	0.00371	263	0.0027	20	0.00021	13	0.00013	60	0.00062	33	0.00034	27	0.00028	43	0.00044	19	0.00019	21	0.00022	62	0.00064	21	0.00022	29	0.0003	20	0.00021	28	0.00029	47	0.00048	12	0.00012	56	0.00057	33	0.00034	12	0.00012	22	0.00023
94	41872	chr17	-	28257169	27952955	304215	SSH2	1122	0.00369	633	0.00208	61	0.0002	26	9e-05	168	0.00055	105	0.00035	100	0.00033	83	0.00027	75	0.00025	54	0.00018	139	0.00046	45	0.00015	69	0.00023	60	0.0002	88	0.00029	95	0.00031	55	0.00018	106	0.00035	83	0.00027	23	8e-05	48	0.00016
407	18191	chr1	-	21671996	21543739	128258	ECE1	473	0.00369	116	0.0009	21	0.00016	24	0.00019	49	0.00038	43	0.00034	38	0.0003	18	0.00014	14	0.00011	6	5e-05	34	0.00027	26	0.0002	26	0.0002	23	0.00018	16	0.00012	23	0.00018	23	0.00018	29	0.00023	38	0.0003	25	0.00019	11	9e-05
91	20141	chr9	-	80646373	80331002	315372	GNAQ	1158	0.00367	445	0.00141	68	0.00022	45	0.00014	149	0.00047	134	0.00042	83	0.00026	83	0.00026	64	0.0002	32	0.0001	150	0.00048	34	0.00011	47	0.00015	40	0.00013	97	0.00031	96	0.0003	64	0.0002	135	0.00043	63	0.0002	20	6e-05	82	0.00026
165	27627	chr14	+	61788434	62017697	229264	PRKCH	841	0.00367	336	0.00147	45	0.0002	40	0.00017	96	0.00042	73	0.00032	71	0.00031	51	0.00022	21	9e-05	30	0.00013	116	0.00051	33	0.00014	38	0.00017	43	0.00019	45	0.0002	67	0.00029	15	7e-05	62	0.00027	62	0.00027	23	0.0001	32	0.00014
733	28362	chr1	-	173991467	173900351	91117	RC3H1	334	0.00367	269	0.00295	21	0.00023	18	0.0002	62	0.00068	41	0.00045	37	0.00041	23	0.00025	29	0.00032	19	0.00021	53	0.00058	9	0.0001	16	0.00018	13	0.00014	26	0.00029	34	0.00037	15	0.00016	44	0.00048	21	0.00023	4	4e-05	21	0.00023
539	15789	chr12	+	70636776	70748772	111997	CNOT2	409	0.00365	239	0.00213	19	0.00017	7	6e-05	65	0.00058	47	0.00042	38	0.00034	27	0.00024	9	8e-05	9	8e-05	69	0.00062	8	7e-05	9	8e-05	11	0.0001	20	0.00018	45	0.0004	7	6e-05	49	0.00044	25	0.00022	3	3e-05	18	0.00016
858	26943	chr11	-	17191353	17108128	83226	PIK3C2A	304	0.00365	169	0.00203	17	0.0002	10	0.00012	50	0.0006	49	0.00059	16	0.00019	31	0.00037	11	0.00013	10	0.00012	37	0.00044	9	0.00011	24	0.00029	7	8e-05	11	0.00013	34	0.00041	3	4e-05	48	0.00058	20	0.00024	2	2e-05	9	0.00011
980	14331	chr6	-	72130471	72054046	76426	C6orf155	278	0.00364	125	0.00164	11	0.00014	12	0.00016	35	0.00046	29	0.00038	21	0.00027	12	0.00016	10	0.00013	7	9e-05	35	0.00046	5	7e-05	9	0.00012	9	0.00012	13	0.00017	14	0.00018	3	4e-05	17	0.00022	18	0.00024	3	4e-05	10	0.00013
314	26716	chr4	-	39979482	39824482	155001	PDS5A	558	0.0036	507	0.00327	54	0.00035	34	0.00022	137	0.00088	99	0.00064	60	0.00039	62	0.0004	42	0.00027	30	0.00019	98	0.00063	29	0.00019	49	0.00032	25	0.00016	44	0.00028	75	0.00048	26	0.00017	98	0.00063	50	0.00032	14	9e-05	38	0.00025
913	19392	chr2	-	106054959	105974168	80792	FHL2	291	0.0036	68	0.00084	13	0.00016	9	0.00011	38	0.00047	27	0.00033	18	0.00022	16	0.0002	6	7e-05	6	7e-05	28	0.00035	11	0.00014	15	0.00019	13	0.00016	22	0.00027	17	0.00021	17	0.00021	16	0.0002	23	0.00028	5	6e-05	13	0.00016
108	42129	chr10	-	30025709	29746266	279444	SVIL	1002	0.00359	540	0.00193	44	0.00016	28	0.0001	143	0.00051	103	0.00037	81	0.00029	65	0.00023	70	0.00025	42	0.00015	128	0.00046	45	0.00016	64	0.00023	43	0.00015	65	0.00023	76	0.00027	44	0.00016	78	0.00028	80	0.00029	31	0.00011	54	0.00019
342	15168	chr7	+	39989635	40136732	147098	CDC2L5	528	0.00359	311	0.00211	41	0.00028	19	0.00013	82	0.00056	66	0.00045	43	0.00029	47	0.00032	28	0.00019	21	0.00014	78	0.00053	24	0.00016	30	0.0002	21	0.00014	53	0.00036	61	0.00041	35	0.00024	60	0.00041	41	0.00028	23	0.00016	46	0.00031
357	43509	chr13	-	45151282	45007654	143629	TSC22D1	516	0.00359	289	0.00201	26	0.00018	17	0.00012	103	0.00072	71	0.00049	46	0.00032	44	0.00031	36	0.00025	23	0.00016	107	0.00074	24	0.00017	27	0.00019	16	0.00011	54	0.00038	64	0.00045	20	0.00014	71	0.00049	35	0.00024	11	8e-05	45	0.00031
355	20301	chr6	+	142623055	142767400	144346	GPR126	516	0.00357	163	0.00113	19	0.00013	15	0.0001	49	0.00034	49	0.00034	41	0.00028	23	0.00016	24	0.00017	9	6e-05	55	0.00038	17	0.00012	12	8e-05	16	0.00011	24	0.00017	45	0.00031	25	0.00017	30	0.00021	31	0.00021	4	3e-05	13	9e-05
523	18448	chr1	-	79472402	79355448	116955	ELTD1	417	0.00357	117	0.001	14	0.00012	8	7e-05	55	0.00047	52	0.00044	29	0.00025	22	0.00019	9	8e-05	12	0.0001	55	0.00047	12	0.0001	13	0.00011	7	6e-05	14	0.00012	35	0.0003	3	3e-05	36	0.00031	28	0.00024	6	5e-05	13	0.00011
309	45985	chr8	-	103424494	103265571	158924	UBR5	565	0.00356	232	0.00146	29	0.00018	18	0.00011	97	0.00061	87	0.00055	49	0.00031	53	0.00033	27	0.00017	18	0.00011	74	0.00047	21	0.00013	30	0.00019	28	0.00018	50	0.00031	67	0.00042	20	0.00013	83	0.00052	39	0.00025	4	3e-05	23	0.00014
336	24039	chr15	+	100106132	100256626	150495	MEF2A	536	0.00356	196	0.0013	27	0.00018	15	0.0001	80	0.00053	60	0.0004	49	0.00033	36	0.00024	22	0.00015	19	0.00013	82	0.00054	17	0.00011	18	0.00012	16	0.00011	39	0.00026	61	0.00041	23	0.00015	47	0.00031	28	0.00019	9	6e-05	37	0.00025
555	23844	chr22	-	22221969	22108788	113182	MAPK1	403	0.00356	314	0.00277	21	0.00019	14	0.00012	76	0.00067	61	0.00054	43	0.00038	27	0.00024	21	0.00019	12	0.00011	54	0.00048	19	0.00017	33	0.00029	31	0.00027	25	0.00022	39	0.00034	10	9e-05	40	0.00035	36	0.00032	13	0.00011	19	0.00017
591	12878	chr21	+	42539727	42648523	108797	BACE2	387	0.00356	83	0.00076	17	0.00016	21	0.00019	36	0.00033	29	0.00027	36	0.00033	15	0.00014	26	0.00024	15	0.00014	31	0.00028	16	0.00015	15	0.00014	17	0.00016	24	0.00022	26	0.00024	22	0.0002	21	0.00019	20	0.00018	10	9e-05	21	0.00019
892	46200	chr4	+	120133741	120216671	82931	USP53	295	0.00356	89	0.00107	12	0.00014	5	6e-05	57	0.00069	35	0.00042	14	0.00017	20	0.00024	12	0.00014	5	6e-05	58	0.0007	3	4e-05	6	7e-05	10	0.00012	16	0.00019	22	0.00027	16	0.00019	23	0.00028	20	0.00024	1	1e-05	15	0.00018
148	18664	chr12	+	11802787	12048320	245534	ETV6	871	0.00355	378	0.00154	38	0.00015	23	9e-05	99	0.0004	77	0.00031	69	0.00028	50	0.0002	52	0.00021	25	0.0001	115	0.00047	29	0.00012	42	0.00017	50	0.0002	43	0.00018	58	0.00024	49	0.0002	71	0.00029	60	0.00024	27	0.00011	34	0.00014
850	15927	chr12	-	109125294	109038890	86405	CORO1C	306	0.00354	132	0.00153	15	0.00017	11	0.00013	52	0.0006	42	0.00049	35	0.00041	36	0.00042	12	0.00014	13	0.00015	68	0.00079	11	0.00013	15	0.00017	23	0.00027	28	0.00032	29	0.00034	12	0.00014	40	0.00046	16	0.00019	7	8e-05	26	0.0003
411	42953	chr17	+	57784862	57917949	133088	TMEM49	470	0.00353	378	0.00284	40	0.0003	20	0.00015	115	0.00086	101	0.00076	40	0.0003	27	0.0002	24	0.00018	16	0.00012	78	0.00059	8	6e-05	22	0.00017	19	0.00014	28	0.00021	46	0.00035	22	0.00017	82	0.00062	47	0.00035	21	0.00016	41	0.00031
648	28047	chr2	+	26256975	26360322	103348	RAB10	364	0.00352	242	0.00234	29	0.00028	10	0.0001	61	0.00059	52	0.0005	32	0.00031	40	0.00039	23	0.00022	18	0.00017	43	0.00042	30	0.00029	19	0.00018	15	0.00015	38	0.00037	34	0.00033	25	0.00024	45	0.00044	28	0.00027	12	0.00012	43	0.00042
458	28233	chr3	+	141205888	141334183	128296	RASA2	450	0.00351	164	0.00128	21	0.00016	8	6e-05	71	0.00055	53	0.00041	48	0.00037	36	0.00028	13	0.0001	13	0.0001	56	0.00044	14	0.00011	9	7e-05	17	0.00013	29	0.00023	49	0.00038	11	9e-05	51	0.0004	21	0.00016	3	2e-05	23	0.00018
503	24013	chr17	-	60142642	60019966	122677	MED13	431	0.00351	292	0.00238	34	0.00028	16	0.00013	89	0.00073	61	0.0005	31	0.00025	36	0.00029	16	0.00013	19	0.00015	62	0.00051	19	0.00015	21	0.00017	17	0.00014	51	0.00042	52	0.00042	24	0.0002	48	0.00039	44	0.00036	12	0.0001	36	0.00029
807	20837	chr2	-	242256475	242166678	89798	HDLBP	315	0.00351	112	0.00125	12	0.00013	10	0.00011	46	0.00051	45	0.0005	17	0.00019	39	0.00043	15	0.00017	15	0.00017	40	0.00045	24	0.00027	26	0.00029	25	0.00028	25	0.00028	20	0.00022	16	0.00018	36	0.0004	22	0.00024	12	0.00013	15	0.00017
870	12456	chr1	+	27022521	27108600	86080	ARID1A	301	0.0035	109	0.00127	27	0.00031	16	0.00019	54	0.00063	39	0.00045	35	0.00041	28	0.00033	18	0.00021	16	0.00019	35	0.00041	12	0.00014	19	0.00022	24	0.00028	23	0.00027	32	0.00037	16	0.00019	33	0.00038	22	0.00026	8	9e-05	24	0.00028
351	28319	chr3	+	49977439	50126339	148901	RBM6	519	0.00349	366	0.00246	27	0.00018	22	0.00015	80	0.00054	55	0.00037	65	0.00044	46	0.00031	30	0.0002	29	0.00019	74	0.0005	42	0.00028	36	0.00024	28	0.00019	47	0.00032	44	0.0003	42	0.00028	31	0.00021	40	0.00027	20	0.00013	34	0.00023
20	23758	chr3	-	66024508	65339199	685310	MAGI1	2387	0.00348	879	0.00128	139	0.0002	94	0.00014	293	0.00043	231	0.00034	198	0.00029	164	0.00024	108	0.00016	76	0.00011	255	0.00037	103	0.00015	145	0.00021	87	0.00013	149	0.00022	189	0.00028	77	0.00011	198	0.00029	171	0.00025	56	8e-05	128	0.00019
562	19345	chr3	+	14860468	14975894	115427	FGD5	401	0.00347	138	0.0012	14	0.00012	12	0.0001	45	0.00039	35	0.0003	33	0.00029	28	0.00024	15	0.00013	12	0.0001	41	0.00036	21	0.00018	17	0.00015	25	0.00022	27	0.00023	24	0.00021	18	0.00016	18	0.00016	30	0.00026	14	0.00012	21	0.00018
38	22218	chr12	-	26986130	26488284	497847	ITPR2	1719	0.00345	585	0.00118	70	0.00014	61	0.00012	231	0.00046	188	0.00038	141	0.00028	104	0.00021	82	0.00016	50	0.0001	199	0.0004	59	0.00012	62	0.00012	73	0.00015	95	0.00019	153	0.00031	55	0.00011	153	0.00031	151	0.0003	30	6e-05	76	0.00015
47	28429	chr1	-	8877701	8412456	465246	RERE	1606	0.00345	901	0.00194	103	0.00022	79	0.00017	282	0.00061	213	0.00046	154	0.00033	139	0.0003	89	0.00019	78	0.00017	239	0.00051	73	0.00016	92	0.0002	84	0.00018	127	0.00027	184	0.0004	70	0.00015	177	0.00038	108	0.00023	42	9e-05	132	0.00028
290	24735	chr6	+	76458908	76629253	170346	MYO6	587	0.00345	304	0.00178	29	0.00017	19	0.00011	98	0.00058	67	0.00039	45	0.00026	42	0.00025	24	0.00014	29	0.00017	94	0.00055	15	9e-05	33	0.00019	21	0.00012	40	0.00023	74	0.00043	17	0.0001	47	0.00028	36	0.00021	9	5e-05	34	0.0002
363	18156	chr21	+	38739235	38887482	148248	DYRK1A	512	0.00345	217	0.00146	18	0.00012	18	0.00012	95	0.00064	68	0.00046	43	0.00029	33	0.00022	29	0.0002	17	0.00011	66	0.00045	16	0.00011	15	0.0001	15	0.0001	34	0.00023	70	0.00047	15	0.0001	68	0.00046	31	0.00021	18	0.00012	26	0.00018
99	24014	chr12	-	116715142	116396382	318761	MED13L	1098	0.00344	570	0.00179	50	0.00016	36	0.00011	232	0.00073	150	0.00047	97	0.0003	107	0.00034	47	0.00015	40	0.00013	155	0.00049	49	0.00015	51	0.00016	40	0.00013	82	0.00026	133	0.00042	41	0.00013	121	0.00038	71	0.00022	21	7e-05	63	0.0002
441	19702	chr4	+	144257914	144390559	132646	GAB1	456	0.00344	143	0.00108	21	0.00016	12	9e-05	55	0.00041	43	0.00032	38	0.00029	40	0.0003	19	0.00014	12	9e-05	64	0.00048	11	8e-05	11	8e-05	21	0.00016	21	0.00016	40	0.0003	18	0.00014	52	0.00039	38	0.00029	7	5e-05	14	0.00011
856	18522	chr22	+	41487789	41576080	88292	EP300	304	0.00344	208	0.00236	25	0.00028	10	0.00011	43	0.00049	27	0.00031	23	0.00026	31	0.00035	14	0.00016	12	0.00014	49	0.00055	23	0.00026	19	0.00022	10	0.00011	22	0.00025	23	0.00026	12	0.00014	18	0.0002	24	0.00027	13	0.00015	25	0.00028
194	28323	chr2	-	161350304	161128661	221644	RBMS1	761	0.00343	293	0.00132	39	0.00018	29	0.00013	111	0.0005	100	0.00045	50	0.00023	70	0.00032	24	0.00011	28	0.00013	79	0.00036	36	0.00016	50	0.00023	31	0.00014	41	0.00018	52	0.00023	20	9e-05	89	0.0004	56	0.00025	22	0.0001	35	0.00016
544	9471	chr6	+	151561133	151679691	118559	AKAP12	407	0.00343	142	0.0012	23	0.00019	20	0.00017	52	0.00044	36	0.0003	40	0.00034	45	0.00038	26	0.00022	21	0.00018	39	0.00033	23	0.00019	27	0.00023	25	0.00021	31	0.00026	38	0.00032	16	0.00013	38	0.00032	29	0.00024	16	0.00013	20	0.00017
74	18401	chr1	-	21503376	21132971	370406	EIF4G3	1268	0.00342	734	0.00198	90	0.00024	46	0.00012	223	0.0006	153	0.00041	144	0.00039	148	0.0004	90	0.00024	83	0.00022	162	0.00044	91	0.00025	92	0.00025	65	0.00018	95	0.00026	133	0.00036	74	0.0002	147	0.0004	97	0.00026	48	0.00013	98	0.00026
368	22165	chr20	+	32951040	33099197	148158	ITCH	506	0.00342	370	0.0025	58	0.00039	38	0.00026	80	0.00054	66	0.00045	57	0.00038	47	0.00032	39	0.00026	27	0.00018	68	0.00046	22	0.00015	44	0.0003	25	0.00017	51	0.00034	51	0.00034	24	0.00016	48	0.00032	46	0.00031	10	7e-05	41	0.00028
604	20047	chr15	+	69452972	69564537	111566	GLCE	382	0.00342	115	0.00103	18	0.00016	6	5e-05	51	0.00046	47	0.00042	27	0.00024	38	0.00034	14	0.00013	13	0.00012	52	0.00047	19	0.00017	19	0.00017	11	0.0001	25	0.00022	42	0.00038	16	0.00014	55	0.00049	16	0.00014	15	0.00013	20	0.00018
350	47988	chr1	+	35734567	35887658	153092	ZMYM4	521	0.0034	448	0.00293	41	0.00027	31	0.0002	96	0.00063	80	0.00052	54	0.00035	41	0.00027	44	0.00029	27	0.00018	84	0.00055	18	0.00012	33	0.00022	26	0.00017	48	0.00031	73	0.00048	26	0.00017	54	0.00035	34	0.00022	9	6e-05	39	0.00025
654	28075	chr8	+	61429558	61536185	106628	RAB2A	363	0.0034	200	0.00188	28	0.00026	13	0.00012	66	0.00062	58	0.00054	27	0.00025	29	0.00027	30	0.00028	18	0.00017	42	0.00039	13	0.00012	25	0.00023	10	9e-05	18	0.00017	30	0.00028	19	0.00018	44	0.00041	22	0.00021	10	9e-05	16	0.00015
519	28232	chr5	+	86563704	86687747	124044	RASA1	421	0.00339	253	0.00204	20	0.00016	14	0.00011	57	0.00046	49	0.0004	44	0.00035	18	0.00015	21	0.00017	8	6e-05	64	0.00052	16	0.00013	15	0.00012	19	0.00015	50	0.0004	51	0.00041	21	0.00017	22	0.00018	27	0.00022	9	7e-05	31	0.00025
525	25554	chr11	-	3819017	3696240	122778	NUP98	416	0.00339	385	0.00314	43	0.00035	34	0.00028	116	0.00094	63	0.00051	50	0.00041	38	0.00031	27	0.00022	24	0.0002	59	0.00048	24	0.0002	42	0.00034	30	0.00024	38	0.00031	43	0.00035	17	0.00014	66	0.00054	43	0.00035	8	7e-05	37	0.0003
704	45919	chr5	+	138906015	139007270	101256	UBE2D2	343	0.00339	261	0.00258	34	0.00034	19	0.00019	59	0.00058	42	0.00041	33	0.00033	45	0.00044	23	0.00023	20	0.0002	52	0.00051	31	0.00031	29	0.00029	21	0.00021	40	0.0004	34	0.00034	33	0.00033	32	0.00032	27	0.00027	16	0.00016	38	0.00038
773	43156	chr20	+	39657457	39753126	95670	TOP1	324	0.00339	123	0.00129	24	0.00025	7	7e-05	44	0.00046	29	0.0003	26	0.00027	24	0.00025	16	0.00017	11	0.00011	44	0.00046	14	0.00015	19	0.0002	11	0.00011	29	0.0003	31	0.00032	12	0.00013	35	0.00037	19	0.0002	11	0.00011	18	0.00019
424	13149	chr21	-	40693484	40556101	137384	BRWD1	464	0.00338	338	0.00246	34	0.00025	17	0.00012	90	0.00066	82	0.0006	43	0.00031	38	0.00028	22	0.00016	18	0.00013	65	0.00047	23	0.00017	24	0.00017	24	0.00017	47	0.00034	62	0.00045	24	0.00017	46	0.00033	35	0.00025	6	4e-05	34	0.00025
479	45960	chr7	+	156931606	157062065	130460	UBE3C	440	0.00337	233	0.00179	19	0.00015	20	0.00015	75	0.00057	59	0.00045	29	0.00022	35	0.00027	19	0.00015	12	9e-05	59	0.00045	28	0.00021	33	0.00025	19	0.00015	23	0.00018	43	0.00033	12	9e-05	45	0.00034	36	0.00028	11	8e-05	22	0.00017
788	26848	chr3	-	169899536	169804519	95018	PHC3	320	0.00337	202	0.00213	16	0.00017	13	0.00014	48	0.00051	28	0.00029	23	0.00024	24	0.00025	13	0.00014	9	9e-05	68	0.00072	11	0.00012	16	0.00017	17	0.00018	19	0.0002	31	0.00033	13	0.00014	38	0.0004	36	0.00038	6	6e-05	18	0.00019
840	28301	chr13	-	79980349	79888875	91475	RBM26	308	0.00337	163	0.00178	16	0.00017	11	0.00012	58	0.00063	35	0.00038	23	0.00025	23	0.00025	18	0.0002	12	0.00013	50	0.00055	8	9e-05	14	0.00015	7	8e-05	18	0.0002	33	0.00036	11	0.00012	29	0.00032	22	0.00024	3	3e-05	17	0.00019
126	18597	chr21	-	40033703	39751948	281756	ERG	947	0.00336	304	0.00108	36	0.00013	33	0.00012	103	0.00037	80	0.00028	75	0.00027	47	0.00017	33	0.00012	31	0.00011	83	0.00029	26	9e-05	33	0.00012	40	0.00014	52	0.00018	80	0.00028	34	0.00012	78	0.00028	54	0.00019	17	6e-05	38	0.00013
374	48021	chr3	-	125094197	124944404	149794	ZNF148	503	0.00336	315	0.0021	21	0.00014	15	0.0001	96	0.00064	82	0.00055	49	0.00033	49	0.00033	26	0.00017	33	0.00022	74	0.00049	46	0.00031	24	0.00016	21	0.00014	32	0.00021	66	0.00044	21	0.00014	44	0.00029	52	0.00035	35	0.00023	38	0.00025
643	27878	chr10	+	89622869	89731686	108818	PTEN	366	0.00336	156	0.00143	18	0.00017	4	4e-05	49	0.00045	44	0.0004	29	0.00027	40	0.00037	14	0.00013	11	0.0001	49	0.00045	6	6e-05	7	6e-05	14	0.00013	35	0.00032	35	0.00032	15	0.00014	53	0.00049	18	0.00017	4	4e-05	23	0.00021
696	20627	chr7	+	74071993	74175025	103033	GTF2I	345	0.00335	228	0.00221	33	0.00032	14	0.00014	56	0.00054	43	0.00042	20	0.00019	38	0.00037	8	8e-05	10	0.0001	44	0.00043	18	0.00017	30	0.00029	14	0.00014	38	0.00037	35	0.00034	15	0.00015	32	0.00031	37	0.00036	4	4e-05	28	0.00027
434	12985	chr22	+	23521890	23660223	138334	BCR	460	0.00333	165	0.00119	21	0.00015	13	9e-05	36	0.00026	26	0.00019	27	0.0002	31	0.00022	28	0.0002	22	0.00016	47	0.00034	37	0.00027	23	0.00017	32	0.00023	31	0.00022	20	0.00014	30	0.00022	22	0.00016	25	0.00018	32	0.00023	25	0.00018
223	27087	chr3	-	171528739	171318194	210546	PLD1	699	0.00332	292	0.00139	32	0.00015	25	0.00012	92	0.00044	76	0.00036	63	0.0003	51	0.00024	33	0.00016	23	0.00011	86	0.00041	19	9e-05	31	0.00015	21	0.0001	47	0.00022	63	0.0003	21	0.0001	82	0.00039	46	0.00022	11	5e-05	33	0.00016
495	26884	chr3	+	111564716	111695363	130648	PHLDB2	434	0.00332	167	0.00128	30	0.00023	16	0.00012	41	0.00031	29	0.00022	38	0.00029	39	0.0003	14	0.00011	21	0.00016	41	0.00031	16	0.00012	28	0.00021	17	0.00013	29	0.00022	26	0.0002	16	0.00012	36	0.00028	19	0.00015	7	5e-05	23	0.00018
586	46059	chr5	-	176449633	176332005	117629	UIMC1	391	0.00332	279	0.00237	32	0.00027	18	0.00015	88	0.00075	65	0.00055	43	0.00037	30	0.00026	23	0.0002	20	0.00017	48	0.00041	33	0.00028	35	0.0003	21	0.00018	26	0.00022	38	0.00032	13	0.00011	45	0.00038	35	0.0003	22	0.00019	34	0.00029
656	46472	chr2	-	128568760	128458595	110166	WDR33	363	0.0033	274	0.00249	18	0.00016	12	0.00011	67	0.00061	61	0.00055	46	0.00042	29	0.00026	23	0.00021	19	0.00017	52	0.00047	24	0.00022	41	0.00037	14	0.00013	34	0.00031	27	0.00025	22	0.0002	45	0.00041	24	0.00022	15	0.00014	20	0.00018
760	40587	chr18	-	45457514	45357921	99594	SMAD2	328	0.00329	129	0.0013	23	0.00023	15	0.00015	55	0.00055	44	0.00044	23	0.00023	25	0.00025	15	0.00015	18	0.00018	50	0.0005	13	0.00013	19	0.00019	8	8e-05	30	0.0003	27	0.00027	8	8e-05	44	0.00044	21	0.00021	4	4e-05	26	0.00026
377	23308	chr2	+	109150911	109303701	152791	LIMS1	501	0.00328	178	0.00116	36	0.00024	10	7e-05	63	0.00041	66	0.00043	49	0.00032	36	0.00024	32	0.00021	22	0.00014	48	0.00031	22	0.00014	24	0.00016	23	0.00015	46	0.0003	41	0.00027	33	0.00022	39	0.00026	37	0.00024	11	7e-05	46	0.0003
985	46292	chr12	+	95611521	95696565	85045	VEZT	278	0.00327	154	0.00181	18	0.00021	10	0.00012	48	0.00056	41	0.00048	30	0.00035	24	0.00028	14	0.00016	11	0.00013	48	0.00056	11	0.00013	8	9e-05	14	0.00016	19	0.00022	34	0.0004	14	0.00016	33	0.00039	24	0.00028	7	8e-05	15	0.00018
961	46175	chr15	+	63796809	63883658	86850	USP3	282	0.00325	104	0.0012	13	0.00015	15	0.00017	45	0.00052	36	0.00041	30	0.00035	23	0.00026	18	0.00021	18	0.00021	30	0.00035	9	0.0001	11	0.00013	10	0.00012	20	0.00023	43	0.0005	16	0.00018	28	0.00032	23	0.00026	4	5e-05	17	0.0002
866	23473	chr3	+	197518096	197611172	93077	LRCH3	302	0.00324	158	0.0017	15	0.00016	16	0.00017	37	0.0004	43	0.00046	29	0.00031	25	0.00027	12	0.00013	12	0.00013	41	0.00044	11	0.00012	22	0.00024	5	5e-05	16	0.00017	31	0.00033	12	0.00013	35	0.00038	24	0.00026	10	0.00011	16	0.00017
428	24058	chr2	-	32236298	32092877	143422	MEMO1	463	0.00323	314	0.00219	28	0.0002	21	0.00015	74	0.00052	52	0.00036	44	0.00031	42	0.00029	23	0.00016	20	0.00014	68	0.00047	30	0.00021	36	0.00025	27	0.00019	26	0.00018	54	0.00038	24	0.00017	53	0.00037	32	0.00022	18	0.00013	35	0.00024
341	46297	chr3	-	11762202	11597543	164660	VGLL4	530	0.00322	224	0.00136	31	0.00019	13	8e-05	79	0.00048	59	0.00036	56	0.00034	41	0.00025	22	0.00013	16	0.0001	75	0.00046	23	0.00014	27	0.00016	35	0.00021	50	0.0003	59	0.00036	25	0.00015	51	0.00031	46	0.00028	8	5e-05	42	0.00026
380	21375	chrX	-	53713672	53559056	154617	HUWE1	498	0.00322	185	0.0012	37	0.00024	28	0.00018	63	0.00041	62	0.0004	39	0.00025	32	0.00021	20	0.00013	13	8e-05	66	0.00043	10	6e-05	19	0.00012	25	0.00016	33	0.00021	55	0.00036	16	0.0001	53	0.00034	43	0.00028	9	6e-05	39	0.00025
423	39395	chr6	+	7107829	7252212	144384	RREB1	465	0.00322	273	0.00189	35	0.00024	24	0.00017	82	0.00057	76	0.00053	40	0.00028	38	0.00026	21	0.00015	20	0.00014	60	0.00042	18	0.00012	35	0.00024	20	0.00014	36	0.00025	45	0.00031	21	0.00015	47	0.00033	37	0.00026	14	0.0001	23	0.00016
553	9821	chr14	-	103523798	103398716	125083	AL117209.2	403	0.00322	164	0.00131	21	0.00017	14	0.00011	65	0.00052	54	0.00043	36	0.00029	38	0.0003	32	0.00026	18	0.00014	45	0.00036	18	0.00014	37	0.0003	19	0.00015	23	0.00018	51	0.00041	22	0.00018	31	0.00025	33	0.00026	17	0.00014	20	0.00016
606	43127	chr7	-	5465044	5346425	118620	TNRC18	382	0.00322	297	0.0025	40	0.00034	28	0.00024	57	0.00048	37	0.00031	58	0.00049	40	0.00034	22	0.00019	19	0.00016	60	0.00051	34	0.00029	46	0.00039	37	0.00031	40	0.00034	18	0.00015	30	0.00025	32	0.00027	35	0.0003	24	0.0002	36	0.0003
772	22548	chr19	+	34745455	34846470	101016	KIAA0355	324	0.00321	198	0.00196	30	0.0003	27	0.00027	65	0.00064	43	0.00043	38	0.00038	40	0.0004	26	0.00026	16	0.00016	54	0.00053	30	0.0003	35	0.00035	19	0.00019	38	0.00038	43	0.00043	24	0.00024	34	0.00034	24	0.00024	22	0.00022	30	0.0003
172	951	chr10	-	116444413	116190871	253543	ABLIM1	812	0.0032	233	0.00092	40	0.00016	23	9e-05	95	0.00037	68	0.00027	57	0.00022	60	0.00024	37	0.00015	26	0.0001	77	0.0003	19	7e-05	42	0.00017	34	0.00013	33	0.00013	69	0.00027	34	0.00013	82	0.00032	57	0.00022	21	8e-05	19	7e-05
549	17710	chr11	-	9286870	9160380	126491	DENND5A	405	0.0032	232	0.00183	31	0.00025	24	0.00019	78	0.00062	55	0.00043	26	0.00021	46	0.00036	32	0.00025	24	0.00019	54	0.00043	31	0.00025	37	0.00029	24	0.00019	35	0.00028	37	0.00029	22	0.00017	59	0.00047	32	0.00025	18	0.00014	34	0.00027
633	17253	chr2	-	225450109	225334866	115244	CUL3	369	0.0032	146	0.00127	19	0.00016	8	7e-05	44	0.00038	47	0.00041	28	0.00024	31	0.00027	15	0.00013	11	0.0001	45	0.00039	18	0.00016	27	0.00023	21	0.00018	28	0.00024	47	0.00041	13	0.00011	32	0.00028	24	0.00021	10	9e-05	23	0.0002
928	39799	chr6	-	108279392	108188959	90434	SEC63	289	0.0032	181	0.002	21	0.00023	12	0.00013	57	0.00063	39	0.00043	26	0.00029	27	0.0003	17	0.00019	12	0.00013	34	0.00038	16	0.00018	20	0.00022	17	0.00019	25	0.00028	45	0.0005	14	0.00015	35	0.00039	28	0.00031	9	0.0001	20	0.00022
945	9384	chr2	+	228336867	228425937	89071	AGFG1	285	0.0032	197	0.00221	29	0.00033	20	0.00022	66	0.00074	57	0.00064	23	0.00026	25	0.00028	11	0.00012	3	3e-05	40	0.00045	11	0.00012	18	0.0002	5	6e-05	22	0.00025	37	0.00042	9	0.0001	52	0.00058	24	0.00027	5	6e-05	18	0.0002
529	43615	chr21	+	38445525	38575412	129888	TTC3	414	0.00319	237	0.00182	22	0.00017	13	0.0001	58	0.00045	50	0.00038	36	0.00028	26	0.0002	25	0.00019	14	0.00011	45	0.00035	18	0.00014	13	0.0001	22	0.00017	31	0.00024	33	0.00025	16	0.00012	49	0.00038	25	0.00019	8	6e-05	26	0.0002
92	9507	chr1	-	244013429	243651534	361896	AKT3	1151	0.00318	490	0.00135	59	0.00016	38	0.00011	172	0.00048	132	0.00036	100	0.00028	66	0.00018	38	0.00011	17	5e-05	152	0.00042	28	8e-05	38	0.00011	38	0.00011	75	0.00021	102	0.00028	42	0.00012	118	0.00033	87	0.00024	20	6e-05	55	0.00015
485	28379	chr14	+	103059232	103196911	137680	RCOR1	438	0.00318	483	0.00351	48	0.00035	29	0.00021	112	0.00081	57	0.00041	44	0.00032	55	0.0004	30	0.00022	30	0.00022	88	0.00064	33	0.00024	40	0.00029	27	0.0002	55	0.0004	58	0.00042	33	0.00024	66	0.00048	47	0.00034	13	9e-05	53	0.00038
864	20093	chr19	+	48111452	48206533	95082	GLTSCR1	302	0.00318	165	0.00174	29	0.0003	21	0.00022	42	0.00044	25	0.00026	33	0.00035	25	0.00026	13	0.00014	17	0.00018	28	0.00029	30	0.00032	34	0.00036	23	0.00024	20	0.00021	26	0.00027	13	0.00014	23	0.00024	27	0.00028	19	0.0002	15	0.00016
146	39578	chr6	+	148593439	148873185	279747	SASH1	886	0.00317	435	0.00155	54	0.00019	42	0.00015	116	0.00041	104	0.00037	66	0.00024	56	0.0002	45	0.00016	34	0.00012	117	0.00042	20	7e-05	37	0.00013	51	0.00018	76	0.00027	58	0.00021	36	0.00013	98	0.00035	65	0.00023	14	5e-05	49	0.00018
114	26664	chr12	+	20522196	20833880	311685	PDE3A	984	0.00316	377	0.00121	42	0.00013	22	7e-05	142	0.00046	116	0.00037	80	0.00026	63	0.0002	32	0.0001	22	7e-05	129	0.00041	26	8e-05	30	0.0001	24	8e-05	35	0.00011	98	0.00031	19	6e-05	120	0.00039	62	0.0002	15	5e-05	37	0.00012
277	27931	chr1	-	214725791	214530958	194834	PTPN14	616	0.00316	175	0.0009	32	0.00016	21	0.00011	73	0.00037	71	0.00036	49	0.00025	50	0.00026	36	0.00018	18	9e-05	66	0.00034	15	8e-05	17	9e-05	29	0.00015	47	0.00024	52	0.00027	23	0.00012	69	0.00035	40	0.00021	11	6e-05	33	0.00017
756	25427	chr21	-	16437320	16333555	103766	NRIP1	328	0.00316	138	0.00133	8	8e-05	4	4e-05	47	0.00045	41	0.0004	22	0.00021	25	0.00024	6	6e-05	9	9e-05	45	0.00043	8	8e-05	9	9e-05	7	7e-05	22	0.00021	28	0.00027	14	0.00013	37	0.00036	15	0.00014	8	8e-05	23	0.00022
379	48355	chr2	+	71503690	71662189	158500	ZNF638	499	0.00315	306	0.00193	19	0.00012	10	6e-05	70	0.00044	58	0.00037	46	0.00029	35	0.00022	23	0.00015	17	0.00011	63	0.0004	9	6e-05	12	8e-05	21	0.00013	15	9e-05	61	0.00038	14	9e-05	45	0.00028	30	0.00019	4	3e-05	16	0.0001
500	22498	chr11	+	66887497	67025140	137644	KDM2A	433	0.00315	322	0.00234	42	0.00031	27	0.0002	78	0.00057	56	0.00041	33	0.00024	40	0.00029	32	0.00023	24	0.00017	59	0.00043	35	0.00025	47	0.00034	31	0.00023	53	0.00039	27	0.0002	25	0.00018	53	0.00039	27	0.0002	17	0.00012	33	0.00024
608	14681	chr1	+	200708685	200829828	121144	CAMSAP1L1	381	0.00315	178	0.00147	12	0.0001	10	8e-05	61	0.0005	53	0.00044	23	0.00019	34	0.00028	23	0.00019	18	0.00015	43	0.00035	13	0.00011	16	0.00013	6	5e-05	19	0.00016	42	0.00035	9	7e-05	36	0.0003	32	0.00026	6	5e-05	22	0.00018
333	27390	chr12	+	27677044	27848495	171452	PPFIBP1	539	0.00314	173	0.00101	30	0.00017	18	0.0001	69	0.0004	62	0.00036	46	0.00027	37	0.00022	27	0.00016	18	0.0001	56	0.00033	23	0.00013	30	0.00017	22	0.00013	36	0.00021	69	0.0004	11	6e-05	47	0.00027	46	0.00027	19	0.00011	33	0.00019
690	46551	chr4	+	1873150	1983933	110784	WHSC1	348	0.00314	147	0.00133	23	0.00021	18	0.00016	54	0.00049	39	0.00035	25	0.00023	32	0.00029	9	8e-05	18	0.00016	42	0.00038	24	0.00022	33	0.0003	29	0.00026	26	0.00023	29	0.00026	18	0.00016	26	0.00023	27	0.00024	16	0.00014	21	0.00019
320	24594	chr8	-	125740729	125563030	177700	MTSS1	553	0.00311	209	0.00118	23	0.00013	19	0.00011	67	0.00038	59	0.00033	47	0.00026	46	0.00026	25	0.00014	20	0.00011	65	0.00037	25	0.00014	28	0.00016	32	0.00018	42	0.00024	47	0.00026	31	0.00017	51	0.00029	51	0.00029	15	8e-05	28	0.00016
853	46670	chr2	+	216972186	217070146	97961	XRCC5	305	0.00311	122	0.00125	10	0.0001	15	0.00015	39	0.0004	38	0.00039	26	0.00027	26	0.00027	7	7e-05	8	8e-05	43	0.00044	15	0.00015	13	0.00013	16	0.00016	22	0.00022	27	0.00028	13	0.00013	31	0.00032	18	0.00018	9	9e-05	14	0.00014
803	39564	chr22	+	50781732	50883513	101782	SAPS2	316	0.0031	271	0.00266	34	0.00033	27	0.00027	57	0.00056	36	0.00035	50	0.00049	21	0.00021	11	0.00011	11	0.00011	40	0.00039	24	0.00024	31	0.0003	22	0.00022	31	0.0003	31	0.0003	24	0.00024	28	0.00028	37	0.00036	10	0.0001	30	0.00029
143	28322	chr22	-	36424472	36134782	289691	RBM9	893	0.00308	453	0.00156	59	0.0002	22	8e-05	122	0.00042	113	0.00039	96	0.00033	88	0.0003	42	0.00014	32	0.00011	131	0.00045	23	8e-05	31	0.00011	27	9e-05	49	0.00017	76	0.00026	28	0.0001	101	0.00035	56	0.00019	16	6e-05	39	0.00013
176	13040	chr2	+	32582095	32843965	261871	BIRC6	801	0.00306	445	0.0017	58	0.00022	37	0.00014	154	0.00059	111	0.00042	90	0.00034	74	0.00028	40	0.00015	43	0.00016	108	0.00041	30	0.00011	53	0.0002	33	0.00013	55	0.00021	92	0.00035	31	0.00012	93	0.00036	58	0.00022	19	7e-05	47	0.00018
894	12643	chr2	-	176033109	175936977	96133	ATF2	294	0.00306	149	0.00155	14	0.00015	5	5e-05	46	0.00048	43	0.00045	22	0.00023	11	0.00011	12	0.00012	8	8e-05	30	0.00031	7	7e-05	11	0.00011	10	0.0001	14	0.00015	32	0.00033	9	9e-05	28	0.00029	18	0.00019	5	5e-05	11	0.00011
465	12392	chr8	-	68255911	68109896	146016	ARFGEF1	445	0.00305	439	0.00301	32	0.00022	25	0.00017	92	0.00063	57	0.00039	43	0.00029	35	0.00024	14	0.0001	13	9e-05	62	0.00042	24	0.00016	23	0.00016	30	0.00021	33	0.00023	41	0.00028	17	0.00012	50	0.00034	47	0.00032	11	8e-05	26	0.00018
619	20194	chr3	+	37284667	37408240	123574	GOLGA4	377	0.00305	194	0.00157	24	0.00019	16	0.00013	69	0.00056	42	0.00034	43	0.00035	32	0.00026	25	0.0002	16	0.00013	43	0.00035	25	0.0002	19	0.00015	9	7e-05	24	0.00019	52	0.00042	11	9e-05	46	0.00037	35	0.00028	13	0.00011	23	0.00019
968	24017	chr22	+	20850199	20941918	91720	MED15	280	0.00305	154	0.00168	39	0.00043	25	0.00027	29	0.00032	18	0.0002	36	0.00039	24	0.00026	14	0.00015	13	0.00014	31	0.00034	22	0.00024	39	0.00043	23	0.00025	25	0.00027	20	0.00022	18	0.0002	19	0.00021	19	0.00021	10	0.00011	23	0.00025
152	46180	chr2	-	61697903	61414590	283314	USP34	862	0.00304	608	0.00215	76	0.00027	53	0.00019	124	0.00044	140	0.00049	95	0.00034	96	0.00034	57	0.0002	34	0.00012	106	0.00037	48	0.00017	57	0.0002	36	0.00013	67	0.00024	73	0.00026	44	0.00016	111	0.00039	66	0.00023	24	8e-05	71	0.00025
287	40605	chr3	-	47823595	47626761	196835	SMARCC1	594	0.00302	329	0.00167	46	0.00023	28	0.00014	104	0.00053	84	0.00043	69	0.00035	54	0.00027	31	0.00016	23	0.00012	86	0.00044	33	0.00017	57	0.00029	29	0.00015	49	0.00025	76	0.00039	27	0.00014	69	0.00035	52	0.00026	18	9e-05	35	0.00018
501	41603	chr2	-	39351485	39208536	142950	SOS1	432	0.00302	205	0.00143	30	0.00021	16	0.00011	53	0.00037	54	0.00038	26	0.00018	42	0.00029	16	0.00011	12	8e-05	50	0.00035	22	0.00015	40	0.00028	14	0.0001	35	0.00024	26	0.00018	21	0.00015	47	0.00033	24	0.00017	10	7e-05	22	0.00015
369	25326	chr11	-	89225391	89057523	167869	NOX4	506	0.00301	285	0.0017	20	0.00012	8	5e-05	76	0.00045	47	0.00028	34	0.0002	25	0.00015	20	0.00012	7	4e-05	67	0.0004	19	0.00011	15	9e-05	16	0.0001	23	0.00014	51	0.0003	23	0.00014	46	0.00027	43	0.00026	6	4e-05	36	0.00021
474	39934	chr3	-	47205456	47057918	147539	SETD2	442	0.003	270	0.00183	19	0.00013	10	7e-05	88	0.0006	69	0.00047	45	0.00031	39	0.00026	21	0.00014	19	0.00013	70	0.00047	34	0.00023	39	0.00026	16	0.00011	29	0.0002	56	0.00038	18	0.00012	47	0.00032	27	0.00018	21	0.00014	30	0.0002
882	18561	chr17	+	19140689	19240027	99339	EPN2	298	0.003	196	0.00197	26	0.00026	28	0.00028	43	0.00043	25	0.00025	18	0.00018	22	0.00022	22	0.00022	12	0.00012	35	0.00035	22	0.00022	22	0.00022	21	0.00021	23	0.00023	19	0.00019	20	0.0002	19	0.00019	22	0.00022	11	0.00011	24	0.00024
449	15701	chr12	-	122907115	122755980	151136	CLIP1	452	0.00299	310	0.00205	31	0.00021	24	0.00016	82	0.00054	54	0.00036	37	0.00024	31	0.00021	29	0.00019	16	0.00011	67	0.00044	20	0.00013	38	0.00025	19	0.00013	36	0.00024	49	0.00032	25	0.00017	41	0.00027	33	0.00022	9	6e-05	37	0.00024
548	28570	chr5	-	39074509	38938020	136490	RICTOR	406	0.00297	238	0.00174	13	0.0001	8	6e-05	72	0.00053	62	0.00045	35	0.00026	20	0.00015	18	0.00013	11	8e-05	50	0.00037	18	0.00013	16	0.00012	12	9e-05	29	0.00021	39	0.00029	19	0.00014	56	0.00041	33	0.00024	13	0.0001	28	0.00021
743	48547	chr16	+	75033249	75144610	111362	ZNRF1	331	0.00297	149	0.00134	22	0.0002	13	0.00012	52	0.00047	40	0.00036	30	0.00027	32	0.00029	21	0.00019	20	0.00018	55	0.00049	27	0.00024	25	0.00022	14	0.00013	22	0.0002	27	0.00024	13	0.00012	40	0.00036	31	0.00028	14	0.00013	26	0.00023
796	26608	chr8	+	17780365	17887452	107088	PCM1	317	0.00296	131	0.00122	20	0.00019	5	5e-05	38	0.00035	30	0.00028	31	0.00029	14	0.00013	9	8e-05	5	5e-05	55	0.00051	14	0.00013	11	0.0001	6	6e-05	20	0.00019	43	0.0004	10	9e-05	31	0.00029	26	0.00024	8	7e-05	20	0.00019
794	20852	chr14	-	31676688	31569323	107366	HECTD1	317	0.00295	200	0.00186	29	0.00027	16	0.00015	46	0.00043	49	0.00046	32	0.0003	32	0.0003	18	0.00017	15	0.00014	45	0.00042	18	0.00017	18	0.00017	28	0.00026	32	0.0003	22	0.0002	20	0.00019	34	0.00032	18	0.00017	6	6e-05	34	0.00032
70	23778	chr4	-	141075337	140637544	437794	MAML3	1288	0.00294	472	0.00108	64	0.00015	54	0.00012	167	0.00038	129	0.00029	107	0.00024	86	0.0002	54	0.00012	36	8e-05	168	0.00038	47	0.00011	58	0.00013	49	0.00011	81	0.00019	84	0.00019	48	0.00011	106	0.00024	93	0.00021	26	6e-05	61	0.00014
577	12436	chr8	+	1772141	1906798	134658	ARHGEF10	394	0.00293	105	0.00078	20	0.00015	17	0.00013	36	0.00027	30	0.00022	21	0.00016	16	0.00012	19	0.00014	8	6e-05	24	0.00018	7	5e-05	10	7e-05	23	0.00017	19	0.00014	18	0.00013	12	9e-05	12	9e-05	25	0.00019	18	0.00013	19	0.00014
925	17831	chr13	-	50699855	50601268	98588	DLEU2	289	0.00293	150	0.00152	18	0.00018	6	6e-05	45	0.00046	43	0.00044	20	0.0002	16	0.00016	12	0.00012	10	0.0001	38	0.00039	8	8e-05	16	0.00016	7	7e-05	9	9e-05	25	0.00025	3	3e-05	27	0.00027	18	0.00018	7	7e-05	12	0.00012
136	19460	chr2	+	153191750	153506347	314598	FMNL2	918	0.00292	343	0.00109	41	0.00013	27	9e-05	126	0.0004	90	0.00029	55	0.00017	50	0.00016	36	0.00011	31	0.0001	127	0.0004	29	9e-05	32	0.0001	36	0.00011	49	0.00016	88	0.00028	33	0.0001	78	0.00025	66	0.00021	23	7e-05	43	0.00014
246	20870	chr15	-	64126146	63900817	225330	HERC1	659	0.00292	319	0.00142	43	0.00019	28	0.00012	132	0.00059	102	0.00045	56	0.00025	39	0.00017	41	0.00018	31	0.00014	79	0.00035	23	0.0001	30	0.00013	26	0.00012	56	0.00025	70	0.00031	36	0.00016	83	0.00037	31	0.00014	17	8e-05	51	0.00023
240	22657	chr6	-	17987853	17759413	228441	KIF13A	664	0.00291	357	0.00156	31	0.00014	14	6e-05	100	0.00044	79	0.00035	66	0.00029	47	0.00021	31	0.00014	31	0.00014	95	0.00042	36	0.00016	39	0.00017	26	0.00011	41	0.00018	67	0.00029	31	0.00014	62	0.00027	60	0.00026	17	7e-05	35	0.00015
439	26447	chr13	+	28712642	28869471	156830	PAN3	457	0.00291	293	0.00187	33	0.00021	17	0.00011	90	0.00057	76	0.00048	43	0.00027	37	0.00024	20	0.00013	18	0.00011	61	0.00039	17	0.00011	32	0.0002	22	0.00014	37	0.00024	60	0.00038	21	0.00013	72	0.00046	39	0.00025	8	5e-05	30	0.00019
593	12650	chr12	+	14518615	14651696	133082	ATF7IP	386	0.0029	217	0.00163	25	0.00019	14	0.00011	67	0.0005	49	0.00037	38	0.00029	25	0.00019	13	0.0001	9	7e-05	61	0.00046	10	8e-05	15	0.00011	21	0.00016	34	0.00026	53	0.0004	12	9e-05	45	0.00034	28	0.00021	10	8e-05	20	0.00015
736	945	chr10	-	27149958	27035521	114438	ABI1	332	0.0029	161	0.00141	11	0.0001	8	7e-05	52	0.00045	57	0.0005	31	0.00027	44	0.00038	16	0.00014	15	0.00013	39	0.00034	15	0.00013	14	0.00012	10	9e-05	17	0.00015	23	0.0002	8	7e-05	41	0.00036	23	0.0002	14	0.00012	13	0.00011
737	12649	chr12	-	54020198	53905844	114355	ATF7	332	0.0029	229	0.002	32	0.00028	10	9e-05	70	0.00061	41	0.00036	29	0.00025	23	0.0002	17	0.00015	14	0.00012	46	0.0004	19	0.00017	39	0.00034	11	0.0001	24	0.00021	23	0.0002	15	0.00013	32	0.00028	32	0.00028	11	0.0001	25	0.00022
159	17982	chr13	-	99738878	99445740	293139	DOCK9	848	0.00289	275	0.00094	48	0.00016	21	7e-05	97	0.00033	75	0.00026	64	0.00022	51	0.00017	34	0.00012	22	8e-05	103	0.00035	30	0.0001	38	0.00013	31	0.00011	56	0.00019	68	0.00023	29	0.0001	59	0.0002	51	0.00017	15	5e-05	62	0.00021
744	22105	chr15	+	90931449	91045474	114026	IQGAP1	330	0.00289	167	0.00146	18	0.00016	10	9e-05	52	0.00046	38	0.00033	24	0.00021	24	0.00021	19	0.00017	14	0.00012	41	0.00036	13	0.00011	21	0.00018	22	0.00019	19	0.00017	24	0.00021	12	0.00011	42	0.00037	20	0.00018	13	0.00011	16	0.00014
226	47868	chr9	+	37120535	37358145	237611	ZCCHC7	683	0.00287	432	0.00182	41	0.00017	15	6e-05	117	0.00049	84	0.00035	61	0.00026	52	0.00022	20	8e-05	19	8e-05	102	0.00043	27	0.00011	34	0.00014	26	0.00011	46	0.00019	73	0.00031	28	0.00012	84	0.00035	54	0.00023	17	7e-05	41	0.00017
177	27591	chr8	+	68864352	69143896	279545	PREX2	800	0.00286	226	0.00081	34	0.00012	32	0.00011	107	0.00038	79	0.00028	48	0.00017	40	0.00014	27	0.0001	15	5e-05	89	0.00032	24	9e-05	22	8e-05	22	8e-05	34	0.00012	80	0.00029	25	9e-05	78	0.00028	57	0.0002	12	4e-05	45	0.00016
612	15056	chr6	+	74405513	74538039	132527	CD109	379	0.00286	224	0.00169	20	0.00015	17	0.00013	63	0.00048	50	0.00038	28	0.00021	21	0.00016	14	0.00011	7	5e-05	57	0.00043	10	8e-05	17	0.00013	14	0.00011	26	0.0002	49	0.00037	11	8e-05	38	0.00029	30	0.00023	5	4e-05	15	0.00011
813	41802	chr14	-	78083109	77973271	109839	SPTLC2	314	0.00286	157	0.00143	25	0.00023	23	0.00021	47	0.00043	29	0.00026	24	0.00022	23	0.00021	16	0.00015	12	0.00011	43	0.00039	12	0.00011	27	0.00025	13	0.00012	24	0.00022	21	0.00019	12	0.00011	25	0.00023	30	0.00027	12	0.00011	19	0.00017
627	46432	chr13	+	27131839	27263084	131246	WASF3	374	0.00285	174	0.00133	14	0.00011	10	8e-05	60	0.00046	59	0.00045	39	0.0003	33	0.00025	17	0.00013	17	0.00013	52	0.0004	11	8e-05	13	0.0001	20	0.00015	30	0.00023	31	0.00024	10	8e-05	45	0.00034	12	9e-05	8	6e-05	15	0.00011
768	23836	chr14	-	50999375	50885248	114128	MAP4K5	325	0.00285	136	0.00119	23	0.0002	17	0.00015	61	0.00053	54	0.00047	33	0.00029	25	0.00022	22	0.00019	12	0.00011	36	0.00032	19	0.00017	21	0.00018	6	5e-05	26	0.00023	39	0.00034	14	0.00012	43	0.00038	20	0.00018	14	0.00012	19	0.00017
819	28644	chr15	+	59279861	59389617	109757	RNF111	313	0.00285	207	0.00189	21	0.00019	15	0.00014	46	0.00042	38	0.00035	24	0.00022	29	0.00026	22	0.0002	11	0.0001	52	0.00047	16	0.00015	21	0.00019	11	0.0001	27	0.00025	26	0.00024	11	0.0001	33	0.0003	26	0.00024	5	5e-05	23	0.00021
387	949	chr9	+	133589332	133763061	173730	ABL1	491	0.00283	247	0.00142	38	0.00022	19	0.00011	65	0.00037	48	0.00028	60	0.00035	45	0.00026	23	0.00013	21	0.00012	85	0.00049	34	0.0002	37	0.00021	27	0.00016	31	0.00018	32	0.00018	24	0.00014	44	0.00025	45	0.00026	25	0.00014	40	0.00023
672	18942	chr17	-	15466944	15341427	125518	FAM18B2	355	0.00283	128	0.00102	13	0.0001	16	0.00013	30	0.00024	32	0.00025	40	0.00032	22	0.00018	17	0.00014	5	4e-05	31	0.00025	13	0.0001	16	0.00013	17	0.00014	27	0.00022	20	0.00016	17	0.00014	25	0.0002	21	0.00017	5	4e-05	21	0.00017
742	42162	chr6	+	158402918	158520207	117290	SYNJ2	331	0.00282	150	0.00128	8	7e-05	13	0.00011	36	0.00031	27	0.00023	19	0.00016	26	0.00022	19	0.00016	12	0.0001	20	0.00017	6	5e-05	15	0.00013	25	0.00021	18	0.00015	21	0.00018	17	0.00014	20	0.00017	14	0.00012	9	8e-05	9	8e-05
883	19251	chr1	-	16678948	16573333	105616	FBXO42	298	0.00282	288	0.00273	46	0.00044	28	0.00027	63	0.0006	46	0.00044	34	0.00032	35	0.00033	25	0.00024	25	0.00024	46	0.00044	17	0.00016	28	0.00027	19	0.00018	30	0.00028	31	0.00029	21	0.0002	51	0.00048	24	0.00023	11	0.0001	28	0.00027
83	12457	chr6	+	157099062	157530400	431339	ARID1B	1211	0.00281	646	0.0015	79	0.00018	48	0.00011	184	0.00043	168	0.00039	93	0.00022	80	0.00019	48	0.00011	41	0.0001	172	0.0004	35	8e-05	48	0.00011	53	0.00012	76	0.00018	141	0.00033	47	0.00011	115	0.00027	81	0.00019	23	5e-05	69	0.00016
854	14711	chr7	+	116451123	116559314	108192	CAPZA2	304	0.00281	176	0.00163	7	6e-05	10	9e-05	49	0.00045	37	0.00034	21	0.00019	32	0.0003	7	6e-05	9	8e-05	35	0.00032	14	0.00013	10	9e-05	14	0.00013	8	7e-05	39	0.00036	7	6e-05	40	0.00037	14	0.00013	8	7e-05	7	6e-05
859	27731	chrX	+	37208527	37316547	108021	PRRG1	304	0.00281	133	0.00123	14	0.00013	11	0.0001	47	0.00044	29	0.00027	23	0.00021	18	0.00017	20	0.00019	10	9e-05	43	0.0004	14	0.00013	13	0.00012	9	8e-05	23	0.00021	33	0.00031	8	7e-05	37	0.00034	19	0.00018	7	6e-05	18	0.00017
486	18582	chr5	+	65222302	65378376	156075	ERBB2IP	437	0.0028	199	0.00128	21	0.00013	12	8e-05	69	0.00044	77	0.00049	46	0.00029	45	0.00029	18	0.00012	12	8e-05	47	0.0003	10	6e-05	14	9e-05	15	0.0001	24	0.00015	46	0.00029	12	8e-05	71	0.00045	30	0.00019	2	1e-05	20	0.00013
681	9698	chr6	+	168227812	168352941	125130	AL049698.1	350	0.0028	196	0.00157	18	0.00014	8	6e-05	45	0.00036	45	0.00036	31	0.00025	21	0.00017	18	0.00014	11	9e-05	46	0.00037	15	0.00012	17	0.00014	15	0.00012	20	0.00016	43	0.00034	18	0.00014	32	0.00026	16	0.00013	7	6e-05	18	0.00014
168	46454	chr4	-	85887543	85590703	296841	WDFY3	828	0.00279	269	0.00091	34	0.00011	29	0.0001	123	0.00041	87	0.00029	48	0.00016	58	0.0002	33	0.00011	35	0.00012	102	0.00034	49	0.00017	42	0.00014	19	6e-05	56	0.00019	86	0.00029	20	7e-05	85	0.00029	55	0.00019	19	6e-05	36	0.00012
885	39789	chr4	+	110354927	110461611	106685	SEC24B	298	0.00279	236	0.00221	20	0.00019	13	0.00012	56	0.00052	33	0.00031	29	0.00027	34	0.00032	15	0.00014	10	9e-05	32	0.0003	24	0.00022	22	0.00021	9	8e-05	18	0.00017	34	0.00032	11	0.0001	37	0.00035	27	0.00025	11	0.0001	17	0.00016
713	41574	chr6	+	158244295	158366108	121814	SNX9	339	0.00278	131	0.00108	24	0.0002	15	0.00012	45	0.00037	31	0.00025	29	0.00024	18	0.00015	15	0.00012	12	0.0001	50	0.00041	22	0.00018	31	0.00025	12	0.0001	21	0.00017	27	0.00022	10	8e-05	33	0.00027	14	0.00011	12	0.0001	18	0.00015
454	28719	chr4	+	2463946	2627046	163101	RNF4	451	0.00277	367	0.00225	38	0.00023	28	0.00017	127	0.00078	80	0.00049	54	0.00033	77	0.00047	33	0.0002	28	0.00017	70	0.00043	44	0.00027	60	0.00037	35	0.00021	40	0.00025	52	0.00032	21	0.00013	81	0.0005	53	0.00032	25	0.00015	42	0.00026
960	42305	chr7	+	27778949	27880937	101989	TAX1BP1	282	0.00277	164	0.00161	16	0.00016	4	4e-05	55	0.00054	36	0.00035	22	0.00022	10	0.0001	8	8e-05	5	5e-05	61	0.0006	4	4e-05	5	5e-05	8	8e-05	25	0.00025	35	0.00034	10	0.0001	31	0.0003	21	0.00021	1	1e-05	22	0.00022
823	28002	chr2	-	1748623	1635658	112966	PXDN	312	0.00276	89	0.00079	7	6e-05	10	9e-05	30	0.00027	25	0.00022	21	0.00019	12	0.00011	19	0.00017	14	0.00012	18	0.00016	7	6e-05	11	0.0001	13	0.00012	7	6e-05	18	0.00016	7	6e-05	13	0.00012	8	7e-05	8	7e-05	3	3e-05
943	40049	chr2	+	235860616	235964357	103742	SH3BP4	286	0.00276	83	0.0008	12	0.00012	13	0.00013	39	0.00038	29	0.00028	32	0.00031	27	0.00026	17	0.00016	16	0.00015	28	0.00027	9	9e-05	18	0.00017	20	0.00019	9	9e-05	32	0.00031	11	0.00011	28	0.00027	21	0.0002	11	0.00011	13	0.00013
141	15020	chr10	+	35535952	35860851	324900	CCNY	895	0.00275	303	0.00093	53	0.00016	37	0.00011	109	0.00034	81	0.00025	76	0.00023	57	0.00018	26	8e-05	29	9e-05	106	0.00033	18	6e-05	33	0.0001	41	0.00013	55	0.00017	61	0.00019	41	0.00013	80	0.00025	62	0.00019	22	7e-05	38	0.00012
397	28292	chr6	+	155054458	155230001	175544	RBM16	482	0.00275	248	0.00141	30	0.00017	22	0.00013	88	0.0005	77	0.00044	47	0.00027	36	0.00021	19	0.00011	18	0.0001	63	0.00036	18	0.0001	22	0.00013	24	0.00014	41	0.00023	45	0.00026	20	0.00011	63	0.00036	39	0.00022	5	3e-05	30	0.00017
491	46579	chr12	+	862088	1020617	158530	WNK1	436	0.00275	293	0.00185	28	0.00018	20	0.00013	68	0.00043	52	0.00033	41	0.00026	43	0.00027	20	0.00013	23	0.00015	69	0.00044	11	7e-05	24	0.00015	17	0.00011	32	0.0002	31	0.0002	19	0.00012	50	0.00032	19	0.00012	8	5e-05	21	0.00013
632	43765	chr12	+	104609558	104744061	134504	TXNRD1	370	0.00275	144	0.00107	17	0.00013	10	7e-05	47	0.00035	26	0.00019	41	0.0003	20	0.00015	20	0.00015	12	9e-05	41	0.0003	20	0.00015	15	0.00011	18	0.00013	32	0.00024	40	0.0003	12	9e-05	33	0.00025	27	0.0002	9	7e-05	21	0.00016
874	45925	chr2	+	181831974	181941311	109338	UBE2E3	301	0.00275	148	0.00135	19	0.00017	12	0.00011	49	0.00045	23	0.00021	33	0.0003	13	0.00012	7	6e-05	5	5e-05	44	0.0004	8	7e-05	14	0.00013	6	5e-05	7	6e-05	34	0.00031	8	7e-05	27	0.00025	17	0.00016	7	6e-05	9	8e-05
956	39463	chr4	+	71569920	71673031	103112	RUFY3	283	0.00274	123	0.00119	16	0.00016	10	0.0001	46	0.00045	39	0.00038	25	0.00024	27	0.00026	25	0.00024	19	0.00018	44	0.00043	7	7e-05	14	0.00014	12	0.00012	17	0.00016	27	0.00026	10	0.0001	25	0.00024	25	0.00024	5	5e-05	13	0.00013
576	19264	chr5	-	171433876	171288555	145322	FBXW11	395	0.00272	203	0.0014	19	0.00013	16	0.00011	68	0.00047	60	0.00041	39	0.00027	41	0.00028	28	0.00019	24	0.00017	68	0.00047	30	0.00021	20	0.00014	25	0.00017	39	0.00027	38	0.00026	28	0.00019	50	0.00034	30	0.00021	21	0.00014	32	0.00022
607	13063	chr4	+	79697495	79837525	140031	BMP2K	381	0.00272	165	0.00118	23	0.00016	18	0.00013	63	0.00045	45	0.00032	23	0.00016	32	0.00023	18	0.00013	20	0.00014	54	0.00039	12	9e-05	21	0.00015	14	0.0001	27	0.00019	54	0.00039	15	0.00011	41	0.00029	26	0.00019	6	4e-05	18	0.00013
852	24136	chr2	-	99347588	99235568	112021	MGAT4A	305	0.00272	129	0.00115	26	0.00023	15	0.00013	48	0.00043	26	0.00023	34	0.0003	33	0.00029	20	0.00018	19	0.00017	49	0.00044	18	0.00016	19	0.00017	9	8e-05	20	0.00018	30	0.00027	16	0.00014	30	0.00027	25	0.00022	6	5e-05	25	0.00022
189	19591	chr4	-	48782338	48499377	282962	FRYL	767	0.00271	428	0.00151	43	0.00015	19	7e-05	117	0.00041	108	0.00038	65	0.00023	61	0.00022	31	0.00011	33	0.00012	102	0.00036	36	0.00013	32	0.00011	28	0.0001	53	0.00019	77	0.00027	38	0.00013	89	0.00031	56	0.0002	28	0.0001	59	0.00021
471	28131	chr9	+	125703111	125867146	164036	RABGAP1	444	0.00271	213	0.0013	28	0.00017	14	9e-05	94	0.00057	68	0.00041	48	0.00029	32	0.0002	25	0.00015	12	7e-05	74	0.00045	21	0.00013	25	0.00015	25	0.00015	30	0.00018	45	0.00027	24	0.00015	53	0.00032	32	0.0002	13	8e-05	32	0.0002
798	19228	chr2	-	48132931	48016454	116478	FBXO11	316	0.00271	126	0.00108	24	0.00021	15	0.00013	45	0.00039	35	0.0003	21	0.00018	23	0.0002	5	4e-05	11	9e-05	36	0.00031	17	0.00015	20	0.00017	16	0.00014	24	0.00021	29	0.00025	11	9e-05	37	0.00032	27	0.00023	10	9e-05	24	0.00021
90	17827	chr8	-	13372395	12940869	431527	DLC1	1163	0.0027	531	0.00123	52	0.00012	38	9e-05	142	0.00033	102	0.00024	90	0.00021	72	0.00017	52	0.00012	35	8e-05	134	0.00031	41	0.0001	52	0.00012	41	0.0001	75	0.00017	85	0.0002	46	0.00011	86	0.0002	84	0.00019	26	6e-05	62	0.00014
284	26530	chr9	+	128508550	128729655	221106	PBX3	597	0.0027	239	0.00108	46	0.00021	26	0.00012	82	0.00037	69	0.00031	48	0.00022	40	0.00018	24	0.00011	19	9e-05	67	0.0003	25	0.00011	34	0.00015	13	6e-05	29	0.00013	58	0.00026	12	5e-05	65	0.00029	39	0.00018	5	2e-05	31	0.00014
404	25331	chr2	+	101436613	101612516	175904	NPAS2	475	0.0027	121	0.00069	20	0.00011	12	7e-05	64	0.00036	43	0.00024	25	0.00014	24	0.00014	22	0.00013	20	0.00011	43	0.00024	14	8e-05	20	0.00011	24	0.00014	21	0.00012	37	0.00021	18	0.0001	49	0.00028	31	0.00018	6	3e-05	19	0.00011
563	23189	chr10	+	98592038	98740799	148762	LCOR	401	0.0027	288	0.00194	32	0.00022	23	0.00015	86	0.00058	73	0.00049	40	0.00027	57	0.00038	25	0.00017	18	0.00012	62	0.00042	20	0.00013	31	0.00021	16	0.00011	33	0.00022	41	0.00028	17	0.00011	55	0.00037	33	0.00022	8	5e-05	24	0.00016
212	25170	chr6	-	139013707	138743179	270529	NHSL1	729	0.00269	375	0.00139	35	0.00013	20	7e-05	109	0.0004	87	0.00032	81	0.0003	57	0.00021	46	0.00017	36	0.00013	90	0.00033	35	0.00013	39	0.00014	37	0.00014	52	0.00019	62	0.00023	42	0.00016	86	0.00032	50	0.00018	23	9e-05	40	0.00015
298	855	chr2	-	69901480	69688531	212950	AAK1	573	0.00269	188	0.00088	22	0.0001	17	8e-05	89	0.00042	61	0.00029	35	0.00016	42	0.0002	23	0.00011	22	0.0001	62	0.00029	28	0.00013	24	0.00011	25	0.00012	40	0.00019	58	0.00027	24	0.00011	57	0.00027	31	0.00015	14	7e-05	26	0.00012
504	20052	chr16	-	74641041	74481327	159715	GLG1	430	0.00269	189	0.00118	48	0.0003	39	0.00024	81	0.00051	54	0.00034	28	0.00018	38	0.00024	11	7e-05	13	8e-05	31	0.00019	27	0.00017	40	0.00025	31	0.00019	43	0.00027	41	0.00026	26	0.00016	62	0.00039	43	0.00027	19	0.00012	39	0.00024
793	43387	chr1	-	115053780	114935398	118383	TRIM33	319	0.00269	190	0.0016	22	0.00019	10	8e-05	52	0.00044	45	0.00038	35	0.0003	34	0.00029	10	8e-05	20	0.00017	64	0.00054	15	0.00013	20	0.00017	18	0.00015	31	0.00026	33	0.00028	14	0.00012	38	0.00032	24	0.0002	10	8e-05	32	0.00027
651	45984	chr1	-	19536769	19400999	135771	UBR4	364	0.00268	97	0.00071	20	0.00015	14	0.0001	42	0.00031	35	0.00026	25	0.00018	24	0.00018	12	9e-05	10	7e-05	38	0.00028	17	0.00013	13	0.0001	23	0.00017	22	0.00016	27	0.0002	14	0.0001	44	0.00032	31	0.00023	10	7e-05	23	0.00017
680	23581	chr3	-	37225179	37094116	131064	LRRFIP2	351	0.00268	141	0.00108	15	0.00011	9	7e-05	56	0.00043	40	0.00031	23	0.00018	28	0.00021	25	0.00019	15	0.00011	61	0.00047	7	5e-05	20	0.00015	5	4e-05	24	0.00018	32	0.00024	8	6e-05	44	0.00034	22	0.00017	4	3e-05	13	0.0001
708	16072	chr7	-	137686812	137559724	127089	CREB3L2	340	0.00268	114	0.0009	12	9e-05	15	0.00012	51	0.0004	36	0.00028	21	0.00017	19	0.00015	26	0.0002	11	9e-05	50	0.00039	16	0.00013	26	0.0002	15	0.00012	24	0.00019	32	0.00025	10	8e-05	33	0.00026	14	0.00011	13	0.0001	16	0.00013
1000	14772	chr11	+	119076989	119178855	101867	CBL	273	0.00268	150	0.00147	16	0.00016	9	9e-05	50	0.00049	27	0.00027	26	0.00026	25	0.00025	19	0.00019	19	0.00019	40	0.00039	27	0.00027	28	0.00027	9	9e-05	31	0.0003	33	0.00032	8	8e-05	21	0.00021	20	0.0002	14	0.00014	18	0.00018
118	23777	chr11	-	96075058	95711439	363620	MAML2	972	0.00267	291	0.0008	43	0.00012	34	9e-05	130	0.00036	93	0.00026	68	0.00019	60	0.00017	41	0.00011	36	0.0001	93	0.00026	43	0.00012	43	0.00012	27	7e-05	65	0.00018	83	0.00023	25	7e-05	84	0.00023	61	0.00017	18	5e-05	53	0.00015
527	11487	chr7	+	91875547	92030697	155151	ANKIB1	415	0.00267	175	0.00113	25	0.00016	15	0.0001	66	0.00043	62	0.0004	34	0.00022	34	0.00022	15	0.0001	12	8e-05	54	0.00035	16	0.0001	19	0.00012	12	8e-05	27	0.00017	36	0.00023	12	8e-05	49	0.00032	30	0.00019	8	5e-05	25	0.00016
846	28756	chr9	-	115095904	114980714	115191	ROD1	307	0.00267	184	0.0016	21	0.00018	7	6e-05	55	0.00048	67	0.00058	24	0.00021	33	0.00029	16	0.00014	20	0.00017	53	0.00046	15	0.00013	24	0.00021	14	0.00012	24	0.00021	35	0.0003	7	6e-05	37	0.00032	17	0.00015	8	7e-05	22	0.00019
151	27501	chr4	-	102268636	101944565	324072	PPP3CA	862	0.00266	341	0.00105	45	0.00014	28	9e-05	134	0.00041	81	0.00025	69	0.00021	55	0.00017	40	0.00012	22	7e-05	108	0.00033	23	7e-05	26	8e-05	27	8e-05	52	0.00016	95	0.00029	27	8e-05	93	0.00029	56	0.00017	12	4e-05	52	0.00016
251	42752	chr3	-	129612418	129366634	245785	TMCC1	653	0.00266	465	0.00189	52	0.00021	26	0.00011	110	0.00045	87	0.00035	70	0.00028	72	0.00029	44	0.00018	29	0.00012	101	0.00041	57	0.00023	60	0.00024	24	0.0001	60	0.00024	65	0.00026	44	0.00018	72	0.00029	60	0.00024	30	0.00012	53	0.00022
468	25445	chr5	+	176560025	176727215	167191	NSD1	445	0.00266	386	0.00231	65	0.00039	39	0.00023	72	0.00043	47	0.00028	63	0.00038	51	0.00031	24	0.00014	29	0.00017	65	0.00039	22	0.00013	57	0.00034	33	0.0002	44	0.00026	36	0.00022	30	0.00018	45	0.00027	41	0.00025	13	8e-05	37	0.00022
652	46345	chr7	-	55640680	55503748	136933	VOPP1	364	0.00266	130	0.00095	19	0.00014	14	0.0001	36	0.00026	28	0.0002	39	0.00028	20	0.00015	7	5e-05	14	0.0001	34	0.00025	26	0.00019	23	0.00017	16	0.00012	25	0.00018	19	0.00014	19	0.00014	23	0.00017	36	0.00026	8	6e-05	12	9e-05
728	43494	chr15	-	50978994	50852492	126503	TRPM7	336	0.00266	277	0.00219	28	0.00022	12	9e-05	80	0.00063	57	0.00045	35	0.00028	32	0.00025	25	0.0002	18	0.00014	56	0.00044	23	0.00018	21	0.00017	21	0.00017	33	0.00026	37	0.00029	22	0.00017	39	0.00031	22	0.00017	11	9e-05	21	0.00017
312	43256	chr3	+	42055293	42267380	212088	TRAK1	563	0.00265	258	0.00122	27	0.00013	20	9e-05	86	0.00041	66	0.00031	47	0.00022	58	0.00027	39	0.00018	26	0.00012	77	0.00036	21	0.0001	30	0.00014	31	0.00015	39	0.00018	47	0.00022	22	0.0001	64	0.0003	56	0.00026	22	0.0001	24	0.00011
322	46352	chr15	-	62352671	62144587	208085	VPS13C	552	0.00265	231	0.00111	39	0.00019	17	8e-05	79	0.00038	72	0.00035	42	0.0002	56	0.00027	22	0.00011	23	0.00011	62	0.0003	17	8e-05	23	0.00011	22	0.00011	41	0.0002	56	0.00027	20	0.0001	53	0.00025	39	0.00019	6	3e-05	32	0.00015
241	18317	chr9	+	140513443	140764467	251025	EHMT1	663	0.00264	321	0.00128	70	0.00028	59	0.00024	123	0.00049	95	0.00038	47	0.00019	79	0.00031	52	0.00021	43	0.00017	66	0.00026	43	0.00017	60	0.00024	32	0.00013	75	0.0003	63	0.00025	48	0.00019	73	0.00029	58	0.00023	17	7e-05	67	0.00027
628	5388	chr12	-	121342150	121201035	141116	AC069234.1	373	0.00264	268	0.0019	19	0.00013	16	0.00011	63	0.00045	58	0.00041	48	0.00034	45	0.00032	15	0.00011	18	0.00013	68	0.00048	24	0.00017	31	0.00022	17	0.00012	27	0.00019	46	0.00033	20	0.00014	53	0.00038	14	0.0001	12	9e-05	33	0.00023
647	12949	chr12	-	25102307	24964280	138028	BCAT1	364	0.00264	170	0.00123	24	0.00017	10	7e-05	43	0.00031	31	0.00022	24	0.00017	33	0.00024	18	0.00013	20	0.00014	55	0.0004	9	7e-05	11	8e-05	22	0.00016	26	0.00019	21	0.00015	9	7e-05	31	0.00022	21	0.00015	9	7e-05	20	0.00014
781	17917	chr3	+	132136369	132257875	121507	DNAJC13	321	0.00264	149	0.00123	14	0.00012	9	7e-05	48	0.0004	40	0.00033	29	0.00024	27	0.00022	22	0.00018	12	0.0001	54	0.00044	13	0.00011	10	8e-05	10	8e-05	19	0.00016	29	0.00024	14	0.00012	30	0.00025	27	0.00022	6	5e-05	21	0.00017
68	18077	chr6	-	56819412	56322784	496629	DST	1306	0.00263	468	0.00094	54	0.00011	33	7e-05	171	0.00034	140	0.00028	106	0.00021	77	0.00016	46	9e-05	31	6e-05	140	0.00028	29	6e-05	43	9e-05	42	8e-05	63	0.00013	130	0.00026	27	5e-05	110	0.00022	101	0.0002	17	3e-05	50	0.0001
235	28216	chr4	+	160025329	160281320	255992	RAPGEF2	674	0.00263	405	0.00158	39	0.00015	21	8e-05	69	0.00027	72	0.00028	54	0.00021	49	0.00019	34	0.00013	30	0.00012	82	0.00032	23	9e-05	27	0.00011	28	0.00011	41	0.00016	67	0.00026	25	0.0001	66	0.00026	55	0.00021	14	5e-05	42	0.00016
263	40629	chr17	-	2207068	1963132	243937	SMG6	641	0.00263	483	0.00198	86	0.00035	55	0.00023	114	0.00047	85	0.00035	78	0.00032	53	0.00022	39	0.00016	29	0.00012	87	0.00036	40	0.00016	92	0.00038	35	0.00014	56	0.00023	61	0.00025	27	0.00011	92	0.00038	80	0.00033	23	9e-05	42	0.00017
505	25080	chr1	+	198126120	198291549	165430	NEK7	430	0.0026	123	0.00074	10	6e-05	4	2e-05	66	0.0004	54	0.00033	28	0.00017	25	0.00015	15	9e-05	10	6e-05	50	0.0003	15	9e-05	9	5e-05	5	3e-05	19	0.00011	37	0.00022	9	5e-05	38	0.00023	34	0.00021	6	4e-05	20	0.00012
239	17568	chr1	-	86043932	85784167	259766	DDAH1	669	0.00258	181	0.0007	41	0.00016	25	0.0001	75	0.00029	66	0.00025	53	0.0002	48	0.00018	29	0.00011	22	8e-05	76	0.00029	25	0.0001	34	0.00013	28	0.00011	36	0.00014	56	0.00022	22	8e-05	48	0.00018	36	0.00014	10	4e-05	45	0.00017
691	20336	chr1	-	68698419	68564155	134265	GPR177	347	0.00258	151	0.00112	15	0.00011	16	0.00012	35	0.00026	39	0.00029	22	0.00016	19	0.00014	14	0.0001	7	5e-05	51	0.00038	13	0.0001	12	9e-05	12	9e-05	19	0.00014	36	0.00027	9	7e-05	33	0.00025	33	0.00025	8	6e-05	17	0.00013
973	17432	chr17	-	76778378	76670129	108250	CYTH1	279	0.00258	154	0.00142	22	0.0002	11	0.0001	43	0.0004	31	0.00029	27	0.00025	20	0.00018	16	0.00015	11	0.0001	36	0.00033	12	0.00011	25	0.00023	25	0.00023	35	0.00032	19	0.00018	18	0.00017	26	0.00024	18	0.00017	13	0.00012	15	0.00014
991	46552	chr8	-	38239789	38132559	107231	WHSC1L1	277	0.00258	170	0.00159	19	0.00018	7	7e-05	35	0.00033	31	0.00029	30	0.00028	28	0.00026	20	0.00019	13	0.00012	32	0.0003	15	0.00014	15	0.00014	11	0.0001	23	0.00021	17	0.00016	17	0.00016	37	0.00035	18	0.00017	8	7e-05	29	0.00027
192	12927	chr2	-	160473202	160175489	297714	BAZ2B	765	0.00257	478	0.00161	59	0.0002	40	0.00013	133	0.00045	112	0.00038	69	0.00023	63	0.00021	28	9e-05	24	8e-05	123	0.00041	32	0.00011	42	0.00014	30	0.0001	46	0.00015	90	0.0003	18	6e-05	93	0.00031	58	0.00019	17	6e-05	45	0.00015
666	12274	chr17	+	33914281	34053433	139153	AP2B1	357	0.00257	154	0.00111	36	0.00026	19	0.00014	58	0.00042	37	0.00027	29	0.00021	37	0.00027	29	0.00021	16	0.00011	63	0.00045	28	0.0002	32	0.00023	14	0.0001	33	0.00024	42	0.0003	18	0.00013	54	0.00039	39	0.00028	9	6e-05	29	0.00021
699	26909	chr15	+	68346571	68480401	133831	PIAS1	344	0.00257	146	0.00109	15	0.00011	9	7e-05	72	0.00054	64	0.00048	29	0.00022	29	0.00022	10	7e-05	9	7e-05	54	0.0004	20	0.00015	27	0.0002	17	0.00013	19	0.00014	51	0.00038	15	0.00011	52	0.00039	23	0.00017	17	0.00013	15	0.00011
716	17707	chr15	-	66084630	65952958	131673	DENND4A	338	0.00257	189	0.00144	25	0.00019	15	0.00011	46	0.00035	22	0.00017	23	0.00017	22	0.00017	11	8e-05	12	9e-05	47	0.00036	28	0.00021	29	0.00022	8	6e-05	24	0.00018	33	0.00025	9	7e-05	13	0.0001	16	0.00012	4	3e-05	26	0.0002
522	28215	chr9	-	134615460	134452156	163305	RAPGEF1	418	0.00256	85	0.00052	32	0.0002	20	0.00012	39	0.00024	33	0.0002	25	0.00015	27	0.00017	23	0.00014	18	0.00011	33	0.0002	9	6e-05	32	0.0002	32	0.0002	35	0.00021	22	0.00013	20	0.00012	27	0.00017	28	0.00017	5	3e-05	20	0.00012
78	47941	chr8	+	106331146	106816762	485617	ZFPM2	1239	0.00255	494	0.00102	50	0.0001	26	5e-05	141	0.00029	127	0.00026	78	0.00016	76	0.00016	45	9e-05	30	6e-05	167	0.00034	27	6e-05	32	7e-05	41	8e-05	70	0.00014	122	0.00025	39	8e-05	121	0.00025	83	0.00017	10	2e-05	54	0.00011
296	24198	chr22	-	41032705	40806284	226422	MKL1	577	0.00255	341	0.00151	49	0.00022	41	0.00018	76	0.00034	74	0.00033	79	0.00035	57	0.00025	39	0.00017	36	0.00016	76	0.00034	49	0.00022	68	0.0003	46	0.0002	62	0.00027	50	0.00022	38	0.00017	52	0.00023	52	0.00023	21	9e-05	56	0.00025
731	24300	chr12	+	62860596	62991362	130767	MON2	334	0.00255	119	0.00091	13	0.0001	7	5e-05	45	0.00034	42	0.00032	22	0.00017	23	0.00018	7	5e-05	8	6e-05	44	0.00034	5	4e-05	8	6e-05	12	9e-05	16	0.00012	38	0.00029	11	8e-05	46	0.00035	18	0.00014	3	2e-05	17	0.00013
56	23904	chr5	+	65892175	66465422	573248	MAST4	1455	0.00254	436	0.00076	60	0.0001	31	5e-05	194	0.00034	128	0.00022	100	0.00017	95	0.00017	73	0.00013	35	6e-05	188	0.00033	46	8e-05	53	9e-05	45	8e-05	88	0.00015	128	0.00022	57	0.0001	121	0.00021	120	0.00021	26	5e-05	67	0.00012
224	20577	chr3	-	119813263	119540169	273095	GSK3B	695	0.00254	446	0.00163	34	0.00012	26	0.0001	139	0.00051	109	0.0004	57	0.00021	56	0.00021	28	0.0001	27	0.0001	114	0.00042	25	9e-05	23	8e-05	25	9e-05	49	0.00018	68	0.00025	21	8e-05	77	0.00028	65	0.00024	9	3e-05	38	0.00014
329	14773	chr3	-	105588395	105374304	214092	CBLB	543	0.00254	246	0.00115	23	0.00011	8	4e-05	76	0.00035	85	0.0004	32	0.00015	49	0.00023	16	7e-05	17	8e-05	70	0.00033	10	5e-05	13	6e-05	22	0.0001	33	0.00015	63	0.00029	19	9e-05	80	0.00037	26	0.00012	4	2e-05	24	0.00011
330	19270	chr4	-	153456171	153242409	213763	FBXW7	542	0.00254	231	0.00108	26	0.00012	17	8e-05	76	0.00036	76	0.00036	39	0.00018	42	0.0002	27	0.00013	15	7e-05	69	0.00032	19	9e-05	29	0.00014	14	7e-05	37	0.00017	44	0.00021	21	0.0001	58	0.00027	19	9e-05	11	5e-05	40	0.00019
459	40062	chr4	-	170192255	170015406	176850	SH3RF1	450	0.00254	129	0.00073	20	0.00011	13	7e-05	58	0.00033	58	0.00033	32	0.00018	26	0.00015	17	0.0001	11	6e-05	49	0.00028	15	8e-05	21	0.00012	13	7e-05	29	0.00016	39	0.00022	15	8e-05	45	0.00025	31	0.00018	5	3e-05	17	0.0001
534	27450	chr12	-	80329234	80167342	161893	PPP1R12A	412	0.00254	224	0.00138	19	0.00012	12	7e-05	63	0.00039	57	0.00035	31	0.00019	43	0.00027	11	7e-05	18	0.00011	65	0.0004	14	9e-05	16	0.0001	18	0.00011	32	0.0002	38	0.00023	17	0.00011	61	0.00038	26	0.00016	9	6e-05	20	0.00012
631	27642	chrY	+	7142012	7287849	145838	PRKY	370	0.00254	243	0.00167	27	0.00019	13	9e-05	80	0.00055	43	0.00029	37	0.00025	36	0.00025	24	0.00016	22	0.00015	34	0.00023	35	0.00024	27	0.00019	17	0.00012	33	0.00023	37	0.00025	19	0.00013	29	0.0002	24	0.00016	16	0.00011	29	0.0002
720	23857	chr10	+	49514697	49647402	132706	MAPK8	337	0.00254	208	0.00157	18	0.00014	9	7e-05	52	0.00039	49	0.00037	26	0.0002	35	0.00026	23	0.00017	14	0.00011	47	0.00035	29	0.00022	14	0.00011	14	0.00011	35	0.00026	32	0.00024	24	0.00018	44	0.00033	31	0.00023	12	9e-05	25	0.00019
193	24221	chr7	-	152133627	151832006	301622	MLL3	762	0.00253	473	0.00157	68	0.00023	45	0.00015	124	0.00041	92	0.00031	65	0.00022	71	0.00024	50	0.00017	40	0.00013	123	0.00041	34	0.00011	51	0.00017	40	0.00013	68	0.00023	79	0.00026	41	0.00014	77	0.00026	61	0.0002	11	4e-05	55	0.00018
252	22223	chr21	+	35014705	35272164	257460	ITSN1	652	0.00253	421	0.00164	38	0.00015	31	0.00012	106	0.00041	89	0.00035	56	0.00022	45	0.00017	27	0.0001	23	9e-05	113	0.00044	32	0.00012	31	0.00012	19	7e-05	59	0.00023	66	0.00026	32	0.00012	70	0.00027	52	0.0002	20	8e-05	53	0.00021
601	28717	chr9	-	36487544	36336392	151153	RNF38	383	0.00253	170	0.00112	24	0.00016	18	0.00012	61	0.0004	61	0.0004	40	0.00026	35	0.00023	27	0.00018	25	0.00017	47	0.00031	12	8e-05	20	0.00013	17	0.00011	26	0.00017	41	0.00027	13	9e-05	45	0.0003	22	0.00015	4	3e-05	19	0.00013
33	23467	chr3	+	187871071	188608459	737389	LPP	1848	0.00251	569	0.00077	105	0.00014	77	0.0001	231	0.00031	161	0.00022	151	0.0002	117	0.00016	79	0.00011	46	6e-05	236	0.00032	47	6e-05	81	0.00011	80	0.00011	103	0.00014	152	0.00021	76	0.0001	148	0.0002	139	0.00019	38	5e-05	102	0.00014
275	20464	chr10	+	120967100	121215130	248031	GRK5	621	0.0025	154	0.00062	33	0.00013	27	0.00011	56	0.00023	39	0.00016	63	0.00025	43	0.00017	51	0.00021	29	0.00012	57	0.00023	36	0.00015	45	0.00018	46	0.00019	38	0.00015	37	0.00015	32	0.00013	39	0.00016	39	0.00016	34	0.00014	28	0.00011
340	41751	chr18	-	12658132	12446510	211623	SPIRE1	530	0.0025	255	0.0012	29	0.00014	20	9e-05	103	0.00049	81	0.00038	45	0.00021	61	0.00029	36	0.00017	19	9e-05	59	0.00028	20	9e-05	34	0.00016	29	0.00014	39	0.00018	44	0.00021	23	0.00011	67	0.00032	37	0.00017	9	4e-05	32	0.00015
388	12463	chr1	-	235491531	235294948	196584	ARID4B	491	0.0025	210	0.00107	42	0.00021	24	0.00012	86	0.00044	76	0.00039	55	0.00028	47	0.00024	24	0.00012	21	0.00011	62	0.00032	30	0.00015	38	0.00019	26	0.00013	36	0.00018	45	0.00023	10	5e-05	59	0.0003	31	0.00016	11	6e-05	39	0.0002
842	19849	chr19	+	19496638	19619739	123102	GATAD2A	307	0.00249	161	0.00131	19	0.00015	18	0.00015	52	0.00042	50	0.00041	24	0.00019	29	0.00024	26	0.00021	21	0.00017	38	0.00031	25	0.0002	20	0.00016	30	0.00024	40	0.00032	20	0.00016	25	0.0002	32	0.00026	22	0.00018	12	0.0001	33	0.00027
936	39791	chr4	-	119759837	119643977	115861	SEC24D	288	0.00249	121	0.00104	20	0.00017	15	0.00013	33	0.00028	26	0.00022	20	0.00017	18	0.00016	13	0.00011	5	4e-05	30	0.00026	9	8e-05	12	0.0001	12	0.0001	17	0.00015	29	0.00025	8	7e-05	28	0.00024	19	0.00016	2	2e-05	16	0.00014
373	19703	chr11	-	78128765	77926341	202425	GAB2	503	0.00248	231	0.00114	44	0.00022	20	0.0001	71	0.00035	46	0.00023	60	0.0003	46	0.00023	23	0.00011	21	0.0001	62	0.00031	30	0.00015	36	0.00018	20	0.0001	36	0.00018	52	0.00026	27	0.00013	70	0.00035	49	0.00024	21	0.0001	35	0.00017
686	17520	chr1	+	167905020	168045080	140061	DCAF6	348	0.00248	130	0.00093	18	0.00013	9	6e-05	54	0.00039	53	0.00038	26	0.00019	32	0.00023	6	4e-05	12	9e-05	45	0.00032	18	0.00013	15	0.00011	8	6e-05	31	0.00022	42	0.0003	12	9e-05	63	0.00045	37	0.00026	6	4e-05	26	0.00019
745	22269	chr1	-	65432186	65298911	133276	JAK1	330	0.00248	87	0.00065	18	0.00014	8	6e-05	42	0.00032	35	0.00026	12	9e-05	23	0.00017	13	0.0001	8	6e-05	40	0.0003	15	0.00011	14	0.00011	14	0.00011	21	0.00016	28	0.00021	11	8e-05	26	0.0002	25	0.00019	4	3e-05	23	0.00017
338	40013	chr1	+	66999065	67213981	214917	SGIP1	531	0.00247	248	0.00115	10	5e-05	9	4e-05	67	0.00031	35	0.00016	32	0.00015	22	0.0001	24	0.00011	20	9e-05	64	0.0003	9	4e-05	10	5e-05	27	0.00013	27	0.00013	54	0.00025	23	0.00011	42	0.0002	27	0.00013	2	1e-05	18	8e-05
464	48342	chr9	+	116638561	116818870	180310	ZNF618	446	0.00247	164	0.00091	24	0.00013	15	8e-05	61	0.00034	54	0.0003	44	0.00024	30	0.00017	21	0.00012	16	9e-05	50	0.00028	16	9e-05	19	0.00011	19	0.00011	28	0.00016	39	0.00022	22	0.00012	43	0.00024	34	0.00019	11	6e-05	23	0.00013
582	26680	chr15	+	85523670	85682375	158706	PDE8A	392	0.00247	178	0.00112	22	0.00014	18	0.00011	59	0.00037	43	0.00027	32	0.0002	36	0.00023	19	0.00012	18	0.00011	44	0.00028	24	0.00015	18	0.00011	21	0.00013	31	0.0002	27	0.00017	8	5e-05	54	0.00034	21	0.00013	18	0.00011	19	0.00012
622	18529	chr18	-	5544240	5392382	151859	EPB41L3	375	0.00247	104	0.00068	13	9e-05	7	5e-05	37	0.00024	31	0.0002	26	0.00017	19	0.00013	8	5e-05	5	3e-05	46	0.0003	6	4e-05	11	7e-05	13	9e-05	18	0.00012	26	0.00017	15	0.0001	35	0.00023	17	0.00011	3	2e-05	17	0.00011
173	46233	chr11	+	75526211	75855281	329071	UVRAG	811	0.00246	359	0.00109	43	0.00013	26	8e-05	148	0.00045	103	0.00031	70	0.00021	58	0.00018	37	0.00011	27	8e-05	106	0.00032	32	0.0001	43	0.00013	33	0.0001	44	0.00013	82	0.00025	28	9e-05	103	0.00031	50	0.00015	18	5e-05	46	0.00014
348	19679	chr6	-	112194654	111981534	213121	FYN	524	0.00246	144	0.00068	18	8e-05	10	5e-05	50	0.00023	48	0.00023	34	0.00016	38	0.00018	22	0.0001	14	7e-05	48	0.00023	14	7e-05	19	9e-05	20	9e-05	34	0.00016	49	0.00023	30	0.00014	56	0.00026	29	0.00014	9	4e-05	16	8e-05
198	19292	chr11	-	72853305	72547790	305516	FCHSD2	748	0.00245	371	0.00121	61	0.0002	29	9e-05	93	0.0003	72	0.00024	76	0.00025	72	0.00024	43	0.00014	28	9e-05	101	0.00033	37	0.00012	38	0.00012	27	9e-05	68	0.00022	80	0.00026	29	9e-05	95	0.00031	59	0.00019	26	9e-05	67	0.00022
613	23044	chr17	+	25799035	25953460	154426	KSR1	379	0.00245	114	0.00074	19	0.00012	26	0.00017	30	0.00019	32	0.00021	32	0.00021	20	0.00013	17	0.00011	13	8e-05	30	0.00019	19	0.00012	25	0.00016	26	0.00017	21	0.00014	15	0.0001	14	9e-05	22	0.00014	22	0.00014	11	7e-05	14	9e-05
183	28185	chr20	-	20693265	20370195	323071	RALGAPA2	787	0.00244	239	0.00074	45	0.00014	32	0.0001	112	0.00035	93	0.00029	65	0.0002	49	0.00015	41	0.00013	22	7e-05	106	0.00033	30	9e-05	27	8e-05	38	0.00012	55	0.00017	80	0.00025	30	9e-05	78	0.00024	67	0.00021	17	5e-05	53	0.00016
832	22572	chr18	+	8705658	8832775	127118	KIAA0802	310	0.00244	84	0.00066	12	9e-05	8	6e-05	38	0.0003	35	0.00028	27	0.00021	21	0.00017	18	0.00014	13	0.0001	31	0.00024	20	0.00016	23	0.00018	12	9e-05	22	0.00017	35	0.00028	16	0.00013	23	0.00018	30	0.00024	8	6e-05	18	0.00014
39	43613	chr22	-	29075852	28374003	701850	TTC28	1702	0.00243	848	0.00121	103	0.00015	61	9e-05	285	0.00041	233	0.00033	133	0.00019	152	0.00022	89	0.00013	72	0.0001	218	0.00031	81	0.00012	101	0.00014	64	9e-05	128	0.00018	167	0.00024	73	0.0001	200	0.00028	106	0.00015	46	7e-05	99	0.00014
67	14038	chr21	+	17442841	17982093	539253	C21orf34	1308	0.00243	422	0.00078	69	0.00013	40	7e-05	186	0.00034	128	0.00024	82	0.00015	71	0.00013	34	6e-05	29	5e-05	149	0.00028	31	6e-05	28	5e-05	39	7e-05	64	0.00012	124	0.00023	28	5e-05	107	0.0002	71	0.00013	10	2e-05	77	0.00014
266	28468	chr1	-	176176628	175913966	262663	RFWD2	639	0.00243	293	0.00112	37	0.00014	22	8e-05	111	0.00042	94	0.00036	58	0.00022	34	0.00013	32	0.00012	19	7e-05	105	0.0004	21	8e-05	32	0.00012	27	0.0001	47	0.00018	77	0.00029	33	0.00013	80	0.0003	39	0.00015	15	6e-05	34	0.00013
493	12458	chr12	+	46123491	46301822	178332	ARID2	434	0.00243	207	0.00116	19	0.00011	7	4e-05	68	0.00038	66	0.00037	33	0.00019	38	0.00021	21	0.00012	17	0.0001	69	0.00039	11	6e-05	11	6e-05	22	0.00012	33	0.00019	52	0.00029	22	0.00012	54	0.0003	29	0.00016	8	4e-05	21	0.00012
687	19344	chr12	+	32654976	32798983	144008	FGD4	348	0.00242	144	0.001	20	0.00014	15	0.0001	61	0.00042	55	0.00038	29	0.0002	31	0.00022	16	0.00011	16	0.00011	32	0.00022	12	8e-05	11	8e-05	9	6e-05	22	0.00015	34	0.00024	15	0.0001	38	0.00026	27	0.00019	13	9e-05	20	0.00014
664	11497	chr18	+	9136757	9285205	148449	ANKRD12	358	0.00241	167	0.00112	27	0.00018	15	0.0001	57	0.00038	44	0.0003	31	0.00021	30	0.0002	17	0.00011	17	0.00011	46	0.00031	9	6e-05	16	0.00011	15	0.0001	22	0.00015	27	0.00018	9	6e-05	35	0.00024	29	0.0002	10	7e-05	21	0.00014
709	28222	chr2	-	204400132	204259067	141066	RAPH1	340	0.00241	180	0.00128	23	0.00016	14	0.0001	41	0.00029	46	0.00033	23	0.00016	31	0.00022	14	0.0001	15	0.00011	50	0.00035	8	6e-05	17	0.00012	7	5e-05	21	0.00015	28	0.0002	10	7e-05	25	0.00018	32	0.00023	3	2e-05	19	0.00013
818	28178	chr17	+	17584786	17714766	129981	RAI1	313	0.00241	79	0.00061	11	8e-05	15	0.00012	18	0.00014	14	0.00011	27	0.00021	11	8e-05	16	0.00012	9	7e-05	19	0.00015	16	0.00012	9	7e-05	21	0.00016	28	0.00022	12	9e-05	20	0.00015	16	0.00012	10	8e-05	17	0.00013	20	0.00015
599	14769	chr20	+	32077880	32237841	159962	CBFA2T2	384	0.0024	276	0.00173	41	0.00026	32	0.0002	84	0.00053	52	0.00033	40	0.00025	38	0.00024	19	0.00012	18	0.00011	68	0.00043	29	0.00018	40	0.00025	31	0.00019	45	0.00028	37	0.00023	24	0.00015	57	0.00036	40	0.00025	16	0.0001	30	0.00019
753	26873	chr6	-	79787952	79650262	137691	PHIP	329	0.00239	96	0.0007	14	0.0001	5	4e-05	46	0.00033	37	0.00027	13	9e-05	21	0.00015	6	4e-05	10	7e-05	55	0.0004	7	5e-05	11	8e-05	4	3e-05	12	9e-05	30	0.00022	8	6e-05	32	0.00023	30	0.00022	3	2e-05	17	0.00012
765	47903	chr2	-	145282146	145145567	136580	ZEB2	326	0.00239	159	0.00116	11	8e-05	8	6e-05	51	0.00037	39	0.00029	19	0.00014	8	6e-05	9	7e-05	6	4e-05	45	0.00033	9	7e-05	11	8e-05	8	6e-05	19	0.00014	26	0.00019	11	8e-05	36	0.00026	29	0.00021	6	4e-05	11	8e-05
787	21171	chr8	+	42752032	42885670	133639	HOOK3	320	0.00239	189	0.00141	28	0.00021	14	0.0001	59	0.00044	53	0.0004	26	0.00019	29	0.00022	20	0.00015	16	0.00012	48	0.00036	10	7e-05	23	0.00017	10	7e-05	26	0.00019	22	0.00016	12	9e-05	48	0.00036	26	0.00019	4	3e-05	24	0.00018
831	19945	chr6	-	13487786	13358061	129726	GFOD1	310	0.00239	83	0.00064	13	0.0001	7	5e-05	25	0.00019	27	0.00021	20	0.00015	13	0.0001	11	8e-05	11	8e-05	28	0.00022	17	0.00013	16	0.00012	17	0.00013	22	0.00017	22	0.00017	11	8e-05	25	0.00019	25	0.00019	12	9e-05	14	0.00011
203	15620	chr2	-	122407162	122095351	311812	CLASP1	742	0.00238	351	0.00113	58	0.00019	29	9e-05	118	0.00038	116	0.00037	71	0.00023	83	0.00027	36	0.00012	29	9e-05	123	0.00039	29	9e-05	46	0.00015	31	0.0001	59	0.00019	70	0.00022	22	7e-05	97	0.00031	51	0.00016	15	5e-05	36	0.00012
261	42478	chr11	+	12695968	12966297	270330	TEAD1	643	0.00238	382	0.00141	30	0.00011	14	5e-05	76	0.00028	66	0.00024	53	0.0002	34	0.00013	19	7e-05	18	7e-05	81	0.0003	29	0.00011	36	0.00013	25	9e-05	35	0.00013	65	0.00024	25	9e-05	47	0.00017	47	0.00017	16	6e-05	47	0.00017
481	24899	chr17	-	16119009	15934717	184293	NCOR1	439	0.00238	242	0.00131	44	0.00024	21	0.00011	100	0.00054	57	0.00031	36	0.0002	38	0.00021	29	0.00016	15	8e-05	70	0.00038	13	7e-05	35	0.00019	20	0.00011	39	0.00021	70	0.00038	18	0.0001	59	0.00032	37	0.0002	11	6e-05	26	0.00014
937	40061	chr5	-	171881526	171760504	121023	SH3PXD2B	288	0.00238	113	0.00093	9	7e-05	9	7e-05	18	0.00015	17	0.00014	22	0.00018	13	0.00011	9	7e-05	15	0.00012	21	0.00017	10	8e-05	17	0.00014	13	0.00011	11	9e-05	19	0.00016	8	7e-05	7	6e-05	14	0.00012	8	7e-05	8	7e-05
119	24838	chr11	+	19734880	20143143	408264	NAV2	969	0.00237	243	0.0006	43	0.00011	32	8e-05	85	0.00021	82	0.0002	60	0.00015	48	0.00012	48	0.00012	24	6e-05	90	0.00022	27	7e-05	46	0.00011	67	0.00016	54	0.00013	49	0.00012	42	0.0001	81	0.0002	65	0.00016	19	5e-05	41	0.0001
463	25187	chr5	+	36876860	37066514	189655	NIPBL	446	0.00235	191	0.00101	26	0.00014	12	6e-05	62	0.00033	53	0.00028	32	0.00017	35	0.00018	18	9e-05	17	9e-05	53	0.00028	15	8e-05	14	7e-05	14	7e-05	30	0.00016	47	0.00025	23	0.00012	59	0.00031	34	0.00018	10	5e-05	27	0.00014
914	22549	chr9	-	114247024	114122971	124054	KIAA0368	291	0.00235	126	0.00102	24	0.00019	19	0.00015	46	0.00037	38	0.00031	29	0.00023	25	0.0002	15	0.00012	9	7e-05	34	0.00027	18	0.00015	19	0.00015	23	0.00019	27	0.00022	39	0.00031	22	0.00018	28	0.00023	20	0.00016	11	9e-05	29	0.00023
318	24559	chr6	+	151186684	151423022	236339	MTHFD1L	554	0.00234	249	0.00105	37	0.00016	30	0.00013	65	0.00028	63	0.00027	60	0.00025	37	0.00016	35	0.00015	19	8e-05	63	0.00027	22	9e-05	33	0.00014	29	0.00012	42	0.00018	43	0.00018	32	0.00014	65	0.00028	44	0.00019	15	6e-05	32	0.00014
437	26855	chr7	+	11013498	11209249	195752	PHF14	458	0.00234	199	0.00102	22	0.00011	8	4e-05	80	0.00041	65	0.00033	28	0.00014	30	0.00015	15	8e-05	10	5e-05	61	0.00031	14	7e-05	17	9e-05	16	8e-05	30	0.00015	39	0.0002	17	9e-05	60	0.00031	33	0.00017	7	4e-05	33	0.00017
603	19991	chr2	+	233562008	233725284	163277	GIGYF2	382	0.00234	284	0.00174	29	0.00018	24	0.00015	60	0.00037	57	0.00035	45	0.00028	43	0.00026	26	0.00016	19	0.00012	60	0.00037	20	0.00012	34	0.00021	24	0.00015	46	0.00028	28	0.00017	22	0.00013	60	0.00037	19	0.00012	7	4e-05	29	0.00018
949	9396	chr21	+	45285066	45406416	121351	AGPAT3	284	0.00234	137	0.00113	11	9e-05	10	8e-05	51	0.00042	31	0.00026	22	0.00018	22	0.00018	13	0.00011	9	7e-05	35	0.00029	18	0.00015	25	0.00021	14	0.00012	22	0.00018	23	0.00019	7	6e-05	29	0.00024	21	0.00017	12	0.0001	12	0.0001
359	24729	chr15	-	52821246	52599479	221768	MYO5A	515	0.00232	217	0.00098	38	0.00017	22	0.0001	72	0.00032	49	0.00022	39	0.00018	38	0.00017	26	0.00012	14	6e-05	77	0.00035	30	0.00014	32	0.00014	25	0.00011	46	0.00021	38	0.00017	23	0.0001	43	0.00019	35	0.00016	21	9e-05	32	0.00014
390	24054	chr15	-	37393499	37183221	210279	MEIS2	487	0.00232	194	0.00092	31	0.00015	13	6e-05	68	0.00032	47	0.00022	25	0.00012	22	0.0001	17	8e-05	12	6e-05	54	0.00026	23	0.00011	19	9e-05	16	8e-05	18	9e-05	36	0.00017	15	7e-05	32	0.00015	26	0.00012	9	4e-05	19	9e-05
489	24501	chr12	+	65672487	65860677	188191	MSRB3	436	0.00232	126	0.00067	16	9e-05	8	4e-05	54	0.00029	43	0.00023	31	0.00016	23	0.00012	14	7e-05	9	5e-05	61	0.00032	13	7e-05	15	8e-05	12	6e-05	17	9e-05	43	0.00023	17	9e-05	38	0.0002	31	0.00016	6	3e-05	20	0.00011
540	19191	chr4	+	126237553	126414086	176534	FAT4	409	0.00232	114	0.00065	18	0.0001	12	7e-05	52	0.00029	44	0.00025	10	6e-05	19	0.00011	9	5e-05	8	5e-05	34	0.00019	5	3e-05	9	5e-05	8	5e-05	19	0.00011	54	0.00031	18	0.0001	42	0.00024	20	0.00011	4	2e-05	17	0.0001
421	14939	chr2	+	56411257	56613307	202051	CCDC85A	466	0.00231	152	0.00075	24	0.00012	9	4e-05	54	0.00027	35	0.00017	42	0.00021	30	0.00015	25	0.00012	17	8e-05	57	0.00028	15	7e-05	23	0.00011	24	0.00012	21	0.0001	42	0.00021	12	6e-05	27	0.00013	36	0.00018	7	3e-05	18	9e-05
904	5892	chr17	+	29422327	29549007	126681	AC079915.1	292	0.00231	201	0.00159	23	0.00018	16	0.00013	56	0.00044	41	0.00032	25	0.0002	25	0.0002	15	0.00012	12	9e-05	62	0.00049	11	9e-05	21	0.00017	12	9e-05	21	0.00017	34	0.00027	14	0.00011	32	0.00025	25	0.0002	5	4e-05	20	0.00016
326	24723	chr15	-	59665069	59428168	236902	MYO1E	546	0.0023	242	0.00102	40	0.00017	27	0.00011	71	0.0003	57	0.00024	43	0.00018	39	0.00016	18	8e-05	20	8e-05	74	0.00031	24	0.0001	33	0.00014	26	0.00011	47	0.0002	49	0.00021	26	0.00011	56	0.00024	48	0.0002	22	9e-05	38	0.00016
983	28266	chr12	+	26111961	26232823	120863	RASSF8	278	0.0023	133	0.0011	9	7e-05	6	5e-05	34	0.00028	45	0.00037	14	0.00012	17	0.00014	21	0.00017	14	0.00012	34	0.00028	11	9e-05	7	6e-05	7	6e-05	16	0.00013	24	0.0002	13	0.00011	17	0.00014	18	0.00015	11	9e-05	13	0.00011
886	18416	chr13	-	41635575	41506055	129521	ELF1	297	0.00229	155	0.0012	20	0.00015	9	7e-05	58	0.00045	42	0.00032	28	0.00022	23	0.00018	13	0.0001	15	0.00012	50	0.00039	5	4e-05	15	0.00012	8	6e-05	20	0.00015	39	0.0003	8	6e-05	31	0.00024	21	0.00016	2	2e-05	19	0.00015
923	12421	chr3	+	119013219	119139560	126342	ARHGAP31	289	0.00229	61	0.00048	18	0.00014	9	7e-05	30	0.00024	23	0.00018	19	0.00015	17	0.00013	11	9e-05	1	1e-05	22	0.00017	9	7e-05	17	0.00013	8	6e-05	13	0.0001	20	0.00016	18	0.00014	31	0.00025	22	0.00017	4	3e-05	9	7e-05
274	19861	chr3	-	81811311	81538849	272463	GBE1	621	0.00228	168	0.00062	29	0.00011	21	8e-05	86	0.00032	70	0.00026	45	0.00017	38	0.00014	19	7e-05	16	6e-05	80	0.00029	16	6e-05	14	5e-05	27	0.0001	32	0.00012	55	0.0002	20	7e-05	60	0.00022	44	0.00016	4	1e-05	25	9e-05
426	14169	chr3	-	194991895	194789007	202889	C3orf21	463	0.00228	182	0.0009	30	0.00015	24	0.00012	63	0.00031	49	0.00024	32	0.00016	36	0.00018	19	9e-05	16	8e-05	64	0.00032	25	0.00012	40	0.0002	26	0.00013	42	0.00021	43	0.00021	22	0.00011	37	0.00018	36	0.00018	16	8e-05	30	0.00015
545	26861	chr20	+	34359895	34538302	178408	PHF20	407	0.00228	329	0.00184	37	0.00021	30	0.00017	87	0.00049	61	0.00034	46	0.00026	40	0.00022	18	0.0001	17	0.0001	59	0.00033	20	0.00011	48	0.00027	25	0.00014	46	0.00026	45	0.00025	32	0.00018	53	0.0003	28	0.00016	9	5e-05	26	0.00015
546	15202	chr16	-	65156100	64977655	178446	CDH11	406	0.00228	127	0.00071	12	7e-05	6	3e-05	47	0.00026	32	0.00018	25	0.00014	17	0.0001	17	0.0001	17	0.0001	53	0.0003	16	9e-05	15	8e-05	9	5e-05	26	0.00015	43	0.00024	13	7e-05	26	0.00015	22	0.00012	7	4e-05	22	0.00012
715	15870	chr2	-	190044604	189896621	147984	COL5A2	338	0.00228	67	0.00045	13	9e-05	3	2e-05	36	0.00024	24	0.00016	26	0.00018	22	0.00015	15	0.0001	8	5e-05	35	0.00024	12	8e-05	7	5e-05	12	8e-05	19	0.00013	26	0.00018	13	9e-05	31	0.00021	20	0.00014	3	2e-05	15	0.0001
195	9003	chr5	-	64777746	64444562	333185	ADAMTS6	757	0.00227	306	0.00092	34	0.0001	19	6e-05	112	0.00034	95	0.00029	73	0.00022	45	0.00014	30	9e-05	13	4e-05	88	0.00026	23	7e-05	17	5e-05	14	4e-05	32	0.0001	74	0.00022	20	6e-05	72	0.00022	74	0.00022	13	4e-05	31	9e-05
585	27500	chr14	-	64010078	63838074	172005	PPP2R5E	391	0.00227	234	0.00136	23	0.00013	20	0.00012	68	0.0004	60	0.00035	43	0.00025	34	0.0002	22	0.00013	11	6e-05	48	0.00028	18	0.0001	27	0.00016	20	0.00012	29	0.00017	37	0.00022	19	0.00011	48	0.00028	38	0.00022	11	6e-05	16	9e-05
649	39417	chr11	-	77531914	77371040	160875	RSF1	364	0.00226	265	0.00165	28	0.00017	12	7e-05	59	0.00037	43	0.00027	41	0.00025	39	0.00024	17	0.00011	17	0.00011	58	0.00036	14	9e-05	22	0.00014	17	0.00011	36	0.00022	37	0.00023	16	0.0001	55	0.00034	31	0.00019	7	4e-05	26	0.00016
965	28093	chr2	+	135809834	135933963	124130	RAB3GAP1	281	0.00226	137	0.0011	21	0.00017	11	9e-05	50	0.0004	30	0.00024	28	0.00023	28	0.00023	24	0.00019	18	0.00015	34	0.00027	18	0.00015	16	0.00013	4	3e-05	25	0.0002	20	0.00016	13	0.0001	24	0.00019	14	0.00011	11	9e-05	23	0.00019
419	26616	chr14	+	71374121	71582098	207978	PCNX	467	0.00225	232	0.00112	27	0.00013	11	5e-05	71	0.00034	63	0.0003	41	0.0002	35	0.00017	24	0.00012	18	9e-05	73	0.00035	18	9e-05	29	0.00014	25	0.00012	39	0.00019	42	0.0002	13	6e-05	48	0.00023	20	0.0001	9	4e-05	19	9e-05
638	18478	chr1	-	225840843	225677501	163343	ENAH	367	0.00225	225	0.00138	33	0.0002	17	0.0001	57	0.00035	40	0.00024	25	0.00015	41	0.00025	19	0.00012	21	0.00013	55	0.00034	16	0.0001	27	0.00017	16	0.0001	30	0.00018	38	0.00023	20	0.00012	29	0.00018	28	0.00017	7	4e-05	26	0.00016
688	24894	chr20	+	46130645	46285615	154971	NCOA3	348	0.00225	242	0.00156	25	0.00016	14	9e-05	79	0.00051	47	0.0003	37	0.00024	30	0.00019	34	0.00022	27	0.00017	74	0.00048	19	0.00012	28	0.00018	18	0.00012	37	0.00024	43	0.00028	24	0.00015	30	0.00019	29	0.00019	8	5e-05	29	0.00019
766	7591	chr15	-	77544872	77400470	144403	AC107883.1	325	0.00225	108	0.00075	19	0.00013	17	0.00012	33	0.00023	32	0.00022	29	0.0002	26	0.00018	9	6e-05	8	6e-05	38	0.00026	11	8e-05	25	0.00017	14	0.0001	20	0.00014	36	0.00025	10	7e-05	30	0.00021	30	0.00021	9	6e-05	13	9e-05
911	41628	chr2	+	231280656	231410316	129661	SP100	292	0.00225	234	0.0018	24	0.00019	13	0.0001	74	0.00057	51	0.00039	32	0.00025	24	0.00019	13	0.0001	6	5e-05	42	0.00032	8	6e-05	8	6e-05	12	9e-05	24	0.00019	29	0.00022	11	8e-05	58	0.00045	23	0.00018	1	1e-05	24	0.00019
940	41992	chr13	-	99230193	99102454	127740	STK24	287	0.00225	60	0.00047	21	0.00016	15	0.00012	29	0.00023	33	0.00026	27	0.00021	23	0.00018	12	9e-05	16	0.00013	30	0.00023	12	9e-05	22	0.00017	13	0.0001	18	0.00014	26	0.0002	12	9e-05	22	0.00017	14	0.00011	11	9e-05	21	0.00016
747	46207	chrX	+	40944887	41092184	147298	USP9X	330	0.00224	186	0.00126	23	0.00016	12	8e-05	61	0.00041	47	0.00032	25	0.00017	15	0.0001	14	0.0001	2	1e-05	50	0.00034	21	0.00014	13	9e-05	18	0.00012	17	0.00012	30	0.0002	12	8e-05	21	0.00014	19	0.00013	7	5e-05	25	0.00017
776	24323	chr9	-	13250364	13105702	144663	MPDZ	322	0.00223	119	0.00082	16	0.00011	12	8e-05	42	0.00029	31	0.00021	19	0.00013	18	0.00012	7	5e-05	4	3e-05	42	0.00029	11	8e-05	10	7e-05	10	7e-05	17	0.00012	24	0.00017	8	6e-05	34	0.00024	23	0.00016	1	1e-05	14	0.0001
451	15869	chr9	+	137533619	137736685	203067	COL5A1	451	0.00222	29	0.00014	22	0.00011	15	7e-05	14	7e-05	20	0.0001	38	0.00019	17	8e-05	12	6e-05	9	4e-05	19	9e-05	21	0.0001	30	0.00015	29	0.00014	24	0.00012	12	6e-05	13	6e-05	10	5e-05	20	0.0001	20	0.0001	15	7e-05
761	14713	chr1	-	19812032	19665269	146764	CAPZB	326	0.00222	134	0.00091	14	0.0001	14	0.0001	38	0.00026	22	0.00015	20	0.00014	30	0.0002	17	0.00012	12	8e-05	39	0.00027	20	0.00014	20	0.00014	18	0.00012	22	0.00015	24	0.00016	13	9e-05	28	0.00019	16	0.00011	11	7e-05	21	0.00014
517	12454	chr13	+	111766905	111958083	191179	ARHGEF7	422	0.00221	175	0.00092	23	0.00012	12	6e-05	49	0.00026	40	0.00021	43	0.00022	38	0.0002	10	5e-05	14	7e-05	60	0.00031	15	8e-05	11	6e-05	29	0.00015	28	0.00015	44	0.00023	21	0.00011	36	0.00019	28	0.00015	8	4e-05	31	0.00016
724	27022	chr1	+	89149904	89301937	152034	PKN2	336	0.00221	140	0.00092	15	0.0001	5	3e-05	65	0.00043	58	0.00038	33	0.00022	25	0.00016	12	8e-05	14	9e-05	51	0.00034	11	7e-05	14	9e-05	5	3e-05	19	0.00012	42	0.00028	9	6e-05	48	0.00032	28	0.00018	6	4e-05	12	8e-05
179	29675	chr11	+	28724161	29085367	361207	RP11-115J23.1	794	0.0022	342	0.00095	40	0.00011	19	5e-05	88	0.00024	65	0.00018	53	0.00015	52	0.00014	21	6e-05	10	3e-05	98	0.00027	23	6e-05	30	8e-05	27	7e-05	41	0.00011	60	0.00017	32	9e-05	63	0.00017	49	0.00014	8	2e-05	31	9e-05
199	23302	chr4	+	41361623	41702060	340438	LIMCH1	748	0.0022	238	0.0007	37	0.00011	36	0.00011	86	0.00025	62	0.00018	58	0.00017	33	0.0001	40	0.00012	27	8e-05	77	0.00023	31	9e-05	26	8e-05	48	0.00014	50	0.00015	83	0.00024	33	0.0001	54	0.00016	70	0.00021	16	5e-05	39	0.00011
307	18779	chr10	-	14816895	14560555	256341	FAM107B	565	0.0022	228	0.00089	34	0.00013	17	7e-05	87	0.00034	76	0.0003	46	0.00018	40	0.00016	30	0.00012	24	9e-05	70	0.00027	30	0.00012	27	0.00011	22	9e-05	44	0.00017	44	0.00017	25	0.0001	57	0.00022	41	0.00016	25	0.0001	36	0.00014
521	42349	chr17	+	80709939	80901055	191117	TBCD	419	0.00219	164	0.00086	17	9e-05	21	0.00011	52	0.00027	43	0.00022	59	0.00031	42	0.00022	24	0.00013	22	0.00012	49	0.00026	31	0.00016	27	0.00014	35	0.00018	33	0.00017	30	0.00016	26	0.00014	34	0.00018	19	0.0001	27	0.00014	35	0.00018
700	18223	chr12	-	93323106	93166285	156822	EEA1	343	0.00219	172	0.0011	15	0.0001	8	5e-05	71	0.00045	42	0.00027	28	0.00018	17	0.00011	13	8e-05	15	0.0001	47	0.0003	21	0.00013	17	0.00011	11	7e-05	17	0.00011	33	0.00021	13	8e-05	31	0.0002	21	0.00013	5	3e-05	25	0.00016
778	28504	chr4	+	3294754	3441639	146886	RGS12	322	0.00219	69	0.00047	7	5e-05	8	5e-05	23	0.00016	23	0.00016	27	0.00018	20	0.00014	11	7e-05	8	5e-05	23	0.00016	7	5e-05	10	7e-05	11	7e-05	9	6e-05	20	0.00014	13	9e-05	22	0.00015	24	0.00016	4	3e-05	8	5e-05
717	19479	chr9	-	132805472	132649465	156008	FNBP1	338	0.00217	190	0.00122	35	0.00022	22	0.00014	52	0.00033	36	0.00023	37	0.00024	32	0.00021	19	0.00012	15	0.0001	45	0.00029	12	8e-05	31	0.0002	21	0.00013	30	0.00019	41	0.00026	14	9e-05	52	0.00033	40	0.00026	6	4e-05	15	0.0001
365	24275	chr14	+	61201479	61436670	235192	MNAT1	508	0.00216	252	0.00107	25	0.00011	18	8e-05	94	0.0004	80	0.00034	37	0.00016	44	0.00019	28	0.00012	26	0.00011	77	0.00033	18	8e-05	23	0.0001	21	9e-05	32	0.00014	55	0.00023	10	4e-05	80	0.00034	36	0.00015	8	3e-05	24	0.0001
920	19290	chr5	+	72251807	72386348	134542	FCHO2	290	0.00216	163	0.00121	19	0.00014	9	7e-05	46	0.00034	46	0.00034	28	0.00021	25	0.00019	15	0.00011	12	9e-05	44	0.00033	20	0.00015	25	0.00019	6	4e-05	20	0.00015	24	0.00018	10	7e-05	38	0.00028	21	0.00016	16	0.00012	12	9e-05
946	15190	chr1	+	193090918	193223030	132113	CDC73	285	0.00216	135	0.00102	11	8e-05	1	1e-05	63	0.00048	54	0.00041	22	0.00017	36	0.00027	12	9e-05	15	0.00011	41	0.00031	11	8e-05	7	5e-05	7	5e-05	15	0.00011	45	0.00034	9	7e-05	44	0.00033	15	0.00011	6	5e-05	12	9e-05
993	19532	chr7	+	4683387	4811073	127687	FOXK1	276	0.00216	142	0.00111	14	0.00011	17	0.00013	50	0.00039	45	0.00035	35	0.00027	27	0.00021	21	0.00016	21	0.00016	25	0.0002	17	0.00013	21	0.00016	21	0.00016	24	0.00019	15	0.00012	11	9e-05	49	0.00038	22	0.00017	13	0.0001	12	9e-05
117	13087	chr9	-	16870840	16416403	454438	BNC2	975	0.00215	410	0.0009	54	0.00012	16	4e-05	150	0.00033	107	0.00024	79	0.00017	57	0.00013	41	9e-05	23	5e-05	137	0.0003	33	7e-05	33	7e-05	32	7e-05	47	0.0001	94	0.00021	43	9e-05	97	0.00021	51	0.00011	18	4e-05	62	0.00014
181	9472	chr15	+	85923870	86292585	368716	AKAP13	791	0.00215	313	0.00085	39	0.00011	34	9e-05	114	0.00031	97	0.00026	77	0.00021	67	0.00018	43	0.00012	28	8e-05	122	0.00033	43	0.00012	43	0.00012	35	9e-05	49	0.00013	67	0.00018	26	7e-05	99	0.00027	42	0.00011	19	5e-05	51	0.00014
73	25127	chr1	+	61330930	61923706	592777	NFIA	1270	0.00214	527	0.00089	49	8e-05	44	7e-05	191	0.00032	156	0.00026	119	0.0002	100	0.00017	55	9e-05	43	7e-05	147	0.00025	46	8e-05	44	7e-05	54	9e-05	71	0.00012	102	0.00017	40	7e-05	158	0.00027	95	0.00016	31	5e-05	45	8e-05
799	22614	chr9	+	5629119	5776556	147438	KIAA1432	316	0.00214	166	0.00113	22	0.00015	11	7e-05	48	0.00033	35	0.00024	31	0.00021	21	0.00014	14	9e-05	9	6e-05	53	0.00036	15	0.0001	17	0.00012	15	0.0001	23	0.00016	32	0.00022	12	8e-05	45	0.00031	19	0.00013	1	1e-05	23	0.00016
524	14818	chr10	+	74451888	74647451	195564	CCDC109A	416	0.00213	311	0.00159	30	0.00015	15	8e-05	72	0.00037	58	0.0003	29	0.00015	40	0.0002	29	0.00015	22	0.00011	51	0.00026	33	0.00017	36	0.00018	11	6e-05	29	0.00015	26	0.00013	16	8e-05	42	0.00021	33	0.00017	11	6e-05	26	0.00013
692	39929	chr2	-	180129516	179966418	163099	SESTD1	347	0.00213	197	0.00121	23	0.00014	6	4e-05	38	0.00023	49	0.0003	35	0.00021	27	0.00017	20	0.00012	9	6e-05	34	0.00021	21	0.00013	25	0.00015	13	8e-05	14	9e-05	24	0.00015	10	6e-05	52	0.00032	33	0.0002	6	4e-05	20	0.00012
780	46203	chr10	-	11653752	11502508	151245	USP6NL	322	0.00213	116	0.00077	21	0.00014	7	5e-05	44	0.00029	33	0.00022	26	0.00017	21	0.00014	9	6e-05	10	7e-05	48	0.00032	4	3e-05	15	0.0001	10	7e-05	19	0.00013	32	0.00021	11	7e-05	35	0.00023	20	0.00013	4	3e-05	18	0.00012
367	22511	chrX	+	44732422	44971846	239425	KDM6A	507	0.00212	286	0.00119	26	0.00011	13	5e-05	98	0.00041	70	0.00029	48	0.0002	45	0.00019	18	8e-05	25	0.0001	86	0.00036	26	0.00011	23	0.0001	23	0.0001	31	0.00013	49	0.0002	15	6e-05	57	0.00024	32	0.00013	9	4e-05	37	0.00015
836	46152	chr12	+	62654186	62799897	145712	USP15	309	0.00212	120	0.00082	8	5e-05	5	3e-05	39	0.00027	42	0.00029	28	0.00019	29	0.0002	12	8e-05	9	6e-05	32	0.00022	11	8e-05	5	3e-05	14	0.0001	17	0.00012	22	0.00015	8	5e-05	34	0.00023	18	0.00012	2	1e-05	10	7e-05
751	16076	chr16	-	3930721	3775054	155668	CREBBP	329	0.00211	179	0.00115	17	0.00011	9	6e-05	59	0.00038	46	0.0003	40	0.00026	41	0.00026	23	0.00015	21	0.00013	37	0.00024	26	0.00017	24	0.00015	14	9e-05	34	0.00022	24	0.00015	12	8e-05	55	0.00035	26	0.00017	14	9e-05	38	0.00024
944	42343	chr4	-	141677470	141541918	135553	TBC1D9	286	0.00211	121	0.00089	16	0.00012	9	7e-05	39	0.00029	27	0.0002	18	0.00013	18	0.00013	10	7e-05	1	1e-05	34	0.00025	12	9e-05	18	0.00013	6	4e-05	6	4e-05	32	0.00024	6	4e-05	27	0.0002	19	0.00014	9	7e-05	16	0.00012
285	18670	chr1	-	93257960	92974252	283709	EVI5	596	0.0021	353	0.00124	48	0.00017	26	9e-05	113	0.0004	82	0.00029	44	0.00016	50	0.00018	29	0.0001	28	0.0001	119	0.00042	24	8e-05	37	0.00013	16	6e-05	48	0.00017	59	0.00021	26	9e-05	65	0.00023	35	0.00012	11	4e-05	32	0.00011
953	43601	chr11	+	43380490	43515492	135003	TTC17	284	0.0021	83	0.00061	18	0.00013	10	7e-05	28	0.00021	16	0.00012	18	0.00013	10	7e-05	11	8e-05	6	4e-05	40	0.0003	10	7e-05	14	0.0001	9	7e-05	6	4e-05	25	0.00019	4	3e-05	17	0.00013	13	0.0001	3	2e-05	7	5e-05
301	15480	chr16	+	53088944	53361412	272469	CHD9	569	0.00209	244	0.0009	33	0.00012	24	9e-05	91	0.00033	62	0.00023	53	0.00019	61	0.00022	19	7e-05	23	8e-05	76	0.00028	26	0.0001	43	0.00016	26	0.0001	28	0.0001	71	0.00026	14	5e-05	76	0.00028	41	0.00015	10	4e-05	31	0.00011
364	17805	chr12	+	50898767	51142449	243683	DIP2B	510	0.00209	311	0.00128	34	0.00014	19	8e-05	58	0.00024	40	0.00016	56	0.00023	49	0.0002	24	0.0001	21	9e-05	72	0.0003	35	0.00014	44	0.00018	25	0.0001	45	0.00018	34	0.00014	24	0.0001	52	0.00021	42	0.00017	18	7e-05	39	0.00016
580	24199	chr16	+	14173144	14360628	187485	MKL2	392	0.00209	125	0.00067	24	0.00013	11	6e-05	50	0.00027	44	0.00023	34	0.00018	28	0.00015	14	7e-05	17	9e-05	45	0.00024	17	9e-05	14	7e-05	10	5e-05	21	0.00011	27	0.00014	11	6e-05	48	0.00026	22	0.00012	11	6e-05	18	0.0001
629	12632	chr2	-	24149983	23971533	178451	ATAD2B	373	0.00209	206	0.00115	31	0.00017	13	7e-05	79	0.00044	41	0.00023	34	0.00019	26	0.00015	10	6e-05	17	0.0001	64	0.00036	17	0.0001	30	0.00017	10	6e-05	23	0.00013	43	0.00024	17	0.0001	47	0.00026	28	0.00016	9	5e-05	18	0.0001
375	19578	chr14	+	51955854	52197444	241591	FRMD6	502	0.00208	142	0.00059	32	0.00013	23	0.0001	66	0.00027	63	0.00026	36	0.00015	30	0.00012	17	7e-05	18	7e-05	45	0.00019	22	9e-05	22	9e-05	13	5e-05	32	0.00013	38	0.00016	16	7e-05	23	0.0001	51	0.00021	10	4e-05	34	0.00014
145	17459	chr13	-	72441329	72012097	429233	DACH1	886	0.00206	322	0.00075	42	0.0001	18	4e-05	127	0.0003	91	0.00021	57	0.00013	54	0.00013	43	0.0001	25	6e-05	91	0.00021	16	4e-05	30	7e-05	20	5e-05	45	0.0001	88	0.00021	33	8e-05	72	0.00017	45	0.0001	9	2e-05	33	8e-05
919	19218	chr17	-	37557897	37416847	141051	FBXL20	290	0.00206	180	0.00128	21	0.00015	15	0.00011	37	0.00026	29	0.00021	20	0.00014	30	0.00021	22	0.00016	19	0.00013	39	0.00028	14	0.0001	20	0.00014	15	0.00011	32	0.00023	35	0.00025	22	0.00016	28	0.0002	23	0.00016	11	8e-05	24	0.00017
588	18943	chr10	+	86088341	86278275	189935	FAM190	390	0.00205	282	0.00148	31	0.00016	12	6e-05	88	0.00046	56	0.00029	29	0.00015	22	0.00012	20	0.00011	17	9e-05	60	0.00032	17	9e-05	24	0.00013	11	6e-05	28	0.00015	41	0.00022	12	6e-05	31	0.00016	32	0.00017	9	5e-05	23	0.00012
839	24898	chr6	+	126102306	126252265	149960	NCOA7	308	0.00205	83	0.00055	16	0.00011	14	9e-05	33	0.00022	29	0.00019	22	0.00015	23	0.00015	10	7e-05	11	7e-05	28	0.00019	3	2e-05	13	9e-05	12	8e-05	22	0.00015	17	0.00011	11	7e-05	21	0.00014	16	0.00011	3	2e-05	20	0.00013
583	26863	chr11	-	46142984	45950870	192115	PHF21A	392	0.00204	183	0.00095	17	9e-05	10	5e-05	58	0.0003	47	0.00024	29	0.00015	25	0.00013	12	6e-05	12	6e-05	51	0.00027	16	8e-05	20	0.0001	14	7e-05	26	0.00014	43	0.00022	11	6e-05	43	0.00022	40	0.00021	12	6e-05	19	0.0001
438	27000	chr2	+	159313475	159539390	225916	PK4P	458	0.00203	164	0.00073	30	0.00013	11	5e-05	55	0.00024	51	0.00023	24	0.00011	25	0.00011	20	9e-05	13	6e-05	50	0.00022	11	5e-05	16	7e-05	15	7e-05	24	0.00011	35	0.00015	18	8e-05	28	0.00012	28	0.00012	4	2e-05	31	0.00014
475	42436	chr10	+	114710008	114927436	217429	TCF7L2	442	0.00203	236	0.00109	24	0.00011	27	0.00012	72	0.00033	48	0.00022	44	0.0002	23	0.00011	24	0.00011	24	0.00011	54	0.00025	22	0.0001	20	9e-05	30	0.00014	27	0.00012	46	0.00021	13	6e-05	38	0.00017	30	0.00014	10	5e-05	35	0.00016
609	15478	chr8	+	61591338	61779462	188125	CHD7	381	0.00203	149	0.00079	10	5e-05	2	1e-05	52	0.00028	49	0.00026	32	0.00017	21	0.00011	16	9e-05	11	6e-05	47	0.00025	15	8e-05	8	4e-05	11	6e-05	18	0.0001	46	0.00024	13	7e-05	29	0.00015	23	0.00012	9	5e-05	23	0.00012
674	20862	chr17	-	65241318	65066554	174765	HELZ	354	0.00203	147	0.00084	29	0.00017	17	0.0001	60	0.00034	55	0.00031	46	0.00026	33	0.00019	21	0.00012	15	9e-05	62	0.00035	17	0.0001	26	0.00015	23	0.00013	26	0.00015	35	0.0002	12	7e-05	53	0.0003	32	0.00018	7	4e-05	29	0.00017
808	8964	chr15	-	59042176	58887402	154775	ADAM10	314	0.00203	189	0.00122	21	0.00014	12	8e-05	48	0.00031	41	0.00026	34	0.00022	29	0.00019	15	0.0001	14	9e-05	41	0.00026	13	8e-05	16	0.0001	13	8e-05	23	0.00015	26	0.00017	8	5e-05	35	0.00023	23	0.00015	9	6e-05	19	0.00012
908	26866	chr6	+	64345724	64489228	143505	PHF3	292	0.00203	115	0.0008	15	0.0001	7	5e-05	63	0.00044	40	0.00028	22	0.00015	31	0.00022	10	7e-05	9	6e-05	42	0.00029	2	1e-05	5	3e-05	8	6e-05	15	0.0001	34	0.00024	7	5e-05	37	0.00026	16	0.00011	1	1e-05	11	8e-05
356	42687	chr15	-	30248496	29991570	256927	TJP1	516	0.00201	273	0.00106	32	0.00012	22	9e-05	107	0.00042	94	0.00037	41	0.00016	24	9e-05	25	0.0001	13	5e-05	63	0.00025	20	8e-05	21	8e-05	26	0.0001	34	0.00013	47	0.00018	21	8e-05	69	0.00027	46	0.00018	9	4e-05	36	0.00014
484	22756	chrX	-	117250223	117031775	218449	KLHL13	438	0.00201	186	0.00085	22	0.0001	5	2e-05	65	0.0003	47	0.00022	40	0.00018	28	0.00013	19	9e-05	10	5e-05	64	0.00029	22	0.0001	27	0.00012	16	7e-05	19	9e-05	32	0.00015	11	5e-05	46	0.00021	30	0.00014	17	8e-05	16	7e-05
554	15305	chr16	-	80838174	80637674	200501	CDYL2	403	0.00201	207	0.00103	24	0.00012	15	7e-05	68	0.00034	53	0.00026	40	0.0002	44	0.00022	17	8e-05	11	5e-05	59	0.00029	18	9e-05	25	0.00012	11	5e-05	22	0.00011	32	0.00016	14	7e-05	60	0.0003	24	0.00012	6	3e-05	30	0.00015
615	23834	chr2	-	39664452	39476406	188047	MAP4K3	378	0.00201	234	0.00124	31	0.00016	21	0.00011	70	0.00037	47	0.00025	34	0.00018	26	0.00014	9	5e-05	12	6e-05	55	0.00029	6	3e-05	16	9e-05	16	9e-05	19	0.0001	42	0.00022	7	4e-05	33	0.00018	27	0.00014	6	3e-05	31	0.00016
963	15422	chr16	-	75467382	75327607	139776	CFDP1	281	0.00201	149	0.00107	20	0.00014	9	6e-05	55	0.00039	55	0.00039	26	0.00019	29	0.00021	23	0.00016	13	9e-05	40	0.00029	14	0.0001	21	0.00015	12	9e-05	17	0.00012	25	0.00018	13	9e-05	36	0.00026	23	0.00016	5	4e-05	15	0.00011
597	11520	chr3	-	15901277	15708742	192536	ANKRD28	385	0.002	215	0.00112	11	6e-05	3	2e-05	65	0.00034	71	0.00037	31	0.00016	33	0.00017	13	7e-05	12	6e-05	56	0.00029	12	6e-05	14	7e-05	12	6e-05	13	7e-05	40	0.00021	11	6e-05	51	0.00026	21	0.00011	9	5e-05	11	6e-05
710	42702	chr2	-	172017409	171847332	170078	TLK1	340	0.002	191	0.00112	22	0.00013	12	7e-05	67	0.00039	52	0.00031	32	0.00019	40	0.00024	13	8e-05	14	8e-05	67	0.00039	9	5e-05	20	0.00012	12	7e-05	23	0.00014	37	0.00022	6	4e-05	48	0.00028	18	0.00011	5	3e-05	22	0.00013
763	21078	chr8	+	28747910	28910786	162877	HMBOX1	326	0.002	151	0.00093	21	0.00013	11	7e-05	53	0.00033	43	0.00026	26	0.00016	18	0.00011	19	0.00012	8	5e-05	49	0.0003	5	3e-05	14	9e-05	13	8e-05	27	0.00017	31	0.00019	17	0.0001	34	0.00021	29	0.00018	2	1e-05	24	0.00015
764	23877	chr5	-	126366499	126203405	163095	2003-03-01	326	0.002	81	0.0005	14	9e-05	6	4e-05	37	0.00023	35	0.00021	30	0.00018	30	0.00018	14	9e-05	9	6e-05	35	0.00021	7	4e-05	11	7e-05	12	7e-05	17	0.0001	29	0.00018	5	3e-05	28	0.00017	22	0.00013	4	2e-05	12	7e-05
678	21273	chr11	+	43702142	43878159	176018	HSD17B12	351	0.00199	178	0.00101	17	0.0001	12	7e-05	58	0.00033	40	0.00023	19	0.00011	16	9e-05	9	5e-05	4	2e-05	60	0.00034	13	7e-05	11	6e-05	10	6e-05	28	0.00016	35	0.0002	15	9e-05	36	0.0002	34	0.00019	9	5e-05	21	0.00012
889	15791	chr7	-	135194850	135046548	148303	CNOT4	295	0.00199	185	0.00125	18	0.00012	12	8e-05	52	0.00035	38	0.00026	28	0.00019	32	0.00022	26	0.00018	16	0.00011	53	0.00036	21	0.00014	25	0.00017	8	5e-05	25	0.00017	36	0.00024	17	0.00011	36	0.00024	25	0.00017	10	7e-05	29	0.0002
972	12412	chr10	-	25012596	24872537	140060	ARHGAP21	279	0.00199	135	0.00096	10	7e-05	11	8e-05	52	0.00037	29	0.00021	18	0.00013	25	0.00018	16	0.00011	7	5e-05	43	0.00031	14	0.0001	12	9e-05	8	6e-05	16	0.00011	30	0.00021	10	7e-05	27	0.00019	23	0.00016	4	3e-05	15	0.00011
208	19576	chr3	-	69591733	69219140	372594	FRMD4B	736	0.00198	364	0.00098	35	9e-05	24	6e-05	118	0.00032	102	0.00027	64	0.00017	51	0.00014	41	0.00011	26	7e-05	87	0.00023	33	9e-05	43	0.00012	21	6e-05	45	0.00012	66	0.00018	25	7e-05	90	0.00024	52	0.00014	14	4e-05	26	7e-05
644	28438	chr6	-	111804917	111620233	184685	REV3L	366	0.00198	115	0.00062	14	8e-05	6	3e-05	65	0.00035	49	0.00027	21	0.00011	27	0.00015	15	8e-05	19	0.0001	38	0.00021	12	6e-05	22	0.00012	10	5e-05	19	0.0001	28	0.00015	10	5e-05	56	0.0003	24	0.00013	10	5e-05	22	0.00012
170	41939	chr3	-	136471219	136055076	416144	STAG1	818	0.00197	518	0.00124	64	0.00015	36	9e-05	148	0.00036	114	0.00027	78	0.00019	80	0.00019	48	0.00012	48	0.00012	120	0.00029	54	0.00013	74	0.00018	41	0.0001	57	0.00014	78	0.00019	43	0.0001	94	0.00023	66	0.00016	25	6e-05	55	0.00013
327	26444	chr5	+	102089684	102366808	277125	PAM	545	0.00197	182	0.00066	27	0.0001	12	4e-05	55	0.0002	65	0.00023	44	0.00016	25	9e-05	17	6e-05	15	5e-05	65	0.00023	15	5e-05	18	6e-05	14	5e-05	22	8e-05	42	0.00015	9	3e-05	52	0.00019	34	0.00012	7	3e-05	17	6e-05
689	25653	chr2	-	175113425	174937174	176252	OLA1	348	0.00197	143	0.00081	16	9e-05	7	4e-05	52	0.0003	43	0.00024	25	0.00014	25	0.00014	10	6e-05	10	6e-05	34	0.00019	14	8e-05	16	9e-05	8	5e-05	29	0.00016	35	0.0002	17	0.0001	35	0.0002	22	0.00012	6	3e-05	19	0.00011
321	12798	chrX	-	77041701	76760358	281344	ATRX	552	0.00196	386	0.00137	29	0.0001	16	6e-05	133	0.00047	96	0.00034	50	0.00018	58	0.00021	29	0.0001	20	7e-05	89	0.00032	26	9e-05	29	0.0001	19	7e-05	39	0.00014	55	0.0002	17	6e-05	67	0.00024	33	0.00012	6	2e-05	35	0.00012
640	27635	chr8	-	48872742	48685668	187075	PRKDC	367	0.00196	172	0.00092	15	8e-05	15	8e-05	38	0.0002	32	0.00017	29	0.00016	35	0.00019	18	0.0001	20	0.00011	40	0.00021	22	0.00012	25	0.00013	21	0.00011	24	0.00013	27	0.00014	22	0.00012	27	0.00014	22	0.00012	15	8e-05	20	0.00011
821	18901	chr10	-	15413096	15253641	159456	FAM171A1	312	0.00196	99	0.00062	12	8e-05	12	8e-05	38	0.00024	29	0.00018	32	0.0002	18	0.00011	13	8e-05	15	9e-05	29	0.00018	23	0.00014	18	0.00011	16	0.0001	16	0.0001	16	0.0001	13	8e-05	23	0.00014	21	0.00013	11	7e-05	13	8e-05
994	26527	chr3	-	52719932	52579367	140566	PBRM1	276	0.00196	196	0.00139	18	0.00013	10	7e-05	42	0.0003	37	0.00026	21	0.00015	26	0.00018	21	0.00015	15	0.00011	33	0.00023	18	0.00013	25	0.00018	21	0.00015	28	0.0002	28	0.0002	13	9e-05	38	0.00027	28	0.0002	5	4e-05	12	9e-05
610	28189	chr1	+	178694299	178889237	194939	RALGPS2	381	0.00195	177	0.00091	18	9e-05	10	5e-05	71	0.00036	64	0.00033	27	0.00014	28	0.00014	20	0.0001	10	5e-05	56	0.00029	18	9e-05	23	0.00012	11	6e-05	16	8e-05	40	0.00021	11	6e-05	50	0.00026	31	0.00016	10	5e-05	17	9e-05
658	23580	chr2	+	238536218	238722324	186107	LRRFIP1	362	0.00195	105	0.00056	14	8e-05	10	5e-05	39	0.00021	31	0.00017	28	0.00015	25	0.00013	12	6e-05	13	7e-05	39	0.00021	8	4e-05	13	7e-05	11	6e-05	18	0.0001	22	0.00012	15	8e-05	35	0.00019	24	0.00013	10	5e-05	13	7e-05
101	27956	chr6	-	128841869	128289923	551947	PTPRK	1071	0.00194	420	0.00076	43	8e-05	20	4e-05	162	0.00029	116	0.00021	71	0.00013	59	0.00011	47	9e-05	24	4e-05	128	0.00023	23	4e-05	25	5e-05	34	6e-05	56	0.0001	108	0.0002	38	7e-05	90	0.00016	68	0.00012	11	2e-05	48	9e-05
215	12581	chr6	-	101329239	100956069	373171	ASCC3	725	0.00194	290	0.00078	40	0.00011	22	6e-05	122	0.00033	83	0.00022	51	0.00014	55	0.00015	25	7e-05	16	4e-05	101	0.00027	20	5e-05	23	6e-05	17	5e-05	39	0.0001	69	0.00018	18	5e-05	86	0.00023	52	0.00014	7	2e-05	42	0.00011
408	24900	chr12	-	125052009	124808960	243050	NCOR2	472	0.00194	110	0.00045	12	5e-05	17	7e-05	27	0.00011	24	0.0001	48	0.0002	18	7e-05	18	7e-05	15	6e-05	20	8e-05	17	7e-05	28	0.00012	30	0.00012	25	0.0001	17	7e-05	18	7e-05	31	0.00013	25	0.0001	29	0.00012	10	4e-05
702	42435	chr2	+	85360532	85537510	176979	TCF7L1	343	0.00194	87	0.00049	16	9e-05	13	7e-05	24	0.00014	22	0.00012	32	0.00018	16	9e-05	18	0.0001	20	0.00011	33	0.00019	11	6e-05	16	9e-05	14	8e-05	18	0.0001	21	0.00012	16	9e-05	13	7e-05	15	8e-05	10	6e-05	16	9e-05
740	22667	chr1	+	10270763	10441654	170892	KIF1B	331	0.00194	209	0.00122	31	0.00018	10	6e-05	46	0.00027	42	0.00025	29	0.00017	30	0.00018	16	9e-05	15	9e-05	44	0.00026	15	9e-05	17	0.0001	15	9e-05	37	0.00022	32	0.00019	14	8e-05	34	0.0002	27	0.00016	11	6e-05	30	0.00018
786	18566	chr1	-	51984999	51819934	165066	EPS15	320	0.00194	173	0.00105	18	0.00011	10	6e-05	50	0.0003	48	0.00029	21	0.00013	21	0.00013	19	0.00012	16	0.0001	47	0.00028	14	8e-05	19	0.00012	14	8e-05	26	0.00016	29	0.00018	12	7e-05	29	0.00018	25	0.00015	4	2e-05	19	0.00012
552	43556	chr12	+	3186520	3395724	209205	TSPAN9	404	0.00193	135	0.00065	14	7e-05	10	5e-05	36	0.00017	26	0.00012	33	0.00016	32	0.00015	23	0.00011	18	9e-05	39	0.00019	25	0.00012	23	0.00011	25	0.00012	25	0.00012	23	0.00011	11	5e-05	34	0.00016	21	0.0001	18	9e-05	23	0.00011
153	22725	chr13	-	74708393	74260149	448245	KLF12	859	0.00192	345	0.00077	37	8e-05	34	8e-05	116	0.00026	104	0.00023	72	0.00016	72	0.00016	36	8e-05	39	9e-05	124	0.00028	27	6e-05	34	8e-05	24	5e-05	53	0.00012	77	0.00017	26	6e-05	81	0.00018	54	0.00012	20	4e-05	47	0.0001
163	40679	chr7	+	127292201	127732660	440460	SND1	844	0.00192	237	0.00054	32	7e-05	19	4e-05	103	0.00023	79	0.00018	60	0.00014	53	0.00012	41	9e-05	25	6e-05	105	0.00024	37	8e-05	40	9e-05	47	0.00011	46	0.0001	73	0.00017	30	7e-05	67	0.00015	55	0.00012	18	4e-05	33	7e-05
884	28476	chr15	-	56535482	56379665	155818	RFX7	298	0.00191	146	0.00094	15	0.0001	8	5e-05	45	0.00029	37	0.00024	16	0.0001	18	0.00012	11	7e-05	10	6e-05	55	0.00035	17	0.00011	9	6e-05	11	7e-05	22	0.00014	18	0.00012	9	6e-05	35	0.00022	19	0.00012	4	3e-05	20	0.00013
40	25223	chr3	+	173114073	174004433	890361	NLGN1	1691	0.0019	605	0.00068	88	0.0001	52	6e-05	213	0.00024	156	0.00018	92	0.0001	92	0.0001	65	7e-05	40	4e-05	201	0.00023	38	4e-05	65	7e-05	41	5e-05	73	8e-05	138	0.00015	47	5e-05	121	0.00014	133	0.00015	17	2e-05	52	6e-05
564	11336	chr3	+	105085712	105295743	210032	ALCAM	400	0.0019	107	0.00051	13	6e-05	7	3e-05	61	0.00029	48	0.00023	35	0.00017	22	0.0001	20	0.0001	16	8e-05	50	0.00024	7	3e-05	15	7e-05	12	6e-05	15	7e-05	42	0.0002	12	6e-05	40	0.00019	32	0.00015	3	1e-05	8	4e-05
876	15862	chr13	-	110959495	110801317	158179	COL4A1	300	0.0019	48	0.0003	11	7e-05	4	3e-05	32	0.0002	24	0.00015	26	0.00016	7	4e-05	12	8e-05	8	5e-05	28	0.00018	17	0.00011	12	8e-05	7	4e-05	9	6e-05	20	0.00013	5	3e-05	20	0.00013	7	4e-05	14	9e-05	9	6e-05
732	28045	chr12	-	57824787	57647546	177242	R3HDM2	334	0.00188	269	0.00152	30	0.00017	25	0.00014	74	0.00042	47	0.00027	41	0.00023	37	0.00021	32	0.00018	27	0.00015	58	0.00033	20	0.00011	24	0.00014	33	0.00019	57	0.00032	39	0.00022	36	0.0002	41	0.00023	30	0.00017	9	5e-05	40	0.00023
488	18526	chr1	+	29213627	29446957	233331	EPB41	436	0.00187	285	0.00122	36	0.00015	28	0.00012	75	0.00032	60	0.00026	43	0.00018	26	0.00011	17	7e-05	18	8e-05	61	0.00026	15	6e-05	37	0.00016	22	9e-05	33	0.00014	41	0.00018	10	4e-05	49	0.00021	36	0.00015	9	4e-05	26	0.00011
669	16177	chr15	-	64648441	64457715	190727	CSNK1G1	356	0.00187	287	0.0015	24	0.00013	13	7e-05	74	0.00039	49	0.00026	25	0.00013	40	0.00021	15	8e-05	18	9e-05	73	0.00038	18	9e-05	29	0.00015	15	8e-05	26	0.00014	30	0.00016	10	5e-05	66	0.00035	27	0.00014	11	6e-05	24	0.00013
868	28704	chr7	-	5821369	5659677	161693	RNF216	302	0.00187	200	0.00124	19	0.00012	11	7e-05	70	0.00043	55	0.00034	39	0.00024	32	0.0002	20	0.00012	13	8e-05	46	0.00028	13	8e-05	22	0.00014	16	0.0001	25	0.00015	30	0.00019	14	9e-05	44	0.00027	27	0.00017	11	7e-05	11	7e-05
88	19546	chr3	-	71633139	71003843	629297	FOXP1	1172	0.00186	605	0.00096	62	0.0001	39	6e-05	176	0.00028	163	0.00026	115	0.00018	85	0.00014	49	8e-05	41	7e-05	160	0.00025	34	5e-05	37	6e-05	59	9e-05	93	0.00015	98	0.00016	44	7e-05	137	0.00022	70	0.00011	15	2e-05	62	0.0001
324	26839	chr6	+	143858315	144152320	294006	PHACTR2	548	0.00186	174	0.00059	16	5e-05	9	3e-05	63	0.00021	42	0.00014	41	0.00014	36	0.00012	20	7e-05	15	5e-05	80	0.00027	20	7e-05	21	7e-05	19	6e-05	28	0.0001	43	0.00015	13	4e-05	47	0.00016	36	0.00012	9	3e-05	29	0.0001
869	28753	chr18	-	18691811	18529700	162112	ROCK1	302	0.00186	166	0.00102	19	0.00012	13	8e-05	46	0.00028	31	0.00019	20	0.00012	21	0.00013	8	5e-05	16	0.0001	53	0.00033	10	6e-05	17	0.0001	11	7e-05	14	9e-05	44	0.00027	8	5e-05	21	0.00013	16	0.0001	4	2e-05	19	0.00012
206	43101	chr3	-	171178196	170779127	399070	TNIK	740	0.00185	210	0.00053	35	9e-05	26	7e-05	88	0.00022	73	0.00018	53	0.00013	39	0.0001	30	8e-05	17	4e-05	91	0.00023	13	3e-05	36	9e-05	38	0.0001	34	9e-05	49	0.00012	20	5e-05	59	0.00015	59	0.00015	5	1e-05	21	5e-05
156	12799	chr6	-	16761721	16299342	462380	ATXN1	851	0.00184	351	0.00076	48	0.0001	19	4e-05	119	0.00026	108	0.00023	58	0.00013	56	0.00012	53	0.00011	36	8e-05	124	0.00027	43	9e-05	50	0.00011	34	7e-05	53	0.00011	65	0.00014	38	8e-05	64	0.00014	50	0.00011	31	7e-05	34	7e-05
905	13986	chr20	-	3388271	3229947	158325	C20orf194	292	0.00184	157	0.00099	17	0.00011	15	9e-05	33	0.00021	22	0.00014	28	0.00018	20	0.00013	18	0.00011	17	0.00011	40	0.00025	23	0.00015	21	0.00013	14	9e-05	24	0.00015	26	0.00016	20	0.00013	25	0.00016	21	0.00013	15	9e-05	30	0.00019
305	14670	chr4	-	114683082	114372187	310896	CAMK2D	567	0.00182	221	0.00071	38	0.00012	15	5e-05	91	0.00029	63	0.0002	35	0.00011	30	0.0001	16	5e-05	15	5e-05	90	0.00029	12	4e-05	17	5e-05	13	4e-05	24	8e-05	64	0.00021	16	5e-05	58	0.00019	39	0.00013	8	3e-05	28	9e-05
595	23403	chr7	-	156685923	156473570	212354	LMBR1	386	0.00182	198	0.00093	34	0.00016	17	8e-05	81	0.00038	74	0.00035	36	0.00017	37	0.00017	22	0.0001	13	6e-05	51	0.00024	12	6e-05	19	9e-05	14	7e-05	26	0.00012	47	0.00022	16	8e-05	60	0.00028	27	0.00013	3	1e-05	36	0.00017
804	40578	chr3	+	57741176	57914894	173719	SLMAP	316	0.00182	267	0.00154	14	8e-05	10	6e-05	73	0.00042	48	0.00028	33	0.00019	21	0.00012	23	0.00013	9	5e-05	54	0.00031	11	6e-05	16	9e-05	13	7e-05	25	0.00014	35	0.0002	17	0.0001	49	0.00028	30	0.00017	8	5e-05	20	0.00012
845	28755	chr2	-	11488455	11319886	168570	ROCK2	307	0.00182	148	0.00088	10	6e-05	5	3e-05	36	0.00021	43	0.00026	21	0.00012	28	0.00017	8	5e-05	6	4e-05	36	0.00021	10	6e-05	15	9e-05	9	5e-05	14	8e-05	32	0.00019	4	2e-05	29	0.00017	18	0.00011	8	5e-05	6	4e-05
361	12937	chr3	+	107241782	107524444	282663	BBX	513	0.00181	204	0.00072	24	8e-05	8	3e-05	77	0.00027	60	0.00021	47	0.00017	34	0.00012	21	7e-05	14	5e-05	75	0.00027	9	3e-05	14	5e-05	16	6e-05	28	0.0001	47	0.00017	17	6e-05	46	0.00016	34	0.00012	13	5e-05	34	0.00012
477	39748	chr1	+	243419319	243663393	244075	SDCCAG8	441	0.00181	229	0.00094	25	0.0001	16	7e-05	73	0.0003	36	0.00015	32	0.00013	32	0.00013	22	9e-05	26	0.00011	75	0.00031	20	8e-05	19	8e-05	17	7e-05	31	0.00013	41	0.00017	13	5e-05	45	0.00018	39	0.00016	14	6e-05	29	0.00012
636	24837	chr1	+	201592410	201796096	203687	NAV1	368	0.00181	127	0.00062	16	8e-05	15	7e-05	31	0.00015	31	0.00015	33	0.00016	17	8e-05	21	0.0001	9	4e-05	30	0.00015	10	5e-05	22	0.00011	21	0.0001	20	0.0001	21	0.0001	11	5e-05	26	0.00013	18	9e-05	9	4e-05	11	5e-05
667	12648	chr1	+	161736083	161933859	197777	ATF6	357	0.00181	121	0.00061	21	0.00011	20	0.0001	50	0.00025	40	0.0002	24	0.00012	28	0.00014	19	0.0001	19	0.0001	39	0.0002	14	7e-05	15	8e-05	20	0.0001	17	9e-05	42	0.00021	14	7e-05	32	0.00016	20	0.0001	8	4e-05	24	0.00012
75	18871	chr13	-	108519082	107822317	696766	FAM155A	1251	0.0018	394	0.00057	48	7e-05	36	5e-05	160	0.00023	113	0.00016	85	0.00012	70	0.0001	39	6e-05	28	4e-05	137	0.0002	45	6e-05	47	7e-05	49	7e-05	66	9e-05	110	0.00016	41	6e-05	116	0.00017	89	0.00013	24	3e-05	58	8e-05
283	17250	chr10	+	11047258	11378665	331408	CUGBP2	598	0.0018	134	0.0004	31	9e-05	31	9e-05	64	0.00019	51	0.00015	46	0.00014	36	0.00011	21	6e-05	13	4e-05	57	0.00017	16	5e-05	16	5e-05	20	6e-05	36	0.00011	49	0.00015	22	7e-05	50	0.00015	43	0.00013	12	4e-05	30	9e-05
833	22633	chr22	+	25421599	25593414	171816	KIAA1671	310	0.0018	122	0.00071	19	0.00011	13	8e-05	34	0.0002	26	0.00015	26	0.00015	21	0.00012	19	0.00011	13	8e-05	28	0.00016	23	0.00013	26	0.00015	23	0.00013	36	0.00021	24	0.00014	24	0.00014	35	0.0002	25	0.00015	17	0.0001	18	0.0001
995	9015	chr21	+	46493767	46646474	152708	ADARB1	275	0.0018	58	0.00038	16	0.0001	10	7e-05	41	0.00027	24	0.00016	31	0.0002	12	8e-05	11	7e-05	9	6e-05	25	0.00016	10	7e-05	12	8e-05	17	0.00011	5	3e-05	26	0.00017	11	7e-05	29	0.00019	13	9e-05	4	3e-05	14	9e-05
207	42433	chr18	-	53303184	52889561	413624	TCF4	739	0.00179	249	0.0006	30	7e-05	13	3e-05	115	0.00028	96	0.00023	54	0.00013	54	0.00013	28	7e-05	20	5e-05	90	0.00022	32	8e-05	23	6e-05	24	6e-05	34	8e-05	58	0.00014	18	4e-05	110	0.00027	43	0.0001	15	4e-05	40	0.0001
637	9419	chr7	+	128864863	129070051	205189	AHCYL2	367	0.00179	208	0.00101	21	0.0001	12	6e-05	56	0.00027	46	0.00022	34	0.00017	26	0.00013	17	8e-05	23	0.00011	47	0.00023	17	8e-05	20	0.0001	7	3e-05	28	0.00014	35	0.00017	12	6e-05	39	0.00019	27	0.00013	13	6e-05	23	0.00011
665	13116	chr7	-	140624563	140424942	199622	BRAF	358	0.00179	187	0.00094	18	9e-05	10	5e-05	51	0.00026	42	0.00021	26	0.00013	16	8e-05	8	4e-05	10	5e-05	49	0.00025	14	7e-05	14	7e-05	16	8e-05	17	9e-05	20	0.0001	13	7e-05	36	0.00018	16	8e-05	10	5e-05	23	0.00012
926	23126	chr4	+	128982422	129144085	161664	LARP1B	289	0.00179	197	0.00122	14	9e-05	11	7e-05	52	0.00032	31	0.00019	28	0.00017	27	0.00017	17	0.00011	14	9e-05	45	0.00028	15	9e-05	21	0.00013	14	9e-05	23	0.00014	21	0.00013	8	5e-05	27	0.00017	21	0.00013	3	2e-05	17	0.00011
578	46614	chr4	+	184020445	184241929	221485	WWC2	394	0.00178	134	0.00061	13	6e-05	6	3e-05	61	0.00028	59	0.00027	36	0.00016	31	0.00014	16	7e-05	13	6e-05	63	0.00028	21	9e-05	21	9e-05	16	7e-05	30	0.00014	48	0.00022	20	9e-05	39	0.00018	30	0.00014	12	5e-05	32	0.00014
981	21027	chr6	+	12009089	12165231	156143	HIVEP1	278	0.00178	81	0.00052	13	8e-05	8	5e-05	38	0.00024	31	0.0002	32	0.0002	19	0.00012	10	6e-05	8	5e-05	31	0.0002	9	6e-05	11	7e-05	12	8e-05	25	0.00016	25	0.00016	13	8e-05	28	0.00018	10	6e-05	2	1e-05	14	9e-05
531	42280	chr12	-	11324197	11090852	233346	TAS2R14	413	0.00177	90	0.00039	10	4e-05	6	3e-05	56	0.00024	34	0.00015	34	0.00015	22	9e-05	13	6e-05	9	4e-05	56	0.00024	4	2e-05	5	2e-05	16	7e-05	20	9e-05	44	0.00019	8	3e-05	36	0.00015	27	0.00012	4	2e-05	18	8e-05
115	41919	chr1	+	76540403	77100285	559883	ST6GALNAC3	984	0.00176	316	0.00056	51	9e-05	34	6e-05	127	0.00023	93	0.00017	68	0.00012	52	9e-05	47	8e-05	18	3e-05	126	0.00023	29	5e-05	49	9e-05	43	8e-05	55	0.0001	81	0.00014	33	6e-05	92	0.00016	79	0.00014	19	3e-05	45	8e-05
131	12415	chr4	+	86396266	86923822	527557	ARHGAP24	930	0.00176	307	0.00058	37	7e-05	21	4e-05	123	0.00023	96	0.00018	51	0.0001	55	0.0001	33	6e-05	22	4e-05	120	0.00023	26	5e-05	37	7e-05	26	5e-05	50	9e-05	88	0.00017	25	5e-05	97	0.00018	58	0.00011	15	3e-05	33	6e-05
697	11417	chr11	-	46612913	46417963	194951	AMBRA1	344	0.00176	225	0.00115	26	0.00013	16	8e-05	53	0.00027	36	0.00018	38	0.00019	34	0.00017	21	0.00011	19	0.0001	51	0.00026	13	7e-05	24	0.00012	23	0.00012	33	0.00017	33	0.00017	15	8e-05	35	0.00018	24	0.00012	5	3e-05	26	0.00013
230	45924	chr3	+	23244510	23633283	388774	UBE2E2	679	0.00175	303	0.00078	40	0.0001	28	7e-05	114	0.00029	86	0.00022	68	0.00017	34	9e-05	31	8e-05	16	4e-05	103	0.00026	31	8e-05	35	9e-05	39	0.0001	45	0.00012	68	0.00017	21	5e-05	57	0.00015	56	0.00014	20	5e-05	34	9e-05
990	41658	chr17	-	49198225	49039534	158692	SPAG9	277	0.00175	195	0.00123	22	0.00014	17	0.00011	52	0.00033	29	0.00018	22	0.00014	30	0.00019	17	0.00011	21	0.00013	53	0.00033	12	8e-05	15	9e-05	12	8e-05	27	0.00017	30	0.00019	10	6e-05	20	0.00013	28	0.00018	7	4e-05	22	0.00014
237	24722	chr17	-	31203901	30819627	384275	MYO1D	670	0.00174	330	0.00086	30	8e-05	16	4e-05	79	0.00021	59	0.00015	63	0.00016	35	9e-05	34	9e-05	19	5e-05	78	0.0002	22	6e-05	32	8e-05	11	3e-05	41	0.00011	63	0.00016	18	5e-05	52	0.00014	65	0.00017	16	4e-05	47	0.00012
386	24659	chr13	-	77901184	77618791	282394	MYCBP2	492	0.00174	184	0.00065	23	8e-05	5	2e-05	63	0.00022	55	0.00019	42	0.00015	34	0.00012	22	8e-05	13	5e-05	48	0.00017	13	5e-05	14	5e-05	21	7e-05	29	0.0001	42	0.00015	24	8e-05	52	0.00018	30	0.00011	5	2e-05	18	6e-05
817	26976	chr10	-	23003483	22823765	179719	PIP5K2A	313	0.00174	117	0.00065	14	8e-05	8	4e-05	41	0.00023	32	0.00018	31	0.00017	26	0.00014	19	0.00011	13	7e-05	48	0.00027	8	4e-05	11	6e-05	24	0.00013	20	0.00011	17	9e-05	15	8e-05	28	0.00016	17	9e-05	7	4e-05	15	8e-05
677	13199	chr10	+	103113819	103317077	203259	BTRC	351	0.00173	192	0.00094	26	0.00013	16	8e-05	56	0.00028	58	0.00029	37	0.00018	38	0.00019	25	0.00012	18	9e-05	45	0.00022	16	8e-05	19	9e-05	18	9e-05	28	0.00014	27	0.00013	17	8e-05	51	0.00025	26	0.00013	9	4e-05	29	0.00014
878	15449	chr15	+	57668702	57842924	174223	CGNL1	299	0.00172	106	0.00061	19	0.00011	6	3e-05	50	0.00029	34	0.0002	23	0.00013	18	0.0001	18	0.0001	13	7e-05	50	0.00029	16	9e-05	20	0.00011	13	7e-05	15	9e-05	24	0.00014	13	7e-05	29	0.00017	33	0.00019	8	5e-05	14	8e-05
922	5086	chr7	-	130794934	130626518	168417	AC058791.2	289	0.00172	125	0.00074	7	4e-05	5	3e-05	34	0.0002	20	0.00012	21	0.00012	11	7e-05	10	6e-05	4	2e-05	27	0.00016	9	5e-05	9	5e-05	5	3e-05	11	7e-05	24	0.00014	12	7e-05	15	9e-05	29	0.00017	6	4e-05	13	8e-05
372	18286	chr5	-	107006595	106712589	294007	EFNA5	503	0.00171	152	0.00052	28	0.0001	15	5e-05	57	0.00019	47	0.00016	36	0.00012	33	0.00011	12	4e-05	10	3e-05	42	0.00014	12	4e-05	20	7e-05	16	5e-05	22	7e-05	40	0.00014	17	6e-05	52	0.00018	38	0.00013	5	2e-05	22	7e-05
759	26717	chr13	+	33160563	33352156	191594	PDS5B	328	0.00171	171	0.00089	20	0.0001	9	5e-05	52	0.00027	43	0.00022	32	0.00017	29	0.00015	19	0.0001	17	9e-05	50	0.00026	14	7e-05	17	9e-05	10	5e-05	22	0.00011	37	0.00019	12	6e-05	52	0.00027	25	0.00013	4	2e-05	25	0.00013
896	26395	chr11	+	65837823	66012212	174390	PACS1	294	0.00169	146	0.00084	24	0.00014	21	0.00012	46	0.00026	38	0.00022	26	0.00015	28	0.00016	14	8e-05	15	9e-05	36	0.00021	17	0.0001	25	0.00014	18	0.0001	21	0.00012	33	0.00019	22	0.00013	40	0.00023	24	0.00014	12	7e-05	23	0.00013
532	47982	chr10	+	80828791	81076284	247494	ZMIZ1	413	0.00167	86	0.00035	18	7e-05	17	7e-05	25	0.0001	18	7e-05	30	0.00012	18	7e-05	19	8e-05	6	2e-05	19	8e-05	20	8e-05	25	0.0001	22	9e-05	15	6e-05	15	6e-05	17	7e-05	21	8e-05	24	0.0001	22	9e-05	14	6e-05
863	17745	chr13	+	42622888	42803887	181000	DGKH	302	0.00167	88	0.00049	10	6e-05	12	7e-05	37	0.0002	18	0.0001	27	0.00015	15	8e-05	14	8e-05	8	4e-05	46	0.00025	8	4e-05	12	7e-05	8	4e-05	13	7e-05	26	0.00014	11	6e-05	15	8e-05	18	0.0001	3	2e-05	12	7e-05
594	18161	chr2	+	71680752	71913897	233146	DYSF	386	0.00166	110	0.00047	18	8e-05	21	9e-05	35	0.00015	38	0.00016	32	0.00014	17	7e-05	10	4e-05	11	5e-05	31	0.00013	12	5e-05	19	8e-05	28	0.00012	14	6e-05	32	0.00014	18	8e-05	27	0.00012	25	0.00011	16	7e-05	14	6e-05
618	12590	chr1	-	155532483	155305058	227426	ASH1L	377	0.00166	221	0.00097	30	0.00013	23	0.0001	68	0.0003	54	0.00024	36	0.00016	40	0.00018	23	0.0001	22	0.0001	48	0.00021	30	0.00013	31	0.00014	18	8e-05	35	0.00015	35	0.00015	19	8e-05	40	0.00018	37	0.00016	14	6e-05	27	0.00012
695	15863	chr13	+	110958158	111165373	207216	COL4A2	345	0.00166	55	0.00027	12	6e-05	11	5e-05	30	0.00014	26	0.00013	21	0.0001	16	8e-05	16	8e-05	10	5e-05	27	0.00013	6	3e-05	13	6e-05	17	8e-05	10	5e-05	24	0.00012	9	4e-05	32	0.00015	16	8e-05	12	6e-05	7	3e-05
270	28238	chr1	+	178063275	178447984	384710	RASAL2	635	0.00165	260	0.00068	42	0.00011	26	7e-05	116	0.0003	71	0.00018	40	0.0001	46	0.00012	31	8e-05	25	6e-05	85	0.00022	32	8e-05	26	7e-05	20	5e-05	56	0.00015	72	0.00019	30	8e-05	70	0.00018	50	0.00013	16	4e-05	55	0.00014
460	46289	chr3	-	157251407	156977530	273878	VEPH1	450	0.00164	111	0.00041	24	9e-05	9	3e-05	40	0.00015	37	0.00014	35	0.00013	15	5e-05	11	4e-05	8	3e-05	43	0.00016	16	6e-05	20	7e-05	16	6e-05	27	0.0001	27	0.0001	12	4e-05	19	7e-05	19	7e-05	13	5e-05	21	8e-05
35	25424	chr10	+	83634805	84746932	1112128	NRG3	1818	0.00163	574	0.00052	80	7e-05	45	4e-05	241	0.00022	195	0.00018	130	0.00012	115	0.0001	66	6e-05	51	5e-05	245	0.00022	42	4e-05	52	5e-05	69	6e-05	123	0.00011	174	0.00016	52	5e-05	194	0.00017	118	0.00011	28	3e-05	83	7e-05
499	12637	chr16	-	73082273	72816783	265491	ATBF1	433	0.00163	167	0.00063	28	0.00011	25	9e-05	53	0.0002	52	0.0002	38	0.00014	41	0.00015	14	5e-05	10	4e-05	31	0.00012	28	0.00011	33	0.00012	23	9e-05	28	0.00011	36	0.00014	18	7e-05	51	0.00019	28	0.00011	24	9e-05	25	9e-05
641	11574	chr12	+	45609769	45834186	224418	ANO6	366	0.00163	115	0.00051	17	8e-05	5	2e-05	59	0.00026	38	0.00017	29	0.00013	34	0.00015	13	6e-05	13	6e-05	38	0.00017	15	7e-05	10	4e-05	18	8e-05	23	0.0001	42	0.00019	17	8e-05	40	0.00018	20	9e-05	8	4e-05	29	0.00013
897	41868	chr1	-	54872091	54692194	179898	SSBP3	294	0.00163	83	0.00046	18	0.0001	20	0.00011	39	0.00022	28	0.00016	28	0.00016	11	6e-05	17	9e-05	10	6e-05	32	0.00018	17	9e-05	20	0.00011	20	0.00011	13	7e-05	22	0.00012	9	5e-05	20	0.00011	14	8e-05	17	9e-05	13	7e-05
907	23190	chr4	-	18023498	17844838	178661	LCORL	292	0.00163	100	0.00056	12	7e-05	5	3e-05	34	0.00019	34	0.00019	23	0.00013	15	8e-05	8	4e-05	6	3e-05	24	0.00013	7	4e-05	11	6e-05	6	3e-05	14	8e-05	31	0.00017	5	3e-05	31	0.00017	25	0.00014	2	1e-05	11	6e-05
974	17438	chr22	+	24666785	24838327	171543	CYTSA	279	0.00163	121	0.00071	13	8e-05	9	5e-05	35	0.0002	33	0.00019	24	0.00014	24	0.00014	11	6e-05	11	6e-05	32	0.00019	15	9e-05	8	5e-05	9	5e-05	12	7e-05	23	0.00013	5	3e-05	22	0.00013	22	0.00013	7	4e-05	13	8e-05
107	41759	chr5	-	136934067	136310986	623082	SPOCK1	1011	0.00162	224	0.00036	45	7e-05	30	5e-05	110	0.00018	93	0.00015	78	0.00013	68	0.00011	55	9e-05	28	4e-05	109	0.00017	42	7e-05	42	7e-05	40	6e-05	60	0.0001	63	0.0001	44	7e-05	88	0.00014	61	0.0001	17	3e-05	46	7e-05
707	20871	chr15	-	28567297	28356185	211113	HERC2	341	0.00162	170	0.00081	24	0.00011	22	0.0001	53	0.00025	43	0.0002	34	0.00016	27	0.00013	23	0.00011	18	9e-05	56	0.00027	31	0.00015	27	0.00013	16	8e-05	43	0.0002	20	9e-05	22	0.0001	30	0.00014	25	0.00012	21	0.0001	33	0.00016
996	9482	chr7	+	91570180	91739988	169809	AKAP9	275	0.00162	132	0.00078	12	7e-05	6	4e-05	34	0.0002	29	0.00017	22	0.00013	18	0.00011	12	7e-05	7	4e-05	41	0.00024	9	5e-05	17	0.0001	2	1e-05	10	6e-05	12	7e-05	8	5e-05	34	0.0002	19	0.00011	5	3e-05	9	5e-05
998	39668	chr4	-	83720009	83550691	169319	SCD5	275	0.00162	116	0.00069	13	8e-05	6	4e-05	36	0.00021	21	0.00012	24	0.00014	17	0.0001	21	0.00012	9	5e-05	38	0.00022	20	0.00012	21	0.00012	15	9e-05	22	0.00013	22	0.00013	14	8e-05	25	0.00015	23	0.00014	7	4e-05	17	0.0001
723	17711	chr12	-	31743951	31535156	208796	DENND5B	336	0.00161	206	0.00099	17	8e-05	8	4e-05	61	0.00029	33	0.00016	30	0.00014	35	0.00017	18	9e-05	23	0.00011	53	0.00025	16	8e-05	22	0.00011	17	8e-05	13	6e-05	37	0.00018	10	5e-05	35	0.00017	35	0.00017	16	8e-05	11	5e-05
800	22658	chr8	-	29120609	28924795	195815	KIF13B	316	0.00161	189	0.00097	22	0.00011	14	7e-05	48	0.00025	54	0.00028	48	0.00025	26	0.00013	25	0.00013	16	8e-05	43	0.00022	22	0.00011	26	0.00013	16	8e-05	21	0.00011	19	0.0001	19	0.0001	42	0.00021	22	0.00011	17	9e-05	19	0.0001
502	23862	chr9	-	128469512	128199671	269842	MAPKAP1	431	0.0016	146	0.00054	33	0.00012	24	9e-05	79	0.00029	54	0.0002	31	0.00011	28	0.0001	16	6e-05	10	4e-05	65	0.00024	20	7e-05	29	0.00011	23	9e-05	24	9e-05	45	0.00017	14	5e-05	36	0.00013	29	0.00011	6	2e-05	26	0.0001
587	46350	chr9	+	79792360	80036456	244097	VPS13A	391	0.0016	194	0.00079	25	0.0001	5	2e-05	86	0.00035	63	0.00026	28	0.00011	15	6e-05	15	6e-05	9	4e-05	57	0.00023	16	7e-05	17	7e-05	11	5e-05	22	9e-05	52	0.00021	16	7e-05	35	0.00014	21	9e-05	8	3e-05	27	0.00011
308	24186	chr14	+	37667154	38021565	354412	MIPOL1	565	0.00159	213	0.0006	27	8e-05	14	4e-05	84	0.00024	65	0.00018	44	0.00012	36	0.0001	16	5e-05	14	4e-05	49	0.00014	23	6e-05	22	6e-05	16	5e-05	28	8e-05	44	0.00012	23	6e-05	65	0.00018	36	0.0001	9	3e-05	34	0.0001
482	25453	chr8	+	126104082	126379366	275285	NSMCE2	439	0.00159	169	0.00061	26	9e-05	19	7e-05	45	0.00016	49	0.00018	34	0.00012	26	9e-05	19	7e-05	18	7e-05	36	0.00013	22	8e-05	21	8e-05	20	7e-05	35	0.00013	40	0.00015	21	8e-05	37	0.00013	37	0.00013	17	6e-05	28	0.0001
635	15243	chr7	-	92465907	92234234	231674	CDK6	368	0.00159	125	0.00054	14	6e-05	10	4e-05	49	0.00021	39	0.00017	35	0.00015	24	0.0001	9	4e-05	9	4e-05	37	0.00016	13	6e-05	13	6e-05	3	1e-05	17	7e-05	29	0.00013	10	4e-05	23	0.0001	30	0.00013	9	4e-05	15	6e-05
924	15884	chr18	-	500728	319354	181375	COLEC12	289	0.00159	74	0.00041	10	6e-05	10	6e-05	41	0.00023	28	0.00015	30	0.00017	8	4e-05	8	4e-05	14	8e-05	21	0.00012	14	8e-05	13	7e-05	16	9e-05	11	6e-05	23	0.00013	9	5e-05	23	0.00013	22	0.00012	6	3e-05	8	4e-05
425	43651	chr14	+	76127620	76421420	293801	TTLL5	464	0.00158	186	0.00063	16	5e-05	11	4e-05	47	0.00016	50	0.00017	27	9e-05	28	0.0001	23	8e-05	14	5e-05	46	0.00016	25	9e-05	23	8e-05	12	4e-05	40	0.00014	46	0.00016	15	5e-05	45	0.00015	33	0.00011	12	4e-05	24	8e-05
457	12943	chr1	-	94312705	94027346	285360	BCAR3	450	0.00158	119	0.00042	21	7e-05	16	6e-05	42	0.00015	35	0.00012	31	0.00011	27	9e-05	19	7e-05	13	5e-05	44	0.00015	23	8e-05	19	7e-05	21	7e-05	26	9e-05	22	8e-05	19	7e-05	36	0.00013	21	7e-05	15	5e-05	19	7e-05
730	13112	chr17	+	65821639	66033570	211932	BPTF	334	0.00158	196	0.00092	14	7e-05	15	7e-05	48	0.00023	54	0.00025	17	8e-05	28	0.00013	17	8e-05	14	7e-05	40	0.00019	17	8e-05	19	9e-05	13	6e-05	18	8e-05	24	0.00011	23	0.00011	37	0.00017	29	0.00014	11	5e-05	21	0.0001
898	12640	chr10	-	123687976	123499938	188039	ATE1	293	0.00156	218	0.00116	27	0.00014	15	8e-05	64	0.00034	40	0.00021	20	0.00011	21	0.00011	12	6e-05	10	5e-05	43	0.00023	12	6e-05	21	0.00011	12	6e-05	29	0.00015	37	0.0002	19	0.0001	31	0.00016	27	0.00014	10	5e-05	27	0.00014
930	45903	chr13	+	99853027	100038687	185661	UBAC2	289	0.00156	97	0.00052	21	0.00011	12	6e-05	44	0.00024	39	0.00021	24	0.00013	20	0.00011	10	5e-05	5	3e-05	33	0.00018	10	5e-05	15	8e-05	14	8e-05	18	0.0001	35	0.00019	9	5e-05	21	0.00011	23	0.00012	4	2e-05	28	0.00015
349	22641	chr9	+	20658307	20995953	337647	KIAA1797	522	0.00155	259	0.00077	29	9e-05	14	4e-05	72	0.00021	57	0.00017	31	9e-05	33	0.0001	12	4e-05	15	4e-05	79	0.00023	18	5e-05	20	6e-05	19	6e-05	24	7e-05	51	0.00015	13	4e-05	49	0.00015	27	8e-05	14	4e-05	22	7e-05
887	14322	chr6	-	48036424	47845763	190662	C6orf138	296	0.00155	85	0.00045	15	8e-05	4	2e-05	24	0.00013	24	0.00013	14	7e-05	13	7e-05	5	3e-05	4	2e-05	26	0.00014	8	4e-05	11	6e-05	9	5e-05	16	8e-05	31	0.00016	10	5e-05	28	0.00015	27	0.00014	8	4e-05	16	8e-05
948	22503	chr19	+	4969123	5153605	184483	KDM4B	285	0.00154	153	0.00083	11	6e-05	8	4e-05	32	0.00017	22	0.00012	43	0.00023	33	0.00018	21	0.00011	15	8e-05	28	0.00015	14	8e-05	13	7e-05	19	0.0001	12	7e-05	19	0.0001	8	4e-05	14	8e-05	14	8e-05	19	0.0001	18	0.0001
378	41972	chr8	-	74659074	74332607	326468	STAU2	499	0.00153	348	0.00107	26	8e-05	8	2e-05	99	0.0003	77	0.00024	37	0.00011	46	0.00014	36	0.00011	18	6e-05	70	0.00021	17	5e-05	11	3e-05	22	7e-05	33	0.0001	48	0.00015	17	5e-05	63	0.00019	29	9e-05	15	5e-05	28	9e-05
472	43131	chr22	+	40440820	40731810	290991	TNRC6B	444	0.00153	442	0.00152	30	0.0001	19	7e-05	92	0.00032	67	0.00023	37	0.00013	67	0.00023	47	0.00016	23	8e-05	57	0.0002	20	7e-05	37	0.00013	14	5e-05	19	7e-05	58	0.0002	11	4e-05	66	0.00023	45	0.00015	9	3e-05	22	8e-05
510	16160	chr8	-	19540271	19261671	278601	CSGALNACT1	426	0.00153	208	0.00075	20	7e-05	24	9e-05	55	0.0002	55	0.0002	46	0.00017	28	0.0001	16	6e-05	11	4e-05	36	0.00013	23	8e-05	25	9e-05	13	5e-05	32	0.00011	34	0.00012	17	6e-05	37	0.00013	27	0.0001	14	5e-05	22	8e-05
511	18530	chr5	-	111755012	111478137	276876	EPB41L4A	425	0.00153	160	0.00058	21	8e-05	11	4e-05	51	0.00018	40	0.00014	28	0.0001	26	9e-05	17	6e-05	13	5e-05	47	0.00017	18	7e-05	7	3e-05	13	5e-05	23	8e-05	43	0.00016	11	4e-05	34	0.00012	30	0.00011	8	3e-05	35	0.00013
834	27590	chr20	-	47444419	47240789	203631	PREX1	310	0.00152	114	0.00056	21	0.0001	17	8e-05	41	0.0002	30	0.00015	26	0.00013	10	5e-05	12	6e-05	9	4e-05	29	0.00014	20	0.0001	17	8e-05	14	7e-05	16	8e-05	18	9e-05	14	7e-05	18	9e-05	22	0.00011	11	5e-05	20	0.0001
703	43107	chr8	+	9413423	9639855	226433	TNKS	343	0.00151	170	0.00075	10	4e-05	7	3e-05	56	0.00025	54	0.00024	23	0.0001	18	8e-05	10	4e-05	5	2e-05	55	0.00024	4	2e-05	10	4e-05	16	7e-05	13	6e-05	26	0.00011	9	4e-05	41	0.00018	14	6e-05	5	2e-05	8	4e-05
584	19539	chr14	-	89883453	89622528	260926	FOXN3	391	0.0015	176	0.00067	27	0.0001	14	5e-05	47	0.00018	50	0.00019	30	0.00011	29	0.00011	28	0.00011	13	5e-05	44	0.00017	9	3e-05	11	4e-05	20	8e-05	22	8e-05	36	0.00014	12	5e-05	41	0.00016	33	0.00013	9	3e-05	27	0.0001
888	12683	chr13	+	113344642	113541481	196840	ATP11A	295	0.0015	36	0.00018	12	6e-05	7	4e-05	21	0.00011	15	8e-05	15	8e-05	22	0.00011	7	4e-05	4	2e-05	21	0.00011	3	2e-05	11	6e-05	13	7e-05	10	5e-05	16	8e-05	4	2e-05	23	0.00012	12	6e-05	12	6e-05	18	9e-05
268	12474	chr5	-	53606411	53179774	426638	ARL15	637	0.00149	301	0.00071	41	0.0001	22	5e-05	86	0.0002	87	0.0002	51	0.00012	52	0.00012	27	6e-05	17	4e-05	72	0.00017	12	3e-05	34	8e-05	25	6e-05	39	9e-05	55	0.00013	17	4e-05	88	0.00021	36	8e-05	4	1e-05	30	7e-05
515	12665	chr3	+	11313994	11599138	285145	ATG7	424	0.00149	95	0.00033	10	4e-05	9	3e-05	34	0.00012	31	0.00011	25	9e-05	30	0.00011	17	6e-05	22	8e-05	32	0.00011	19	7e-05	15	5e-05	8	3e-05	22	8e-05	37	0.00013	14	5e-05	27	9e-05	34	0.00012	16	6e-05	12	4e-05
935	28044	chr2	+	136289024	136482839	193816	R3HDM1	288	0.00149	111	0.00057	17	9e-05	9	5e-05	54	0.00028	37	0.00019	26	0.00013	26	0.00013	14	7e-05	10	5e-05	33	0.00017	12	6e-05	16	8e-05	14	7e-05	16	8e-05	31	0.00016	10	5e-05	35	0.00018	24	0.00012	4	2e-05	21	0.00011
950	15825	chr2	-	165700188	165510133	190056	COBLL1	284	0.00149	80	0.00042	11	6e-05	6	3e-05	32	0.00017	27	0.00014	17	9e-05	19	0.0001	9	5e-05	7	4e-05	37	0.00019	8	4e-05	6	3e-05	4	2e-05	22	0.00012	31	0.00016	8	4e-05	27	0.00014	25	0.00013	6	3e-05	10	5e-05
557	13030	chr12	+	32260181	32531140	270960	BICD1	402	0.00148	168	0.00062	19	7e-05	14	5e-05	62	0.00023	50	0.00018	32	0.00012	38	0.00014	20	7e-05	15	6e-05	48	0.00018	17	6e-05	19	7e-05	26	0.0001	25	9e-05	43	0.00016	18	7e-05	48	0.00018	24	9e-05	10	4e-05	19	7e-05
969	39839	chr3	-	101232084	101043048	189037	SENP7	280	0.00148	124	0.00066	14	7e-05	6	3e-05	50	0.00026	36	0.00019	23	0.00012	21	0.00011	16	8e-05	7	4e-05	45	0.00024	13	7e-05	11	6e-05	10	5e-05	19	0.0001	28	0.00015	8	4e-05	24	0.00013	18	0.0001	3	2e-05	28	0.00015
809	12603	chr8	-	62627198	62413114	214085	ASPH	314	0.00147	102	0.00048	16	7e-05	11	5e-05	56	0.00026	41	0.00019	25	0.00012	12	6e-05	9	4e-05	7	3e-05	44	0.00021	12	6e-05	10	5e-05	10	5e-05	10	5e-05	32	0.00015	6	3e-05	22	0.0001	16	7e-05	3	1e-05	21	0.0001
238	42632	chr7	-	11871823	11414169	457655	THSD7A	670	0.00146	168	0.00037	18	4e-05	12	3e-05	105	0.00023	76	0.00017	35	8e-05	34	7e-05	19	4e-05	8	2e-05	82	0.00018	14	3e-05	21	5e-05	18	4e-05	33	7e-05	61	0.00013	13	3e-05	73	0.00016	45	0.0001	6	1e-05	21	5e-05
509	47880	chr6	+	157802556	158094976	292421	ZDHHC14	427	0.00146	171	0.00058	37	0.00013	30	0.0001	48	0.00016	21	7e-05	39	0.00013	28	0.0001	17	6e-05	11	4e-05	54	0.00018	13	4e-05	29	0.0001	23	8e-05	21	7e-05	32	0.00011	16	5e-05	21	7e-05	35	0.00012	7	2e-05	22	8e-05
673	27111	chr6	+	150920998	151164798	243801	PLEKHG1	355	0.00146	130	0.00053	15	6e-05	11	5e-05	38	0.00016	31	0.00013	29	0.00012	23	9e-05	13	5e-05	12	5e-05	44	0.00018	10	4e-05	8	3e-05	13	5e-05	13	5e-05	33	0.00014	12	5e-05	27	0.00011	21	9e-05	8	3e-05	14	6e-05
806	15477	chr20	-	40247132	40030740	216393	CHD6	315	0.00146	124	0.00057	20	9e-05	18	8e-05	41	0.00019	47	0.00022	31	0.00014	25	0.00012	15	7e-05	14	6e-05	35	0.00016	7	3e-05	11	5e-05	15	7e-05	10	5e-05	26	0.00012	8	4e-05	37	0.00017	29	0.00013	5	2e-05	13	6e-05
921	43732	chr6	+	158733691	158932859	199169	TULP4	290	0.00146	139	0.0007	21	0.00011	23	0.00012	37	0.00019	28	0.00014	31	0.00016	19	0.0001	9	5e-05	7	4e-05	40	0.0002	8	4e-05	24	0.00012	16	8e-05	20	0.0001	27	0.00014	13	7e-05	24	0.00012	19	0.0001	6	3e-05	18	9e-05
84	27069	chr20	+	8112823	8949002	836180	PLCB1	1200	0.00144	346	0.00041	64	8e-05	34	4e-05	163	0.00019	120	0.00014	75	9e-05	63	8e-05	47	6e-05	26	3e-05	155	0.00019	31	4e-05	46	6e-05	44	5e-05	79	9e-05	93	0.00011	25	3e-05	97	0.00012	73	9e-05	13	2e-05	46	6e-05
535	23268	chr5	-	78065843	77781037	284807	LHFPL2	410	0.00144	130	0.00046	21	7e-05	15	5e-05	33	0.00012	28	0.0001	31	0.00011	38	0.00013	18	6e-05	14	5e-05	32	0.00011	17	6e-05	28	0.0001	19	7e-05	33	0.00012	27	9e-05	20	7e-05	25	9e-05	29	0.0001	14	5e-05	20	7e-05
749	11561	chr6	+	34857037	35085253	228217	ANKS1A	329	0.00144	98	0.00043	21	9e-05	10	4e-05	48	0.00021	27	0.00012	27	0.00012	28	0.00012	16	7e-05	9	4e-05	36	0.00016	20	9e-05	30	0.00013	24	0.00011	21	9e-05	34	0.00015	11	5e-05	29	0.00013	39	0.00017	18	8e-05	21	9e-05
46	25422	chr8	+	31497500	32622065	1124566	NRG1	1612	0.00143	711	0.00063	79	7e-05	37	3e-05	234	0.00021	172	0.00015	114	0.0001	114	0.0001	79	7e-05	48	4e-05	175	0.00016	30	3e-05	44	4e-05	53	5e-05	80	7e-05	135	0.00012	48	4e-05	174	0.00015	115	0.0001	12	1e-05	59	5e-05
533	23208	chr11	+	35965627	36253685	288059	LDLRAD3	412	0.00143	102	0.00035	21	7e-05	18	6e-05	48	0.00017	35	0.00012	27	9e-05	18	6e-05	15	5e-05	9	3e-05	43	0.00015	16	6e-05	21	7e-05	28	0.0001	23	8e-05	33	0.00011	21	7e-05	38	0.00013	39	0.00014	11	4e-05	24	8e-05
782	18528	chr6	-	131384461	131160486	223976	EPB41L2	321	0.00143	125	0.00056	13	6e-05	12	5e-05	42	0.00019	34	0.00015	23	0.0001	26	0.00012	10	4e-05	8	4e-05	37	0.00017	4	2e-05	7	3e-05	9	4e-05	14	6e-05	31	0.00014	5	2e-05	35	0.00016	19	8e-05	NA	NA	6	3e-05
971	42338	chr13	-	76056249	75858807	197443	TBC1D4	280	0.00142	131	0.00066	18	9e-05	7	4e-05	50	0.00025	27	0.00014	23	0.00012	15	8e-05	13	7e-05	10	5e-05	50	0.00025	19	0.0001	21	0.00011	11	6e-05	9	5e-05	33	0.00017	6	3e-05	23	0.00012	26	0.00013	5	3e-05	18	9e-05
795	24083	chr11	+	28129794	28353968	224175	METT5D1	317	0.00141	156	0.0007	19	8e-05	5	2e-05	41	0.00018	41	0.00018	20	9e-05	18	8e-05	10	4e-05	8	4e-05	42	0.00019	8	4e-05	9	4e-05	13	6e-05	18	8e-05	28	0.00012	12	5e-05	35	0.00016	26	0.00012	5	2e-05	17	8e-05
860	46178	chr17	-	58469585	58254690	214896	USP32	304	0.00141	192	0.00089	20	9e-05	11	5e-05	53	0.00025	33	0.00015	42	0.0002	25	0.00012	14	7e-05	11	5e-05	41	0.00019	11	5e-05	20	9e-05	11	5e-05	15	7e-05	29	0.00013	15	7e-05	25	0.00012	22	0.0001	8	4e-05	20	9e-05
135	17972	chr10	+	128593977	129250780	656804	DOCK1	921	0.0014	216	0.00033	40	6e-05	38	6e-05	91	0.00014	85	0.00013	118	0.00018	70	0.00011	25	4e-05	28	4e-05	87	0.00013	32	5e-05	51	8e-05	52	8e-05	49	7e-05	58	9e-05	33	5e-05	71	0.00011	53	8e-05	27	4e-05	46	7e-05
220	18585	chr12	+	1100403	1605098	504696	ERC1	707	0.0014	370	0.00073	55	0.00011	29	6e-05	120	0.00024	88	0.00017	69	0.00014	57	0.00011	44	9e-05	35	7e-05	100	0.0002	37	7e-05	43	9e-05	30	6e-05	62	0.00012	75	0.00015	53	0.00011	72	0.00014	64	0.00013	21	4e-05	50	0.0001
849	12685	chrX	-	139027434	138808504	218931	ATP11C	306	0.0014	133	0.00061	19	9e-05	14	6e-05	50	0.00023	36	0.00016	25	0.00011	17	8e-05	9	4e-05	13	6e-05	40	0.00018	14	6e-05	17	8e-05	12	5e-05	18	8e-05	48	0.00022	8	4e-05	23	0.00011	22	0.0001	8	4e-05	12	5e-05
933	15509	chr2	-	175870096	175664041	206056	CHN1	288	0.0014	126	0.00061	17	8e-05	8	4e-05	28	0.00014	19	9e-05	18	9e-05	20	0.0001	13	6e-05	9	4e-05	34	0.00017	11	5e-05	17	8e-05	10	5e-05	18	9e-05	29	0.00014	6	3e-05	29	0.00014	16	8e-05	8	4e-05	20	0.0001
954	46376	chr17	-	618095	414729	203367	VPS53	284	0.0014	141	0.00069	15	7e-05	11	5e-05	46	0.00023	39	0.00019	19	9e-05	34	0.00017	16	8e-05	16	8e-05	26	0.00013	9	4e-05	15	7e-05	9	4e-05	28	0.00014	21	0.0001	17	8e-05	33	0.00016	17	8e-05	10	5e-05	10	5e-05
214	27168	chr7	-	132333446	131808090	525357	PLXNA4	727	0.00138	118	0.00022	27	5e-05	24	5e-05	51	0.0001	45	9e-05	53	0.0001	36	7e-05	38	7e-05	18	3e-05	67	0.00013	25	5e-05	22	4e-05	46	9e-05	33	6e-05	46	9e-05	35	7e-05	47	9e-05	39	7e-05	16	3e-05	43	8e-05
915	22588	chr4	+	123073487	123283906	210420	KIAA1109	291	0.00138	104	0.00049	11	5e-05	10	5e-05	33	0.00016	30	0.00014	21	0.0001	21	0.0001	10	5e-05	12	6e-05	35	0.00017	5	2e-05	9	4e-05	9	4e-05	13	6e-05	26	0.00012	12	6e-05	26	0.00012	13	6e-05	1	0	11	5e-05
435	24139	chr2	+	134877553	135212191	334639	MGAT5	459	0.00137	132	0.00039	23	7e-05	13	4e-05	53	0.00016	53	0.00016	30	9e-05	35	0.0001	17	5e-05	13	4e-05	46	0.00014	9	3e-05	19	6e-05	22	7e-05	41	0.00012	31	9e-05	18	5e-05	42	0.00013	32	0.0001	6	2e-05	23	7e-05
470	8815	chr17	-	35766870	35441922	324949	ACACA	444	0.00137	302	0.00093	27	8e-05	23	7e-05	81	0.00025	57	0.00018	38	0.00012	27	8e-05	24	7e-05	21	6e-05	55	0.00017	21	6e-05	30	9e-05	28	9e-05	27	8e-05	47	0.00014	20	6e-05	40	0.00012	35	0.00011	17	5e-05	24	7e-05
98	47803	chr3	-	114866117	114056940	809178	ZBTB20	1103	0.00136	364	0.00045	47	6e-05	20	2e-05	112	0.00014	113	0.00014	98	0.00012	51	6e-05	25	3e-05	25	3e-05	124	0.00015	16	2e-05	41	5e-05	26	3e-05	49	6e-05	96	0.00012	25	3e-05	92	0.00011	69	9e-05	12	1e-05	40	5e-05
234	39362	chr6	-	167319938	166822851	497088	RPS6KA2	675	0.00136	99	0.0002	19	4e-05	25	5e-05	69	0.00014	60	0.00012	51	0.0001	44	9e-05	29	6e-05	25	5e-05	55	0.00011	28	6e-05	21	4e-05	32	6e-05	24	5e-05	28	6e-05	16	3e-05	66	0.00013	39	8e-05	10	2e-05	31	6e-05
487	22553	chr18	+	46065416	46386655	321240	KIAA0427	437	0.00136	158	0.00049	27	8e-05	18	6e-05	34	0.00011	36	0.00011	40	0.00012	25	8e-05	26	8e-05	17	5e-05	46	0.00014	28	9e-05	37	0.00012	28	9e-05	28	9e-05	22	7e-05	19	6e-05	27	8e-05	32	0.0001	28	9e-05	20	6e-05
556	26528	chr1	+	164524820	164821066	296247	PBX1	403	0.00136	152	0.00051	28	9e-05	13	4e-05	45	0.00015	36	0.00012	27	9e-05	23	8e-05	17	6e-05	7	2e-05	56	0.00019	18	6e-05	24	8e-05	14	5e-05	18	6e-05	32	0.00011	20	7e-05	35	0.00012	29	0.0001	7	2e-05	15	5e-05
711	14352	chr6	-	119031237	118781934	249304	C6orf204	339	0.00136	165	0.00066	29	0.00012	12	5e-05	46	0.00018	39	0.00016	29	0.00012	23	9e-05	18	7e-05	6	2e-05	48	0.00019	11	4e-05	22	9e-05	8	3e-05	18	7e-05	30	0.00012	8	3e-05	38	0.00015	29	0.00012	9	4e-05	17	7e-05
543	41823	chr12	+	64238540	64541612	303073	SRGAP1	408	0.00135	215	0.00071	27	9e-05	18	6e-05	76	0.00025	50	0.00016	38	0.00013	33	0.00011	21	7e-05	11	4e-05	60	0.0002	16	5e-05	23	8e-05	18	6e-05	20	7e-05	52	0.00017	21	7e-05	41	0.00014	31	0.0001	12	4e-05	19	6e-05
837	8834	chr1	-	180472088	180244514	227575	ACBD6	308	0.00135	177	0.00078	21	9e-05	10	4e-05	52	0.00023	43	0.00019	28	0.00012	25	0.00011	19	8e-05	15	7e-05	43	0.00019	13	6e-05	18	8e-05	12	5e-05	16	7e-05	18	8e-05	9	4e-05	33	0.00015	13	6e-05	7	3e-05	24	0.00011
59	26474	chr2	+	205410515	206484885	1074371	PARD3B	1440	0.00134	529	0.00049	61	6e-05	28	3e-05	188	0.00017	163	0.00015	105	0.0001	87	8e-05	51	5e-05	37	3e-05	181	0.00017	35	3e-05	49	5e-05	66	6e-05	68	6e-05	136	0.00013	44	4e-05	148	0.00014	105	0.0001	12	1e-05	67	6e-05
346	24840	chr2	-	15701453	15307031	394423	NBAS	527	0.00134	182	0.00046	28	7e-05	15	4e-05	94	0.00024	74	0.00019	41	0.0001	39	0.0001	27	7e-05	15	4e-05	68	0.00017	23	6e-05	22	6e-05	15	4e-05	35	9e-05	67	0.00017	20	5e-05	60	0.00015	36	9e-05	13	3e-05	40	0.0001
381	19489	chr5	-	131132755	130762956	369800	FNIP1	497	0.00134	264	0.00071	38	0.0001	22	6e-05	74	0.0002	63	0.00017	46	0.00012	42	0.00011	21	6e-05	25	7e-05	69	0.00019	19	5e-05	36	0.0001	13	4e-05	28	8e-05	42	0.00011	20	5e-05	88	0.00024	36	0.0001	5	1e-05	24	6e-05
959	26288	chr1	+	52042850	52254140	211291	OSBPL9	282	0.00133	170	0.0008	19	9e-05	17	8e-05	43	0.0002	32	0.00015	35	0.00017	35	0.00017	13	6e-05	8	4e-05	32	0.00015	19	9e-05	26	0.00012	13	6e-05	22	0.0001	22	0.0001	13	6e-05	23	0.00011	27	0.00013	12	6e-05	17	8e-05
572	15544	chr12	+	104850775	105151882	301108	CHST11	396	0.00132	107	0.00036	32	0.00011	12	4e-05	33	0.00011	36	0.00012	30	0.0001	23	8e-05	24	8e-05	13	4e-05	33	0.00011	22	7e-05	23	8e-05	20	7e-05	26	9e-05	28	9e-05	20	7e-05	45	0.00015	27	9e-05	9	3e-05	19	6e-05
901	40107	chrX	-	50557301	50334646	222656	SHROOM4	293	0.00132	63	0.00028	14	6e-05	5	2e-05	21	9e-05	22	0.0001	19	9e-05	17	8e-05	11	5e-05	8	4e-05	23	0.0001	10	4e-05	10	4e-05	8	4e-05	12	5e-05	13	6e-05	11	5e-05	26	0.00012	16	7e-05	6	3e-05	18	8e-05
255	23925	chr2	+	148778579	149275804	497226	MBD5	649	0.00131	291	0.00059	32	6e-05	15	3e-05	94	0.00019	74	0.00015	47	9e-05	44	9e-05	28	6e-05	20	4e-05	98	0.0002	22	4e-05	28	6e-05	14	3e-05	36	7e-05	47	9e-05	14	3e-05	84	0.00017	40	8e-05	8	2e-05	29	6e-05
762	15304	chr6	+	4706344	4955784	249441	CDYL	326	0.00131	142	0.00057	27	0.00011	17	7e-05	57	0.00023	35	0.00014	40	0.00016	21	8e-05	28	0.00011	20	8e-05	64	0.00026	21	8e-05	21	8e-05	21	8e-05	24	0.0001	34	0.00014	15	6e-05	38	0.00015	18	7e-05	7	3e-05	23	9e-05
822	19202	chr15	-	48937917	48700504	237414	FBN1	312	0.00131	91	0.00038	10	4e-05	9	4e-05	36	0.00015	31	0.00013	34	0.00014	24	0.0001	14	6e-05	17	7e-05	31	0.00013	4	2e-05	10	4e-05	13	5e-05	19	8e-05	30	0.00013	11	5e-05	36	0.00015	22	9e-05	8	3e-05	5	2e-05
899	19776	chr1	+	230193736	230417869	224134	GALNT2	293	0.00131	68	0.0003	15	7e-05	11	5e-05	27	0.00012	24	0.00011	29	0.00013	21	9e-05	16	7e-05	11	5e-05	36	0.00016	14	6e-05	21	9e-05	22	0.0001	13	6e-05	15	7e-05	12	5e-05	19	8e-05	13	6e-05	13	6e-05	12	5e-05
405	15832	chr7	-	107204958	106842188	362771	COG5	473	0.0013	193	0.00053	25	7e-05	18	5e-05	63	0.00017	69	0.00019	33	9e-05	39	0.00011	24	7e-05	28	8e-05	65	0.00018	17	5e-05	29	8e-05	15	4e-05	21	6e-05	60	0.00017	7	2e-05	52	0.00014	45	0.00012	11	3e-05	21	6e-05
767	14755	chr5	+	95865524	96115298	249775	CAST	325	0.0013	123	0.00049	13	5e-05	10	4e-05	42	0.00017	35	0.00014	16	6e-05	14	6e-05	14	6e-05	6	2e-05	49	0.0002	11	4e-05	13	5e-05	9	4e-05	11	4e-05	19	8e-05	7	3e-05	26	0.0001	21	8e-05	7	3e-05	15	6e-05
816	26876	chr16	+	47495209	47735433	240225	PHKB	313	0.0013	147	0.00061	25	0.0001	12	5e-05	58	0.00024	37	0.00015	29	0.00012	26	0.00011	11	5e-05	7	3e-05	51	0.00021	7	3e-05	16	7e-05	10	4e-05	19	8e-05	36	0.00015	10	4e-05	42	0.00017	17	7e-05	7	3e-05	19	8e-05
442	20819	chr2	-	240323347	239969863	353485	HDAC4	456	0.00129	98	0.00028	16	5e-05	14	4e-05	38	0.00011	50	0.00014	41	0.00012	29	8e-05	12	3e-05	14	4e-05	33	9e-05	20	6e-05	29	8e-05	24	7e-05	25	7e-05	29	8e-05	20	6e-05	36	0.0001	34	0.0001	20	6e-05	25	7e-05
140	26473	chr10	-	35104248	34398488	705761	PARD3	900	0.00128	472	0.00067	60	9e-05	48	7e-05	157	0.00022	102	0.00014	89	0.00013	70	0.0001	34	5e-05	38	5e-05	119	0.00017	39	6e-05	59	8e-05	50	7e-05	68	0.0001	79	0.00011	44	6e-05	83	0.00012	57	8e-05	21	3e-05	51	7e-05
243	39591	chr11	-	10315753	9800215	515539	SBF2	662	0.00128	319	0.00062	32	6e-05	26	5e-05	95	0.00018	76	0.00015	60	0.00012	37	7e-05	32	6e-05	28	5e-05	90	0.00017	27	5e-05	31	6e-05	23	4e-05	42	8e-05	69	0.00013	20	4e-05	71	0.00014	42	8e-05	16	3e-05	39	8e-05
229	27625	chr2	+	45878483	46415128	536646	PRKCE	679	0.00127	208	0.00039	34	6e-05	24	4e-05	55	0.0001	55	0.0001	62	0.00012	46	9e-05	26	5e-05	17	3e-05	61	0.00011	34	6e-05	37	7e-05	35	7e-05	37	7e-05	43	8e-05	32	6e-05	48	9e-05	47	9e-05	25	5e-05	40	7e-05
590	19174	chr13	+	98795433	99102022	306590	FARP1	388	0.00127	173	0.00056	21	7e-05	17	6e-05	56	0.00018	40	0.00013	47	0.00015	22	7e-05	16	5e-05	10	3e-05	41	0.00013	17	6e-05	25	8e-05	23	8e-05	38	0.00012	40	0.00013	23	8e-05	30	0.0001	32	0.0001	13	4e-05	14	5e-05
679	22277	chr6	+	15246526	15522252	275727	JARID2	351	0.00127	204	0.00074	16	6e-05	9	3e-05	60	0.00022	43	0.00016	33	0.00012	27	0.0001	24	9e-05	12	4e-05	38	0.00014	19	7e-05	16	6e-05	18	7e-05	37	0.00013	37	0.00013	26	9e-05	35	0.00013	21	8e-05	13	5e-05	28	0.0001
265	27621	chr17	+	64298925	64806861	507937	PRKCA	639	0.00126	257	0.00051	29	6e-05	26	5e-05	93	0.00018	78	0.00015	47	9e-05	49	0.0001	36	7e-05	21	4e-05	85	0.00017	25	5e-05	31	6e-05	36	7e-05	44	9e-05	54	0.00011	31	6e-05	59	0.00012	47	9e-05	18	4e-05	36	7e-05
325	48180	chr18	+	72342918	72777627	434710	ZNF407	548	0.00126	170	0.00039	23	5e-05	9	2e-05	66	0.00015	70	0.00016	45	0.0001	38	9e-05	17	4e-05	19	4e-05	66	0.00015	11	3e-05	25	6e-05	9	2e-05	25	6e-05	49	0.00011	8	2e-05	57	0.00013	39	9e-05	11	3e-05	27	6e-05
624	40144	chr19	+	38397860	38699011	301152	SIPA1L3	375	0.00125	190	0.00063	18	6e-05	15	5e-05	55	0.00018	42	0.00014	38	0.00013	36	0.00012	28	9e-05	22	7e-05	46	0.00015	27	9e-05	25	8e-05	19	6e-05	25	8e-05	22	7e-05	22	7e-05	40	0.00013	21	7e-05	16	5e-05	24	8e-05
769	24539	chr2	+	42721708	42984086	262379	MTA3	325	0.00124	232	0.00088	32	0.00012	22	8e-05	79	0.0003	39	0.00015	34	0.00013	27	0.0001	19	7e-05	18	7e-05	78	0.0003	22	8e-05	29	0.00011	25	0.0001	36	0.00014	41	0.00016	34	0.00013	45	0.00017	25	0.0001	15	6e-05	31	0.00012
931	46232	chrY	-	15592552	15360258	232295	UTY	289	0.00124	166	0.00071	11	5e-05	11	5e-05	60	0.00026	50	0.00022	18	8e-05	21	9e-05	12	5e-05	14	6e-05	41	0.00018	9	4e-05	12	5e-05	8	3e-05	15	6e-05	45	0.00019	6	3e-05	36	0.00015	22	9e-05	4	2e-05	7	3e-05
297	23951	chr5	-	112824526	112357795	466732	MCC	576	0.00123	198	0.00042	24	5e-05	26	6e-05	70	0.00015	74	0.00016	49	0.0001	36	8e-05	29	6e-05	17	4e-05	50	0.00011	16	3e-05	19	4e-05	30	6e-05	44	9e-05	45	0.0001	22	5e-05	47	0.0001	40	9e-05	12	3e-05	37	8e-05
466	14529	chr9	+	97488980	97849440	360461	C9orf3	445	0.00123	186	0.00052	26	7e-05	26	7e-05	47	0.00013	41	0.00011	46	0.00013	21	6e-05	20	6e-05	12	3e-05	62	0.00017	23	6e-05	28	8e-05	16	4e-05	28	8e-05	33	9e-05	11	3e-05	32	9e-05	37	0.0001	17	5e-05	15	4e-05
714	43634	chr14	-	91282760	91006932	275829	TTC7B	339	0.00123	159	0.00058	16	6e-05	13	5e-05	49	0.00018	35	0.00013	31	0.00011	20	7e-05	18	7e-05	8	3e-05	44	0.00016	12	4e-05	10	4e-05	17	6e-05	28	0.0001	20	7e-05	20	7e-05	30	0.00011	29	0.00011	5	2e-05	25	9e-05
978	39440	chr10	-	16859452	16632609	226844	RSU1	279	0.00123	101	0.00045	19	8e-05	15	7e-05	35	0.00015	36	0.00016	30	0.00013	15	7e-05	12	5e-05	9	4e-05	31	0.00014	11	5e-05	13	6e-05	15	7e-05	25	0.00011	15	7e-05	17	7e-05	25	0.00011	25	0.00011	7	3e-05	21	9e-05
873	27101	chr12	+	19282647	19529330	246684	PLEKHA5	301	0.00122	184	0.00075	15	6e-05	5	2e-05	40	0.00016	29	0.00012	23	9e-05	20	8e-05	11	4e-05	6	2e-05	39	0.00016	8	3e-05	12	5e-05	8	3e-05	18	7e-05	28	0.00011	9	4e-05	31	0.00013	24	0.0001	6	2e-05	17	7e-05
841	40132	chr11	-	116969136	116714117	255020	SIK3	308	0.00121	132	0.00052	22	9e-05	12	5e-05	40	0.00016	51	0.0002	23	9e-05	25	0.0001	19	7e-05	13	5e-05	34	0.00013	24	9e-05	19	7e-05	9	4e-05	19	7e-05	38	0.00015	13	5e-05	26	0.0001	19	7e-05	8	3e-05	22	9e-05
967	20936	chr7	-	139477576	139246315	231262	HIPK2	280	0.00121	92	0.0004	17	7e-05	17	7e-05	34	0.00015	16	7e-05	17	7e-05	19	8e-05	13	6e-05	11	5e-05	32	0.00014	6	3e-05	18	8e-05	13	6e-05	13	6e-05	21	9e-05	11	5e-05	22	0.0001	17	7e-05	6	3e-05	11	5e-05
979	46257	chr9	-	136857725	136627015	230711	VAV2	279	0.00121	38	0.00016	17	7e-05	13	6e-05	15	7e-05	16	7e-05	19	8e-05	12	5e-05	8	3e-05	7	3e-05	15	7e-05	13	6e-05	16	7e-05	14	6e-05	16	7e-05	6	3e-05	17	7e-05	9	4e-05	17	7e-05	13	6e-05	10	4e-05
964	19483	chr13	+	49550047	49783887	233841	FNDC3A	281	0.0012	136	0.00058	9	4e-05	4	2e-05	32	0.00014	34	0.00015	21	9e-05	10	4e-05	10	4e-05	12	5e-05	34	0.00015	11	5e-05	8	3e-05	11	5e-05	11	5e-05	16	7e-05	7	3e-05	17	7e-05	15	6e-05	2	1e-05	12	5e-05
64	13315	chr10	+	77191210	78318977	1127768	C10orf11	1341	0.00119	435	0.00039	65	6e-05	46	4e-05	186	0.00016	154	0.00014	108	0.0001	88	8e-05	40	4e-05	35	3e-05	158	0.00014	51	5e-05	51	5e-05	62	5e-05	83	7e-05	112	0.0001	63	6e-05	122	0.00011	82	7e-05	25	2e-05	66	6e-05
279	40064	chr2	+	109745803	110262206	516404	SH3RF3	612	0.00119	118	0.00023	35	7e-05	24	5e-05	52	0.0001	37	7e-05	43	8e-05	38	7e-05	30	6e-05	21	4e-05	60	0.00012	22	4e-05	30	6e-05	45	9e-05	44	9e-05	32	6e-05	39	8e-05	36	7e-05	47	9e-05	18	3e-05	36	7e-05
144	40657	chr1	-	246670613	245912643	757971	SMYD3	893	0.00118	349	0.00046	60	8e-05	31	4e-05	130	0.00017	108	0.00014	73	0.0001	62	8e-05	51	7e-05	32	4e-05	117	0.00015	38	5e-05	45	6e-05	34	4e-05	76	0.0001	87	0.00011	36	5e-05	93	0.00012	55	7e-05	25	3e-05	66	9e-05
655	28472	chr9	-	3526003	3218296	307708	RFX3	363	0.00118	119	0.00039	9	3e-05	5	2e-05	48	0.00016	39	0.00013	26	8e-05	28	9e-05	20	6e-05	12	4e-05	43	0.00014	10	3e-05	13	4e-05	16	5e-05	25	8e-05	37	0.00012	4	1e-05	37	0.00012	19	6e-05	2	1e-05	15	5e-05
789	28184	chr14	-	36278431	36007558	270874	RALGAPA1	320	0.00118	146	0.00054	19	7e-05	10	4e-05	53	0.0002	46	0.00017	20	7e-05	37	0.00014	15	6e-05	16	6e-05	44	0.00016	12	4e-05	13	5e-05	6	2e-05	15	6e-05	49	0.00018	9	3e-05	42	0.00016	20	7e-05	5	2e-05	16	6e-05
323	17261	chr7	+	101459239	101927249	468011	CUX1	548	0.00117	276	0.00059	34	7e-05	25	5e-05	82	0.00018	62	0.00013	63	0.00013	54	0.00012	49	0.0001	32	7e-05	68	0.00015	37	8e-05	45	0.0001	30	6e-05	37	8e-05	57	0.00012	44	9e-05	48	0.0001	47	0.0001	25	5e-05	36	8e-05
722	5299	chr2	-	112252676	111965352	287325	AC068491.1	336	0.00117	86	0.0003	14	5e-05	13	5e-05	36	0.00013	35	0.00012	23	8e-05	23	8e-05	8	3e-05	7	2e-05	32	0.00011	12	4e-05	12	4e-05	5	2e-05	9	3e-05	24	8e-05	12	4e-05	27	9e-05	28	0.0001	17	6e-05	13	5e-05
158	27953	chr3	+	61547242	62283287	736046	PTPRG	849	0.00115	312	0.00042	35	5e-05	30	4e-05	116	0.00016	93	0.00013	70	0.0001	75	0.0001	40	5e-05	27	4e-05	85	0.00012	29	4e-05	51	7e-05	30	4e-05	51	7e-05	75	0.0001	30	4e-05	82	0.00011	60	8e-05	18	2e-05	34	5e-05
353	24754	chr3	+	39850404	40301811	451408	MYRIP	518	0.00115	102	0.00023	22	5e-05	14	3e-05	70	0.00016	46	0.0001	55	0.00012	41	9e-05	19	4e-05	15	3e-05	60	0.00013	19	4e-05	17	4e-05	19	4e-05	27	6e-05	49	0.00011	10	2e-05	39	9e-05	33	7e-05	13	3e-05	29	6e-05
406	17806	chr10	-	735682	320129	415554	DIP2C	473	0.00114	149	0.00036	18	4e-05	12	3e-05	40	0.0001	40	0.0001	45	0.00011	64	0.00015	19	5e-05	20	5e-05	35	8e-05	22	5e-05	18	4e-05	22	5e-05	21	5e-05	33	8e-05	17	4e-05	15	4e-05	43	0.0001	22	5e-05	21	5e-05
213	18690	chr2	-	73053176	72403112	650065	EXOC6B	727	0.00112	317	0.00049	42	6e-05	22	3e-05	121	0.00019	101	0.00016	66	0.0001	51	8e-05	28	4e-05	23	4e-05	119	0.00018	37	6e-05	35	5e-05	28	4e-05	61	9e-05	82	0.00013	34	5e-05	82	0.00013	47	7e-05	19	3e-05	52	8e-05
385	26542	chr13	+	100741336	101182685	441350	PCCA	493	0.00112	207	0.00047	27	6e-05	17	4e-05	86	0.00019	72	0.00016	42	0.0001	39	9e-05	29	7e-05	16	4e-05	58	0.00013	15	3e-05	24	5e-05	15	3e-05	27	6e-05	58	0.00013	12	3e-05	56	0.00013	36	8e-05	11	2e-05	27	6e-05
805	46353	chr1	+	12290123	12572098	281976	VPS13D	316	0.00112	140	0.0005	11	4e-05	9	3e-05	37	0.00013	29	0.0001	26	9e-05	24	9e-05	18	6e-05	12	4e-05	32	0.00011	13	5e-05	13	5e-05	9	3e-05	19	7e-05	33	0.00012	9	3e-05	19	7e-05	23	8e-05	6	2e-05	14	5e-05
938	45983	chr2	+	170683967	170940640	256674	UBR3	288	0.00112	133	0.00052	15	6e-05	6	2e-05	36	0.00014	35	0.00014	25	0.0001	20	8e-05	12	5e-05	15	6e-05	46	0.00018	12	5e-05	12	5e-05	6	2e-05	14	5e-05	22	9e-05	11	4e-05	16	6e-05	20	8e-05	8	3e-05	15	6e-05
137	19575	chr10	-	14504140	13685705	818436	FRMD4A	908	0.00111	331	0.0004	56	7e-05	41	5e-05	101	0.00012	77	9e-05	66	8e-05	58	7e-05	39	5e-05	31	4e-05	90	0.00011	36	4e-05	51	6e-05	46	6e-05	48	6e-05	50	6e-05	31	4e-05	65	8e-05	76	9e-05	31	4e-05	51	6e-05
847	42352	chr4	-	107242651	106965473	277179	TBCK	307	0.00111	105	0.00038	8	3e-05	5	2e-05	39	0.00014	47	0.00017	17	6e-05	15	5e-05	8	3e-05	5	2e-05	46	0.00017	8	3e-05	9	3e-05	9	3e-05	19	7e-05	30	0.00011	14	5e-05	33	0.00012	25	9e-05	2	1e-05	10	4e-05
445	42322	chr22	+	47158517	47571335	412819	TBC1D22A	455	0.0011	88	0.00021	27	7e-05	24	6e-05	37	9e-05	40	0.0001	42	0.0001	35	8e-05	20	5e-05	17	4e-05	43	0.0001	19	5e-05	32	8e-05	25	6e-05	26	6e-05	23	6e-05	22	5e-05	31	8e-05	45	0.00011	11	3e-05	20	5e-05
71	28327	chr3	+	28880557	30046619	1166063	RBMS3	1273	0.00109	463	0.0004	59	5e-05	26	2e-05	154	0.00013	133	0.00011	85	7e-05	59	5e-05	32	3e-05	18	2e-05	144	0.00012	42	4e-05	52	4e-05	47	4e-05	67	6e-05	129	0.00011	49	4e-05	102	9e-05	70	6e-05	22	2e-05	55	5e-05
121	25066	chr1	-	72748416	71868624	879793	NEGR1	959	0.00109	341	0.00039	35	4e-05	28	3e-05	107	0.00012	85	0.0001	56	6e-05	59	7e-05	31	4e-05	17	2e-05	89	0.0001	24	3e-05	26	3e-05	26	3e-05	54	6e-05	76	9e-05	28	3e-05	93	0.00011	53	6e-05	16	2e-05	34	4e-05
797	12277	chr5	-	77590527	77296348	294180	AP3B1	316	0.00107	128	0.00044	12	4e-05	7	2e-05	43	0.00015	41	0.00014	26	9e-05	17	6e-05	7	2e-05	3	1e-05	39	0.00013	7	2e-05	10	3e-05	12	4e-05	22	7e-05	25	8e-05	9	3e-05	30	0.0001	20	7e-05	2	1e-05	14	5e-05
272	18429	chr7	-	37488825	36893960	594866	ELMO1	632	0.00106	178	0.0003	35	6e-05	33	6e-05	77	0.00013	61	0.0001	45	8e-05	37	6e-05	26	4e-05	17	3e-05	68	0.00011	24	4e-05	29	5e-05	35	6e-05	32	5e-05	56	9e-05	17	3e-05	51	9e-05	56	9e-05	15	3e-05	32	5e-05
154	18687	chr7	+	132937828	133751341	813514	EXOC4	855	0.00105	311	0.00038	30	4e-05	16	2e-05	108	0.00013	84	0.0001	71	9e-05	47	6e-05	41	5e-05	17	2e-05	100	0.00012	29	4e-05	27	3e-05	27	3e-05	43	5e-05	91	0.00011	25	3e-05	73	9e-05	65	8e-05	13	2e-05	43	5e-05
185	28765	chr15	-	61521517	60780482	741036	RORA	781	0.00105	296	0.0004	23	3e-05	19	3e-05	101	0.00014	77	0.0001	67	9e-05	29	4e-05	33	4e-05	20	3e-05	92	0.00012	21	3e-05	26	4e-05	40	5e-05	39	5e-05	59	8e-05	20	3e-05	62	8e-05	42	6e-05	22	3e-05	22	3e-05
900	24892	chr2	+	24714782	24993570	278789	NCOA1	293	0.00105	130	0.00047	17	6e-05	6	2e-05	51	0.00018	35	0.00013	17	6e-05	14	5e-05	17	6e-05	9	3e-05	47	0.00017	17	6e-05	11	4e-05	10	4e-05	28	0.0001	29	0.0001	14	5e-05	36	0.00013	32	0.00011	10	4e-05	12	4e-05
478	24488	chr17	+	55333930	55757298	423369	MSI2	440	0.00104	133	0.00031	24	6e-05	14	3e-05	45	0.00011	46	0.00011	36	9e-05	28	7e-05	28	7e-05	18	4e-05	43	0.0001	19	4e-05	32	8e-05	20	5e-05	25	6e-05	28	7e-05	18	4e-05	32	8e-05	28	7e-05	13	3e-05	24	6e-05
698	19661	chr14	+	65877309	66210838	333530	FUT8	344	0.00103	227	0.00068	19	6e-05	9	3e-05	62	0.00019	44	0.00013	27	8e-05	28	8e-05	16	5e-05	8	2e-05	66	0.0002	13	4e-05	14	4e-05	12	4e-05	26	8e-05	37	0.00011	16	5e-05	37	0.00011	15	4e-05	8	2e-05	24	7e-05
891	42816	chr11	+	86749064	87034567	285504	TMEM135	295	0.00103	176	0.00062	18	6e-05	11	4e-05	67	0.00023	60	0.00021	28	0.0001	24	8e-05	14	5e-05	11	4e-05	43	0.00015	10	4e-05	12	4e-05	14	5e-05	22	8e-05	31	0.00011	19	7e-05	42	0.00015	25	9e-05	8	3e-05	18	6e-05
300	9056	chr10	+	75910986	76469060	558075	ADK	572	0.00102	262	0.00047	48	9e-05	32	6e-05	87	0.00016	75	0.00013	45	8e-05	43	8e-05	18	3e-05	12	2e-05	87	0.00016	21	4e-05	33	6e-05	30	5e-05	50	9e-05	45	8e-05	31	6e-05	60	0.00011	41	7e-05	12	2e-05	37	7e-05
792	43172	chr8	-	60031766	59717976	313791	TOX	319	0.00102	86	0.00027	23	7e-05	13	4e-05	36	0.00011	39	0.00012	24	8e-05	6	2e-05	10	3e-05	6	2e-05	30	0.0001	11	4e-05	18	6e-05	12	4e-05	12	4e-05	26	8e-05	9	3e-05	30	0.0001	17	5e-05	2	1e-05	14	4e-05
802	25419	chr7	-	108097160	107788081	309080	NRCAM	316	0.00102	101	0.00033	11	4e-05	12	4e-05	46	0.00015	34	0.00011	17	6e-05	12	4e-05	11	4e-05	10	3e-05	43	0.00014	2	1e-05	9	3e-05	11	4e-05	11	4e-05	34	0.00011	10	3e-05	26	8e-05	15	5e-05	5	2e-05	8	3e-05
581	24200	chr7	+	130794854	131181394	386541	MKLN1	392	0.00101	155	0.0004	25	6e-05	17	4e-05	64	0.00017	33	9e-05	44	0.00011	30	8e-05	17	4e-05	11	3e-05	47	0.00012	14	4e-05	10	3e-05	11	3e-05	24	6e-05	40	0.0001	10	3e-05	36	9e-05	47	0.00012	10	3e-05	30	8e-05
857	24893	chr8	-	71316019	71015825	300195	NCOA2	304	0.00101	158	0.00053	20	7e-05	16	5e-05	49	0.00016	38	0.00013	31	0.0001	27	9e-05	25	8e-05	16	5e-05	47	0.00016	9	3e-05	11	4e-05	11	4e-05	22	7e-05	40	0.00013	12	4e-05	26	9e-05	19	6e-05	3	1e-05	16	5e-05
838	22166	chr16	-	47495172	47188297	306876	ITFG1	308	0.001	181	0.00059	23	7e-05	12	4e-05	43	0.00014	37	0.00012	24	8e-05	20	7e-05	13	4e-05	7	2e-05	49	0.00016	11	4e-05	12	4e-05	16	5e-05	12	4e-05	27	9e-05	8	3e-05	36	0.00012	33	0.00011	2	1e-05	14	5e-05
784	42052	chr17	-	9479274	9153788	325487	STX8	321	0.00099	142	0.00044	20	6e-05	11	3e-05	52	0.00016	34	0.0001	34	0.0001	33	0.0001	17	5e-05	21	6e-05	41	0.00013	15	5e-05	12	4e-05	11	3e-05	29	9e-05	28	9e-05	20	6e-05	39	0.00012	22	7e-05	9	3e-05	16	5e-05
645	46400	chr10	+	114206755	114578502	371748	VTI1A	366	0.00098	201	0.00054	21	6e-05	11	3e-05	66	0.00018	51	0.00014	28	8e-05	25	7e-05	16	4e-05	12	3e-05	73	0.0002	12	3e-05	16	4e-05	18	5e-05	25	7e-05	31	8e-05	12	3e-05	53	0.00014	24	6e-05	9	2e-05	24	6e-05
662	40569	chr4	+	20254882	20622183	367302	SLIT2	361	0.00098	150	0.00041	14	4e-05	5	1e-05	43	0.00012	37	0.0001	18	5e-05	12	3e-05	14	4e-05	6	2e-05	43	0.00012	8	2e-05	11	3e-05	11	3e-05	18	5e-05	43	0.00012	10	3e-05	35	0.0001	29	8e-05	5	1e-05	12	3e-05
623	39931	chr18	+	42260137	42648474	388338	SETBP1	375	0.00097	129	0.00033	19	5e-05	5	1e-05	49	0.00013	34	9e-05	28	7e-05	25	6e-05	18	5e-05	9	2e-05	23	6e-05	17	4e-05	11	3e-05	15	4e-05	29	7e-05	34	9e-05	14	4e-05	47	0.00012	28	7e-05	10	3e-05	27	7e-05
750	12403	chr4	+	148653213	148993930	340718	ARHGAP10	329	0.00097	127	0.00037	16	5e-05	7	2e-05	40	0.00012	34	0.0001	37	0.00011	32	9e-05	14	4e-05	17	5e-05	36	0.00011	11	3e-05	16	5e-05	13	4e-05	18	5e-05	28	8e-05	14	4e-05	30	9e-05	23	7e-05	6	2e-05	16	5e-05
494	23627	chr2	+	33172038	33624425	452388	LTBP1	434	0.00096	175	0.00039	20	4e-05	9	2e-05	57	0.00013	35	8e-05	32	7e-05	34	8e-05	14	3e-05	10	2e-05	57	0.00013	23	5e-05	24	5e-05	14	3e-05	17	4e-05	38	8e-05	17	4e-05	44	0.0001	35	8e-05	12	3e-05	14	3e-05
558	18139	chr18	-	46987078	46570171	416908	DYM	402	0.00096	182	0.00044	23	6e-05	16	4e-05	45	0.00011	44	0.00011	44	0.00011	27	6e-05	15	4e-05	15	4e-05	35	8e-05	17	4e-05	28	7e-05	20	5e-05	27	6e-05	30	7e-05	18	4e-05	41	0.0001	30	7e-05	8	2e-05	22	5e-05
912	46647	chr8	-	11058847	10753554	305294	XKR6	292	0.00096	146	0.00048	8	3e-05	2	1e-05	58	0.00019	35	0.00011	22	7e-05	22	7e-05	16	5e-05	8	3e-05	44	0.00014	17	6e-05	9	3e-05	6	2e-05	25	8e-05	31	0.0001	13	4e-05	40	0.00013	15	5e-05	13	4e-05	16	5e-05
54	26669	chr5	-	59817946	58264864	1553083	PDE4D	1483	0.00095	399	0.00026	51	3e-05	34	2e-05	165	0.00011	138	9e-05	108	7e-05	77	5e-05	49	3e-05	38	2e-05	185	0.00012	43	3e-05	39	3e-05	42	3e-05	79	5e-05	126	8e-05	47	3e-05	144	9e-05	121	8e-05	34	2e-05	67	4e-05
178	27957	chr18	+	7567816	8406858	839043	PTPRM	798	0.00095	289	0.00034	37	4e-05	27	3e-05	107	0.00013	93	0.00011	71	8e-05	55	7e-05	32	4e-05	26	3e-05	82	0.0001	34	4e-05	33	4e-05	36	4e-05	56	7e-05	67	8e-05	39	5e-05	75	9e-05	56	7e-05	13	2e-05	51	6e-05
573	42256	chr17	+	61086897	61505066	418170	TANC2	396	0.00095	163	0.00039	16	4e-05	17	4e-05	59	0.00014	49	0.00012	31	7e-05	27	6e-05	19	5e-05	14	3e-05	45	0.00011	15	4e-05	20	5e-05	11	3e-05	21	5e-05	44	0.00011	11	3e-05	57	0.00014	34	8e-05	11	3e-05	22	5e-05
288	9368	chr2	+	236402732	237035197	632466	AGAP1	592	0.00094	143	0.00023	26	4e-05	19	3e-05	52	8e-05	48	8e-05	61	0.0001	31	5e-05	20	3e-05	20	3e-05	56	9e-05	21	3e-05	36	6e-05	34	5e-05	46	7e-05	34	5e-05	18	3e-05	45	7e-05	40	6e-05	25	4e-05	26	4e-05
861	25227	chrY	+	16634517	16957529	323013	NLGN4Y	303	0.00094	90	0.00028	16	5e-05	15	5e-05	50	0.00015	35	0.00011	21	7e-05	18	6e-05	10	3e-05	9	3e-05	33	0.0001	17	5e-05	10	3e-05	8	2e-05	21	7e-05	20	6e-05	18	6e-05	37	0.00011	28	9e-05	10	3e-05	24	7e-05
592	19633	chr16	+	53737874	54155852	417979	FTO	387	0.00093	122	0.00029	22	5e-05	6	1e-05	38	9e-05	25	6e-05	17	4e-05	31	7e-05	25	6e-05	20	5e-05	56	0.00013	16	4e-05	19	5e-05	12	3e-05	25	6e-05	35	8e-05	18	4e-05	23	6e-05	38	9e-05	11	3e-05	27	6e-05
693	46507	chr5	+	37379313	37753536	374224	WDR70	347	0.00093	176	0.00047	16	4e-05	10	3e-05	52	0.00014	48	0.00013	39	0.0001	34	9e-05	22	6e-05	11	3e-05	54	0.00014	23	6e-05	14	4e-05	10	3e-05	31	8e-05	29	8e-05	17	5e-05	48	0.00013	22	6e-05	13	3e-05	29	8e-05
771	22278	chr7	-	28220361	27870191	350171	JAZF1	324	0.00093	131	0.00037	13	4e-05	14	4e-05	39	0.00011	35	0.0001	23	7e-05	21	6e-05	16	5e-05	8	2e-05	43	0.00012	8	2e-05	11	3e-05	13	4e-05	13	4e-05	26	7e-05	9	3e-05	36	0.0001	15	4e-05	4	1e-05	10	3e-05
726	41595	chr4	-	186877805	186506597	371209	SORBS2	336	0.00091	55	0.00015	14	4e-05	5	1e-05	32	9e-05	21	6e-05	23	6e-05	16	4e-05	18	5e-05	12	3e-05	25	7e-05	6	2e-05	13	4e-05	13	4e-05	11	3e-05	31	8e-05	9	2e-05	28	8e-05	24	6e-05	2	1e-05	14	4e-05
232	23470	chr4	-	151936878	151185682	751197	LRBA	678	0.0009	348	0.00046	41	5e-05	22	3e-05	111	0.00015	90	0.00012	59	8e-05	44	6e-05	35	5e-05	27	4e-05	91	0.00012	25	3e-05	37	5e-05	31	4e-05	50	7e-05	63	8e-05	29	4e-05	69	9e-05	49	7e-05	12	2e-05	39	5e-05
755	25405	chr4	-	149365849	148999912	365938	NR3C2	328	0.0009	132	0.00036	15	4e-05	14	4e-05	41	0.00011	39	0.00011	24	7e-05	15	4e-05	11	3e-05	6	2e-05	30	8e-05	13	4e-05	16	4e-05	16	4e-05	26	7e-05	33	9e-05	18	5e-05	25	7e-05	38	0.0001	6	2e-05	17	5e-05
162	15204	chr16	+	82882259	83830203	947945	CDH13	844	0.00089	287	0.0003	26	3e-05	21	2e-05	76	8e-05	57	6e-05	62	7e-05	44	5e-05	32	3e-05	30	3e-05	86	9e-05	27	3e-05	32	3e-05	40	4e-05	30	3e-05	62	7e-05	19	2e-05	70	7e-05	59	6e-05	8	1e-05	41	4e-05
929	40169	chr7	-	27034857	26706680	328178	SKAP2	289	0.00088	156	0.00048	17	5e-05	8	2e-05	42	0.00013	42	0.00013	31	9e-05	9	3e-05	10	3e-05	9	3e-05	38	0.00012	15	5e-05	11	3e-05	9	3e-05	15	5e-05	27	8e-05	9	3e-05	25	8e-05	14	4e-05	8	2e-05	24	7e-05
452	18757	chr1	-	51425934	50905149	520786	FAF1	451	0.00087	260	0.0005	27	5e-05	19	4e-05	72	0.00014	47	9e-05	47	9e-05	36	7e-05	15	3e-05	20	4e-05	70	0.00013	13	2e-05	19	4e-05	22	4e-05	29	6e-05	45	9e-05	16	3e-05	45	9e-05	32	6e-05	10	2e-05	26	5e-05
880	26679	chr6	+	136172833	136516711	343879	PDE7B	299	0.00087	133	0.00039	6	2e-05	3	1e-05	28	8e-05	16	5e-05	8	2e-05	15	4e-05	8	2e-05	7	2e-05	27	8e-05	14	4e-05	7	2e-05	4	1e-05	22	6e-05	24	7e-05	15	4e-05	24	7e-05	20	6e-05	6	2e-05	13	4e-05
694	4104	chr3	+	34200825	34604368	403544	AC018359.1	346	0.00086	97	0.00024	17	4e-05	7	2e-05	41	0.0001	32	8e-05	32	8e-05	18	4e-05	16	4e-05	9	2e-05	55	0.00014	13	3e-05	17	4e-05	14	3e-05	18	4e-05	30	7e-05	10	2e-05	19	5e-05	36	9e-05	9	2e-05	20	5e-05
184	17796	chrX	+	95939661	96859995	920335	DIAPH2	785	0.00085	401	0.00044	43	5e-05	22	2e-05	99	0.00011	84	9e-05	54	6e-05	50	5e-05	42	5e-05	39	4e-05	103	0.00011	24	3e-05	31	3e-05	37	4e-05	45	5e-05	75	8e-05	26	3e-05	73	8e-05	61	7e-05	10	1e-05	40	4e-05
528	18450	chr4	-	101801282	101316497	484786	EMCN	414	0.00085	91	0.00019	11	2e-05	4	1e-05	31	6e-05	33	7e-05	10	2e-05	22	5e-05	12	2e-05	9	2e-05	38	8e-05	5	1e-05	8	2e-05	16	3e-05	22	5e-05	26	5e-05	14	3e-05	43	9e-05	16	3e-05	2	0	13	3e-05
642	12130	chr8	-	99895983	99466860	429124	AP003355.2	366	0.00085	149	0.00035	29	7e-05	17	4e-05	56	0.00013	38	9e-05	29	7e-05	25	6e-05	22	5e-05	9	2e-05	50	0.00012	18	4e-05	19	4e-05	8	2e-05	20	5e-05	37	9e-05	10	2e-05	31	7e-05	17	4e-05	9	2e-05	20	5e-05
989	15887	chr5	+	115420687	115748458	327772	COMMD10	277	0.00085	86	0.00026	15	5e-05	8	2e-05	34	0.0001	27	8e-05	19	6e-05	10	3e-05	9	3e-05	9	3e-05	30	9e-05	6	2e-05	8	2e-05	11	3e-05	13	4e-05	29	9e-05	6	2e-05	26	8e-05	23	7e-05	3	1e-05	10	3e-05
570	13176	chr6	-	38607923	38136226	471698	BTBD9	396	0.00084	201	0.00043	21	4e-05	10	2e-05	57	0.00012	51	0.00011	35	7e-05	18	4e-05	20	4e-05	10	2e-05	57	0.00012	17	4e-05	14	3e-05	17	4e-05	23	5e-05	31	7e-05	14	3e-05	42	9e-05	29	6e-05	12	3e-05	20	4e-05
653	13715	chr18	+	13218785	13652752	433968	C18orf1	363	0.00084	110	0.00025	29	7e-05	18	4e-05	36	8e-05	36	8e-05	40	9e-05	20	5e-05	19	4e-05	9	2e-05	42	0.0001	13	3e-05	19	4e-05	16	4e-05	23	5e-05	29	7e-05	10	2e-05	23	5e-05	29	7e-05	9	2e-05	20	5e-05
571	14616	chr7	-	82073113	81575759	497355	CACNA2D1	396	0.0008	148	0.0003	21	4e-05	14	3e-05	47	9e-05	22	4e-05	32	6e-05	28	6e-05	14	3e-05	6	1e-05	43	9e-05	12	2e-05	14	3e-05	19	4e-05	23	5e-05	43	9e-05	11	2e-05	36	7e-05	22	4e-05	4	1e-05	16	3e-05
646	41940	chrX	+	123094061	123556513	462453	STAG2	365	0.00079	257	0.00056	16	3e-05	8	2e-05	58	0.00013	48	0.0001	35	8e-05	29	6e-05	23	5e-05	15	3e-05	52	0.00011	13	3e-05	20	4e-05	9	2e-05	18	4e-05	40	9e-05	13	3e-05	39	8e-05	22	5e-05	4	1e-05	28	6e-05
236	46351	chr8	+	100025493	100889807	864315	VPS13B	672	0.00078	335	0.00039	38	4e-05	15	2e-05	95	0.00011	89	0.0001	37	4e-05	36	4e-05	24	3e-05	17	2e-05	78	9e-05	27	3e-05	33	4e-05	18	2e-05	48	6e-05	55	6e-05	26	3e-05	73	8e-05	35	4e-05	21	2e-05	38	4e-05
598	18904	chr5	-	93447403	92953774	493630	FAM172A	385	0.00078	134	0.00027	17	3e-05	6	1e-05	46	9e-05	41	8e-05	19	4e-05	22	4e-05	11	2e-05	6	1e-05	59	0.00012	8	2e-05	15	3e-05	7	1e-05	20	4e-05	26	5e-05	8	2e-05	47	0.0001	20	4e-05	5	1e-05	14	3e-05
334	15247	chr6	+	20534687	21232634	697948	CDKAL1	538	0.00077	241	0.00035	37	5e-05	22	3e-05	69	0.0001	60	9e-05	42	6e-05	30	4e-05	20	3e-05	16	2e-05	68	0.0001	17	2e-05	36	5e-05	16	2e-05	38	5e-05	58	8e-05	29	4e-05	56	8e-05	37	5e-05	11	2e-05	22	3e-05
877	41689	chr4	+	123844228	124235808	391581	SPATA5	300	0.00077	98	0.00025	29	7e-05	13	3e-05	50	0.00013	31	8e-05	20	5e-05	26	7e-05	16	4e-05	9	2e-05	32	8e-05	10	3e-05	12	3e-05	15	4e-05	25	6e-05	43	0.00011	16	4e-05	39	0.0001	20	5e-05	9	2e-05	26	7e-05
415	20117	chr6	-	2245914	1624040	621875	GMDS	468	0.00075	200	0.00032	33	5e-05	13	2e-05	58	9e-05	47	8e-05	38	6e-05	38	6e-05	22	4e-05	15	2e-05	46	7e-05	15	2e-05	18	3e-05	22	4e-05	38	6e-05	40	6e-05	25	4e-05	41	7e-05	19	3e-05	8	1e-05	31	5e-05
739	19321	chr5	+	108083522	108523975	440454	FER	331	0.00075	119	0.00027	20	5e-05	11	2e-05	43	0.0001	44	0.0001	30	7e-05	19	4e-05	7	2e-05	5	1e-05	51	0.00012	6	1e-05	12	3e-05	6	1e-05	15	3e-05	34	8e-05	9	2e-05	29	7e-05	24	5e-05	6	1e-05	17	4e-05
344	43272	chr8	-	141468677	140742587	726091	TRAPPC9	528	0.00073	171	0.00024	25	3e-05	25	3e-05	50	7e-05	37	5e-05	68	9e-05	35	5e-05	21	3e-05	23	3e-05	44	6e-05	32	4e-05	24	3e-05	30	4e-05	27	4e-05	33	5e-05	27	4e-05	32	4e-05	41	6e-05	28	4e-05	26	4e-05
701	27781	chr8	-	18871195	18384812	486384	PSD3	343	0.00071	124	0.00025	22	5e-05	7	1e-05	42	9e-05	46	9e-05	37	8e-05	27	6e-05	13	3e-05	8	2e-05	40	8e-05	20	4e-05	15	3e-05	15	3e-05	23	5e-05	19	4e-05	16	3e-05	35	7e-05	20	4e-05	12	2e-05	21	4e-05
975	20856	chr2	-	197458415	197063976	394440	HECW2	279	0.00071	32	8e-05	19	5e-05	11	3e-05	33	8e-05	40	0.0001	22	6e-05	13	3e-05	13	3e-05	6	2e-05	25	6e-05	7	2e-05	18	5e-05	9	2e-05	9	2e-05	29	7e-05	6	2e-05	22	6e-05	21	5e-05	3	1e-05	9	2e-05
918	17816	chr1	+	231762560	232177017	414458	DISC1	290	0.0007	86	0.00021	10	2e-05	11	3e-05	28	7e-05	25	6e-05	29	7e-05	18	4e-05	5	1e-05	14	3e-05	25	6e-05	10	2e-05	9	2e-05	4	1e-05	13	3e-05	29	7e-05	11	3e-05	24	6e-05	20	5e-05	12	3e-05	12	3e-05
396	26796	chr7	+	90142716	90839904	697189	PFTK1	482	0.00069	227	0.00033	23	3e-05	11	2e-05	63	9e-05	49	7e-05	34	5e-05	28	4e-05	18	3e-05	14	2e-05	43	6e-05	17	2e-05	20	3e-05	9	1e-05	22	3e-05	48	7e-05	15	2e-05	45	6e-05	32	5e-05	12	2e-05	26	4e-05
909	28225	chr3	+	25215822	25639422	423601	RARB	292	0.00069	131	0.00031	6	1e-05	2	0	26	6e-05	26	6e-05	19	4e-05	19	4e-05	11	3e-05	6	1e-05	32	8e-05	4	1e-05	8	2e-05	14	3e-05	9	2e-05	22	5e-05	8	2e-05	22	5e-05	23	5e-05	4	1e-05	12	3e-05
280	22002	chr7	-	111202572	110303109	899464	IMMP2L	608	0.00068	204	0.00023	29	3e-05	7	1e-05	86	0.0001	69	8e-05	40	4e-05	27	3e-05	21	2e-05	10	1e-05	80	9e-05	12	1e-05	15	2e-05	15	2e-05	37	4e-05	61	7e-05	21	2e-05	65	7e-05	37	4e-05	10	1e-05	37	4e-05
412	12947	chr17	+	58755215	59470190	714976	BCAS3	469	0.00066	258	0.00036	41	6e-05	23	3e-05	79	0.00011	52	7e-05	35	5e-05	30	4e-05	20	3e-05	10	1e-05	61	9e-05	23	3e-05	34	5e-05	12	2e-05	28	4e-05	47	7e-05	21	3e-05	55	8e-05	38	5e-05	10	1e-05	27	4e-05
530	22308	chr3	+	123798869	124440035	641167	KALRN	413	0.00064	180	0.00028	21	3e-05	21	3e-05	50	8e-05	35	5e-05	23	4e-05	27	4e-05	17	3e-05	10	2e-05	38	6e-05	12	2e-05	13	2e-05	22	3e-05	12	2e-05	36	6e-05	11	2e-05	38	6e-05	30	5e-05	8	1e-05	16	2e-05
865	22535	chr8	+	48173541	48648474	474934	KIAA0146	302	0.00064	160	0.00034	12	3e-05	8	2e-05	56	0.00012	48	0.0001	27	6e-05	17	4e-05	14	3e-05	13	3e-05	44	9e-05	10	2e-05	8	2e-05	11	2e-05	20	4e-05	32	7e-05	14	3e-05	32	7e-05	21	4e-05	8	2e-05	16	3e-05
752	19214	chr5	-	107717110	107194735	522376	FBXL17	329	0.00063	122	0.00023	16	3e-05	13	2e-05	41	8e-05	41	8e-05	27	5e-05	21	4e-05	11	2e-05	5	1e-05	31	6e-05	5	1e-05	8	2e-05	9	2e-05	20	4e-05	35	7e-05	6	1e-05	31	6e-05	22	4e-05	2	0	16	3e-05
810	17797	chr13	-	60738118	60239716	498403	DIAPH3	314	0.00063	89	0.00018	15	3e-05	16	3e-05	43	9e-05	35	7e-05	30	6e-05	20	4e-05	17	3e-05	12	2e-05	49	0.0001	9	2e-05	10	2e-05	12	2e-05	13	3e-05	26	5e-05	15	3e-05	36	7e-05	20	4e-05	6	1e-05	10	2e-05
160	21943	chrX	+	28605515	29974839	1369325	IL1RAPL1	848	0.00062	356	0.00026	35	3e-05	22	2e-05	111	8e-05	95	7e-05	46	3e-05	48	4e-05	30	2e-05	23	2e-05	111	8e-05	24	2e-05	30	2e-05	18	1e-05	46	3e-05	73	5e-05	24	2e-05	73	5e-05	41	3e-05	9	1e-05	41	3e-05
393	18036	chr1	-	98386604	97543298	843307	DPYD	484	0.00057	149	0.00018	15	2e-05	11	1e-05	46	5e-05	46	5e-05	33	4e-05	33	4e-05	16	2e-05	19	2e-05	60	7e-05	9	1e-05	7	1e-05	15	2e-05	27	3e-05	40	5e-05	9	1e-05	46	5e-05	32	4e-05	8	1e-05	25	3e-05
785	14639	chr7	-	122526553	121958480	568074	CADPS2	320	0.00056	121	0.00021	14	2e-05	7	1e-05	50	9e-05	35	6e-05	25	4e-05	28	5e-05	15	3e-05	11	2e-05	59	0.0001	7	1e-05	11	2e-05	12	2e-05	23	4e-05	31	5e-05	13	2e-05	32	6e-05	21	4e-05	4	1e-05	19	3e-05
951	19176	chr6	+	5261583	5771815	510233	FARS2	284	0.00056	129	0.00025	20	4e-05	7	1e-05	28	5e-05	24	5e-05	28	5e-05	13	3e-05	11	2e-05	4	1e-05	32	6e-05	6	1e-05	14	3e-05	7	1e-05	18	4e-05	18	4e-05	11	2e-05	29	6e-05	29	6e-05	5	1e-05	10	2e-05
201	23759	chr7	-	79082889	77646392	1436498	MAGI2	744	0.00052	298	0.00021	39	3e-05	14	1e-05	110	8e-05	93	6e-05	55	4e-05	31	2e-05	15	1e-05	12	1e-05	73	5e-05	11	1e-05	15	1e-05	31	2e-05	36	3e-05	80	6e-05	21	1e-05	66	5e-05	35	2e-05	9	1e-05	43	3e-05
508	28132	chr1	+	174128547	174964444	835898	RABGAP1L	427	0.00051	194	0.00023	22	3e-05	10	1e-05	74	9e-05	49	6e-05	29	3e-05	33	4e-05	17	2e-05	15	2e-05	73	9e-05	9	1e-05	13	2e-05	15	2e-05	23	3e-05	51	6e-05	18	2e-05	43	5e-05	35	4e-05	7	1e-05	22	3e-05
685	42631	chr15	+	71389290	72075721	686432	THSD4	349	0.00051	99	0.00014	15	2e-05	14	2e-05	36	5e-05	31	5e-05	17	2e-05	26	4e-05	14	2e-05	8	1e-05	36	5e-05	13	2e-05	15	2e-05	10	1e-05	27	4e-05	24	3e-05	17	2e-05	36	5e-05	23	3e-05	11	2e-05	12	2e-05
791	35579	chr6	+	74779166	75400442	621277	RP11-554D15.1	319	0.00051	88	0.00014	20	3e-05	9	1e-05	39	6e-05	33	5e-05	22	4e-05	20	3e-05	10	2e-05	12	2e-05	45	7e-05	12	2e-05	13	2e-05	14	2e-05	13	2e-05	28	5e-05	12	2e-05	23	4e-05	16	3e-05	1	0	16	3e-05
986	12822	chr7	+	32535037	33078515	543479	AVL9	277	0.00051	138	0.00025	12	2e-05	9	2e-05	44	8e-05	34	6e-05	20	4e-05	16	3e-05	9	2e-05	7	1e-05	33	6e-05	11	2e-05	13	2e-05	7	1e-05	13	2e-05	28	5e-05	8	1e-05	27	5e-05	18	3e-05	8	1e-05	10	2e-05
401	18586	chr3	-	56502390	55542335	960056	ERC2	477	0.0005	155	0.00016	25	3e-05	19	2e-05	68	7e-05	53	6e-05	32	3e-05	28	3e-05	16	2e-05	12	1e-05	61	6e-05	19	2e-05	28	3e-05	16	2e-05	26	3e-05	39	4e-05	17	2e-05	42	4e-05	43	4e-05	13	1e-05	19	2e-05
934	26667	chr1	+	66258196	66840261	582066	PDE4B	288	0.00049	150	0.00026	19	3e-05	12	2e-05	40	7e-05	41	7e-05	19	3e-05	15	3e-05	4	1e-05	5	1e-05	36	6e-05	7	1e-05	8	1e-05	4	1e-05	18	3e-05	29	5e-05	9	2e-05	32	5e-05	21	4e-05	7	1e-05	17	3e-05
276	42339	chr3	-	18486308	17198656	1287653	TBC1D5	620	0.00048	345	0.00027	44	3e-05	26	2e-05	91	7e-05	71	6e-05	43	3e-05	32	2e-05	33	3e-05	19	1e-05	96	7e-05	13	1e-05	25	2e-05	23	2e-05	45	3e-05	58	5e-05	19	1e-05	63	5e-05	55	4e-05	12	1e-05	40	3e-05
927	24841	chr13	+	35516455	36247158	730704	NBEA	289	0.0004	117	0.00016	9	1e-05	5	1e-05	44	6e-05	37	5e-05	24	3e-05	27	4e-05	7	1e-05	8	1e-05	29	4e-05	12	2e-05	7	1e-05	9	1e-05	15	2e-05	27	4e-05	5	1e-05	38	5e-05	20	3e-05	7	1e-05	9	1e-05
497	46616	chr16	+	78133550	79246030	1112481	WWOX	434	0.00039	207	0.00019	23	2e-05	27	2e-05	58	5e-05	41	4e-05	36	3e-05	37	3e-05	27	2e-05	18	2e-05	61	5e-05	21	2e-05	22	2e-05	16	1e-05	34	3e-05	39	4e-05	22	2e-05	46	4e-05	37	3e-05	12	1e-05	30	3e-05
315	20263	chr13	+	92050928	93519489	1468562	GPC5	557	0.00038	160	0.00011	22	1e-05	18	1e-05	80	5e-05	60	4e-05	30	2e-05	28	2e-05	12	1e-05	10	1e-05	63	4e-05	15	1e-05	16	1e-05	15	1e-05	32	2e-05	48	3e-05	17	1e-05	60	4e-05	33	2e-05	8	1e-05	22	1e-05
443	12819	chr7	+	69063904	70258053	1194150	AUTS2	455	0.00038	173	0.00014	24	2e-05	16	1e-05	69	6e-05	68	6e-05	41	3e-05	44	4e-05	24	2e-05	11	1e-05	67	6e-05	15	1e-05	24	2e-05	29	2e-05	31	3e-05	44	4e-05	21	2e-05	56	5e-05	30	3e-05	6	1e-05	29	2e-05
625	14682	chr1	+	6845383	7829762	984380	CAMTA1	374	0.00038	226	0.00023	25	3e-05	19	2e-05	57	6e-05	42	4e-05	37	4e-05	24	2e-05	16	2e-05	14	1e-05	51	5e-05	20	2e-05	24	2e-05	14	1e-05	30	3e-05	39	4e-05	18	2e-05	35	4e-05	31	3e-05	7	1e-05	22	2e-05
721	28160	chr14	+	68286495	69196934	910440	RAD51L1	337	0.00037	184	0.0002	14	2e-05	9	1e-05	51	6e-05	43	5e-05	22	2e-05	24	3e-05	12	1e-05	12	1e-05	63	7e-05	14	2e-05	13	1e-05	12	1e-05	22	2e-05	37	4e-05	15	2e-05	41	5e-05	26	3e-05	8	1e-05	18	2e-05
332	19390	chr3	-	61237132	59735035	1502098	FHIT	540	0.00036	149	0.0001	37	2e-05	19	1e-05	75	5e-05	57	4e-05	42	3e-05	27	2e-05	19	1e-05	12	1e-05	60	4e-05	17	1e-05	30	2e-05	13	1e-05	29	2e-05	53	4e-05	18	1e-05	51	3e-05	39	3e-05	9	1e-05	29	2e-05
977	27081	chr2	+	198669425	199437304	767880	PLCL1	279	0.00036	70	9e-05	10	1e-05	6	1e-05	39	5e-05	25	3e-05	24	3e-05	16	2e-05	14	2e-05	11	1e-05	33	4e-05	7	1e-05	17	2e-05	12	2e-05	16	2e-05	27	4e-05	7	1e-05	29	4e-05	18	2e-05	2	0	12	2e-05
741	24577	chr22	+	30279143	31521441	1242299	MTMR3	331	0.00027	274	0.00022	18	1e-05	13	1e-05	58	5e-05	44	4e-05	33	3e-05	17	1e-05	19	2e-05	9	1e-05	55	4e-05	22	2e-05	17	1e-05	13	1e-05	28	2e-05	31	2e-05	12	1e-05	25	2e-05	31	2e-05	15	1e-05	21	2e-05
[truncated: 47 more columns]

## Sheet: most bound (density-length)
gene_name	xlinks	xlinks.density
MALAT1	960	0.75353
NEAT1	5712	0.2512
THBS1	3297	0.18324
CTGF	469	0.14665
28S	409	0.08067
SERPINE1	815	0.07299
WSB1	1016	0.05196
VIM	439	0.04703
ANKRD1	408	0.04444
DDX5	295	0.04424
EDN1	301	0.04406
CD93	277	0.03962
HNRNPH1	399	0.03828
EFEMP1	2175	0.03739
HSPG2	3743	0.03253
TXNDC5	941	0.03212
SLC38A2	459	0.03128
BGN	439	0.03004
MDM2	1119	0.03003
HNRNPA2B1	314	0.02902
DDX17	658	0.02717
FLRT2	2619	0.02678
HHIP	2563	0.02582
EGFL7	319	0.02308
SFPQ	360	0.02147
VWF	3718	0.02115
FN1	1579	0.02085
Z83843.1	844	0.02082
BMP6	2999	0.0194
NCRNA00182	834	0.01826
