# Supplementary material for: Loss of TDP-43 causes ectopic endothelial sprouting and migration defects through increased fibronectin, vcam 1 and integrin α4/β1
Source: Front Cell Dev Biol. 2023 Jun 13;11:1169962. doi: 10.3389/fcell.2023.1169962 (PMC10299809; doi:10.3389/fcell.2023.1169962)
Supplement: Supplementary file 6 [file Table1.XLSX]

## Sheet: up
ENSEMBL_ID	GENE	baseMean	baseMean_C	baseMean_KD	log2FoldChange	fold change	lfcSE	stat	pvalue	padj	C1	C2	C3	C4	KD2	KD3	KD4
ENSG00000213886	UBD	81.6222	9.47862	177.814	3.32375	10.0126	0.229136	14.5056	1.11727e-47	2.60528e-45	8.68092	8.74497	4.54089	15.9477	167.321	174.034	192.086
ENSG00000162692	VCAM1	1268.7	280.477	2586.33	3.07687	8.43781	0.113362	27.1421	3.1403e-162	3.00229e-158	256.569	289.677	323.311	252.349	2217.89	2684.42	2856.69
ENSG00000107562	CXCL12	66.8811	9.62116	143.228	3.06175	8.34986	0.229388	13.3475	1.225e-40	2.14893e-38	9.64546	7.65185	11.8063	9.38099	121.041	152.513	156.129
ENSG00000125804	FAM182A	51.684	6.56301	111.845	2.99884	7.99357	0.246806	12.1506	5.69634e-34	7.35945e-32	8.68092	5.46561	2.72453	9.38099	111.547	107.601	116.387
ENSG00000115232	ITGA4	178.027	33.2366	371.081	2.87076	7.31451	0.218525	13.137	2.02085e-39	3.27463e-37	25.0782	36.073	41.7762	30.0192	232.588	444.441	436.215
ENSG00000092969	TGFB2	1606.31	377.883	3244.22	2.84236	7.17195	0.160489	17.7106	3.47191e-70	2.07458e-67	319.265	402.269	480.426	309.573	2392.34	3735.17	3605.16
ENSG00000105499	PLA2G4C	1000.08	277.888	1962.99	2.71884	6.58345	0.107394	25.3166	2.09737e-141	8.02076e-138	235.349	266.722	293.342	316.139	1761.02	2051.91	2076.04
ENSG00000048052	HDAC9	111.883	22.9608	230.445	2.63348	6.20522	0.233389	11.2837	1.58047e-29	1.53402e-27	12.5391	29.5143	26.3372	23.4525	153.081	264.793	273.462
ENSG00000260604	RP1-140K8.5	570.277	163.184	1113.07	2.58988	6.02049	0.142335	18.1957	5.58238e-74	3.81217e-71	138.895	157.409	200.707	155.724	905.433	1251.92	1181.85
ENSG00000169429	CXCL8	1747.43	523.95	3378.74	2.5654	5.91921	0.121231	21.1613	2.17316e-99	2.96806e-96	476.486	514.86	588.5	515.955	2670.02	3649.09	3817.12
ENSG00000124875	CXCL6	142.395	40.4962	278.26	2.5491	5.85271	0.158369	16.096	2.72204e-58	9.82041e-56	38.5819	39.3524	39.9598	44.0907	264.628	289.12	281.032
ENSG00000253522	MIR3142HG	51.0551	10.7676	104.772	2.49396	5.63324	0.243027	10.2621	1.04418e-24	7.53426e-23	15.4327	10.9312	5.44907	11.2572	96.1206	117.894	100.301
ENSG00000003989	SLC7A2	3389.62	1064.16	6490.23	2.4918	5.62478	0.119924	20.7781	6.82592e-96	7.67756e-93	912.461	1190.41	1199.7	954.047	5407.68	6863.1	7199.91
ENSG00000023445	BIRC3	131.902	37.5455	257.71	2.47417	5.55649	0.180839	13.6816	1.30717e-42	2.49943e-40	33.7591	42.6317	38.1435	35.6478	211.228	265.729	296.172
ENSG00000108691	CCL2	3539.91	1167.33	6703.36	2.45715	5.49132	0.0912707	26.9216	1.2276e-159	7.82431e-156	1033.03	1134.66	1204.24	1297.39	5989.15	7181.22	6939.7
ENSG00000188818	ZDHHC11	84.7041	23.2535	166.638	2.41981	5.351	0.20119	12.0275	2.54891e-33	3.08467e-31	20.2555	17.4899	30.8781	24.3906	174.441	170.291	155.183
ENSG00000176907	C8orf4	1239.11	414.876	2338.1	2.39626	5.26438	0.112798	21.2438	3.76313e-100	5.53498e-97	375.209	415.386	448.64	420.268	1918.85	2600.21	2495.23
ENSG00000018236	CNTN1	19.7005	1.48379	43.9895	2.3816	5.21114	0.286069	8.32525	8.41526e-17	3.43088e-15	0.964546	2.18624	0.908178	1.8762	33.2269	54.2685	44.4731
ENSG00000168314	MOBP	113.455	36.1097	216.583	2.32935	5.02578	0.172558	13.4989	1.58653e-41	2.8847e-39	30.8655	41.5386	34.5108	37.524	206.481	213.331	229.935
ENSG00000211448	DIO2	66.8141	18.7906	130.845	2.25836	4.78448	0.227171	9.94127	2.75303e-23	1.80896e-21	21.22	20.7693	18.1636	15.0096	96.1206	145.964	150.452
ENSG00000169245	CXCL10	21.5117	2.6472	46.6644	2.22643	4.67975	0.284195	7.83416	4.71999e-15	1.6002e-13	2.89364	2.18624	3.63271	1.8762	30.8535	55.2042	53.9355
ENSG00000163235	TGFA	48.9087	12.3705	97.6263	2.19904	4.59174	0.251639	8.73885	2.35488e-18	1.05947e-16	11.5746	13.1175	16.3472	8.44289	68.8271	101.987	122.065
ENSG00000126709	IFI6	759.421	272.539	1408.6	2.1454	4.42414	0.169885	12.6285	1.47031e-36	2.0521e-34	232.456	295.143	322.403	240.153	956.46	1667.35	1601.98
ENSG00000120337	TNFSF18	464.102	177.809	845.825	2.1053	4.30286	0.143091	14.713	5.32053e-49	1.35645e-46	156.257	198.948	184.36	171.672	665.724	996.483	875.269
ENSG00000165323	FAT3	64.1468	21.228	121.372	2.10316	4.2965	0.2129	9.87863	5.15336e-23	3.27367e-21	23.1491	24.0487	22.7045	15.0096	117.481	113.215	133.419
ENSG00000140092	FBLN5	1315.39	537.307	2352.83	2.09936	4.28519	0.070245	29.8863	2.96858e-196	5.67622e-192	501.564	555.306	528.56	563.798	2303.34	2317.64	2437.51
ENSG00000216588	IGSF23	39.6414	10.5298	78.4569	2.08602	4.24575	0.25521	8.17373	2.99009e-16	1.16443e-14	14.4682	5.46561	9.98996	12.1953	96.1206	70.1748	69.0753
ENSG00000115461	IGFBP5	28.5621	7.30095	56.9104	2.07105	4.20191	0.261078	7.93268	2.14461e-15	7.56589e-14	6.75183	7.65185	6.35725	8.44289	52.2137	62.6895	55.8279
ENSG00000137959	IFI44L	202.274	61.7841	389.594	2.06922	4.1966	0.240771	8.59414	8.38889e-18	3.60458e-16	52.0855	97.2878	50.858	46.905	215.975	507.13	445.677
ENSG00000133106	EPSTI1	60.5884	19.0859	115.925	2.05851	4.16557	0.234492	8.77861	1.65511e-18	7.57113e-17	16.3973	24.0487	20.8881	15.0096	90.1873	148.771	108.817
ENSG00000090530	P3H2	165.723	65.1555	299.813	2.03787	4.1064	0.149968	13.5887	4.67049e-42	8.84202e-40	65.5892	54.6561	67.2052	73.1717	284.802	288.185	326.452
ENSG00000038427	VCAN	91.7805	28.7552	175.814	2.02363	4.06606	0.240536	8.41302	3.99582e-17	1.63957e-15	29.9009	20.7693	39.9598	24.3906	106.801	205.846	214.796
ENSG00000176771	NCKAP5	47.59	13.3038	93.305	2.02114	4.05904	0.257831	7.839	4.54149e-15	1.54241e-13	8.68092	13.1175	14.5309	16.8858	60.5204	95.4378	123.957
ENSG00000006210	CX3CL1	179.534	72.526	322.212	2.02008	4.05607	0.139789	14.451	2.47208e-47	5.62721e-45	68.4828	77.6116	70.8379	73.1717	296.669	332.161	337.806
ENSG00000153233	PTPRR	23.7362	5.1704	48.4906	2.01497	4.04172	0.276463	7.2884	3.13666e-13	8.73014e-12	3.85819	7.65185	6.35725	2.8143	39.1603	54.2685	52.043
ENSG00000011201	ANOS1	293.618	119.958	525.164	2.01083	4.03015	0.133849	15.0232	5.17672e-51	1.41406e-48	117.675	124.616	136.227	101.315	460.43	551.106	563.957
ENSG00000263874	LINC00672	92.4011	33.5817	170.827	1.9926	3.97952	0.206474	9.65059	4.88721e-22	2.88421e-20	44.3691	30.6074	20.8881	38.4621	162.574	185.262	164.645
ENSG00000163131	CTSS	220.397	91.2418	392.604	1.96659	3.90842	0.145022	13.5606	6.85347e-42	1.28476e-39	100.313	94.0084	88.0933	82.5527	331.082	432.277	414.452
ENSG00000258839	MC1R	161.408	65.7065	289.01	1.96166	3.89511	0.15828	12.3936	2.82896e-35	3.83635e-33	81.9864	64.4942	56.3071	60.0384	307.349	294.734	264.946
ENSG00000219529	AP000580.1	87.5296	31.4856	162.255	1.95378	3.87389	0.219222	8.91235	4.99642e-19	2.43096e-17	35.6882	38.2592	16.3472	35.6478	182.748	143.157	160.86
ENSG00000110848	CD69	29.9099	8.1893	58.8708	1.93278	3.81791	0.266623	7.24911	4.19507e-13	1.1525e-11	3.85819	7.65185	9.98996	11.2572	48.6537	64.5608	63.3978
ENSG00000127324	TSPAN8	298.455	128.375	525.228	1.92702	3.80268	0.126311	15.2561	1.50005e-52	4.48162e-50	133.107	104.94	124.42	151.034	506.71	526.779	542.193
ENSG00000073756	PTGS2	459.923	188.639	821.634	1.92138	3.78786	0.170497	11.2693	1.85993e-29	1.79614e-27	151.434	229.555	221.595	151.972	630.124	918.822	915.957
ENSG00000188452	CERKL	37.2796	12.3406	70.5316	1.89539	3.72023	0.246178	7.69926	1.36851e-14	4.40527e-13	15.4327	9.83809	9.08178	15.0096	72.3871	73.9175	65.2903
ENSG00000175170	FAM182B	20.9028	4.95831	42.1621	1.89385	3.71625	0.278489	6.80043	1.04309e-11	2.43824e-10	3.85819	7.65185	3.63271	4.6905	37.9736	38.3622	50.1505
ENSG00000007908	SELE	180.348	77.1631	317.929	1.87152	3.65918	0.159142	11.7601	6.26543e-32	7.21694e-30	55.9437	77.6116	95.3587	79.7384	316.842	323.74	313.204
ENSG00000115414	FN1	461173	209514	796718	1.87082	3.6574	0.0973368	19.22	2.51534e-82	2.18617e-79	201922	213008	227383	195744	663199	823774	903180
ENSG00000165949	IFI27	4162.12	1891.88	7189.1	1.86766	3.64941	0.0992968	18.8089	6.38356e-79	4.8824e-76	1836.5	1839.72	1962.57	1928.73	5879.97	8067.3	7620.04
ENSG00000075223	SEMA3C	51.115	18.1031	95.1308	1.86601	3.64524	0.237807	7.84677	4.26895e-15	1.45762e-13	11.5746	18.5831	27.2453	15.0096	87.8139	100.116	97.4624
ENSG00000115008	IL1A	32.4552	7.44832	65.7976	1.86217	3.63555	0.282019	6.603	4.02909e-11	8.62733e-10	3.85819	7.65185	14.5309	3.7524	43.907	66.4322	87.0538
ENSG00000236452	AC123023.1	33.0184	10.341	63.2548	1.85816	3.62544	0.259363	7.16431	7.81806e-13	2.09368e-11	9.64546	8.74497	14.5309	8.44289	48.6537	72.9818	68.129
ENSG00000267022	AC084219.2	15.0505	1.22769	33.481	1.85634	3.62087	0.288237	6.44031	1.1923e-10	2.44877e-09	0	2.18624	2.72453	0	48.6537	22.4559	29.3333
ENSG00000111335	OAS2	190.308	75.7241	343.085	1.8461	3.59527	0.20946	8.81361	1.21175e-18	5.62375e-17	59.8019	99.474	82.6442	60.9765	227.841	422.92	378.495
ENSG00000162772	ATF3	162.78	70.2277	286.183	1.83896	3.57752	0.167382	10.9866	4.43182e-28	3.86945e-26	67.5183	60.1217	74.4706	78.8003	229.028	310.641	318.882
ENSG00000090339	ICAM1	1145.83	540.533	1952.89	1.82024	3.53141	0.0762399	23.8752	5.54194e-126	1.76613e-122	539.181	513.767	530.376	578.807	1844.09	1952.73	2061.85
ENSG00000115009	CCL20	32.9325	9.49116	64.1877	1.81761	3.52496	0.272751	6.66398	2.66505e-11	5.93079e-10	3.85819	17.4899	8.1736	8.44289	56.9604	58.0112	77.5914
ENSG00000183775	KCTD16	29.8887	9.85895	56.595	1.8165	3.52225	0.257867	7.04431	1.86379e-12	4.80937e-11	10.61	13.1175	7.26543	8.44289	52.2137	62.6895	54.8817
ENSG00000107165	TYRP1	24.7544	5.91033	49.8799	1.80133	3.4854	0.2822	6.38316	1.73476e-10	3.48428e-09	1.92909	3.27936	9.98996	8.44289	45.0936	43.0406	61.5054
ENSG00000281453	TGFB2-OT1	225.497	102.576	389.393	1.763	3.39402	0.16002	11.0173	3.1522e-28	2.77757e-26	84.8801	112.591	89.0015	123.829	446.19	334.032	387.957
ENSG00000166670	MMP10	861.564	416.052	1455.58	1.73519	3.32924	0.112608	15.4091	1.42116e-53	4.38291e-51	398.358	368.382	435.926	461.545	1234.14	1541.97	1590.62
ENSG00000233817	RP11-168K11.3	16.583	3.34416	34.2348	1.73409	3.32671	0.287419	6.03333	1.60619e-09	2.73725e-08	1.92909	2.18624	3.63271	5.6286	28.4802	46.7832	27.4409
ENSG00000185745	IFIT1	135.553	59.771	236.596	1.72012	3.29464	0.198194	8.67897	3.99362e-18	1.76764e-16	58.8373	67.7735	59.9398	52.5336	161.388	288.185	260.215
ENSG00000120658	ENOX1	40.8816	15.9501	74.1236	1.71563	3.28439	0.239691	7.15765	8.20742e-13	2.19488e-11	12.5391	15.3037	19.0717	16.8858	73.5738	62.6895	86.1075
ENSG00000157601	MX1	398.07	179.211	689.883	1.71156	3.27514	0.18921	9.0458	1.48573e-19	7.53543e-18	166.867	232.835	168.921	148.22	477.043	913.208	679.398
ENSG00000250303	RP11-356J5.12	190.973	91.7713	323.242	1.69289	3.23304	0.145852	11.6069	3.80117e-31	4.12966e-29	93.561	87.4497	75.3788	110.696	307.349	334.032	328.344
ENSG00000275740	RP11-449H3.3	136.212	55.2878	244.112	1.69287	3.23298	0.235239	7.19637	6.18365e-13	1.66767e-11	57.8728	40.4455	87.1851	35.6478	174.441	285.378	272.516
ENSG00000137203	TFAP2A	35.384	13.6184	64.4048	1.67888	3.2018	0.248544	6.75487	1.42959e-11	3.27761e-10	12.5391	14.2106	12.7145	15.0096	74.7605	68.3035	50.1505
ENSG00000116299	KIAA1324	222.961	107.431	377.001	1.66753	3.17669	0.154501	10.793	3.71429e-27	3.04811e-25	116.71	85.2635	91.726	136.024	390.416	363.038	377.548
ENSG00000164251	F2RL1	991.959	499.175	1649	1.65851	3.15691	0.110614	14.9937	8.07411e-51	2.17444e-48	478.415	466.763	572.152	479.369	1400.28	1820.8	1725.94
ENSG00000145703	IQGAP2	232.413	112.977	391.66	1.64547	3.12851	0.16136	10.1975	2.03357e-24	1.4455e-22	126.356	131.175	108.073	86.3051	332.269	452.862	389.849
ENSG00000138448	ITGAV	8758.04	4102.6	14965.3	1.64416	3.12566	0.187966	8.74711	2.18886e-18	9.96503e-17	3392.31	4736.49	4895.99	3385.6	11888.1	15895.1	17112.7
ENSG00000124145	SDC4	1934.5	1009.61	3167.7	1.63154	3.09845	0.0613689	26.5858	9.89549e-156	4.73029e-152	962.617	1039.56	1036.23	1000.01	3045.01	3179.39	3278.71
ENSG00000258667	HIF1A-AS2	24.7374	8.54695	46.3248	1.61509	3.0633	0.270327	5.97458	2.30687e-09	3.85575e-08	6.75183	4.37249	11.8063	11.2572	48.6537	45.8476	44.4731
ENSG00000011465	DCN	45.9142	19.9575	80.5231	1.61256	3.05794	0.229253	7.03399	2.00715e-12	5.15651e-11	19.2909	20.7693	17.2554	22.5144	90.1873	85.1455	66.2366
ENSG00000206538	VGLL3	72.3371	30.1889	128.535	1.61107	3.05479	0.243976	6.60341	4.01811e-11	8.62293e-10	27.0073	40.4455	33.6026	19.7001	80.6939	147.835	157.075
ENSG00000058085	LAMC2	1463.52	753.92	2409.66	1.60257	3.03684	0.118791	13.4907	1.77393e-41	3.17002e-39	705.083	705.063	869.127	736.408	1946.15	2595.53	2687.31
ENSG00000149591	TAGLN	2621.8	1372.96	4286.92	1.60076	3.03304	0.0913846	17.5168	1.06709e-68	5.10096e-66	1288.63	1363.12	1238.76	1601.34	4041.81	4519.26	4299.7
ENSG00000170558	CDH2	1811.83	953.543	2956.2	1.59477	3.02047	0.0872734	18.2733	1.35079e-74	9.93404e-72	906.674	968.506	1055.3	883.69	2666.46	3053.07	3149.07
ENSG00000156804	FBXO32	274.827	142.471	451.302	1.5896	3.00965	0.11958	13.2932	2.53536e-40	4.32844e-38	129.249	144.292	145.309	151.034	429.576	431.341	492.989
ENSG00000176697	BDNF	345.594	180.524	565.688	1.58653	3.00327	0.111722	14.2007	9.06614e-46	1.90498e-43	160.115	202.227	185.268	174.486	542.31	555.785	598.968
ENSG00000108551	RASD1	68.1856	32.2287	116.128	1.56921	2.96742	0.205254	7.64522	2.08595e-14	6.57091e-13	30.8655	24.0487	31.7862	42.2145	110.361	121.636	116.387
ENSG00000183638	RP1L1	56.7085	26.9522	96.3835	1.56034	2.94922	0.206653	7.5505	4.3359e-14	1.32017e-12	27.9718	26.2349	24.5208	29.0811	92.5606	103.859	92.7312
ENSG00000128510	CPA4	494.375	264.621	800.714	1.55824	2.94495	0.0901248	17.2898	5.61075e-67	2.61666e-64	243.066	282.025	267.913	265.482	812.872	789.701	799.57
ENSG00000198889	DCAF12L1	129.147	65.1579	214.465	1.55776	2.94396	0.168744	9.23148	2.66909e-20	1.43359e-18	50.1564	65.5873	72.6543	72.2336	189.868	226.431	227.097
ENSG00000106540	AC004837.3	23.4272	7.88387	44.1517	1.55359	2.93547	0.278058	5.58728	2.30655e-08	3.24052e-07	4.82273	5.46561	9.98996	11.2572	30.8535	52.3972	49.2043
ENSG00000179902	C1orf194	9.88171	0.923139	21.8265	1.55354	2.93536	0.284903	5.45286	4.95667e-08	6.54083e-07	0	0	1.81636	1.8762	16.6134	29.9413	18.9247
ENSG00000261239	ANKRD26P1	36.9863	15.557	65.5586	1.54647	2.92102	0.252501	6.12462	9.09001e-10	1.60194e-08	17.3618	21.8624	13.6227	9.38099	54.587	70.1748	71.914
ENSG00000268199	CTD-3137H5.1	9.72618	0.227045	22.3917	1.53509	2.89806	0.278075	5.52042	3.38196e-08	4.59279e-07	0	0	0.908178	0	33.2269	10.2923	23.6559
ENSG00000258964	RP11-618G20.1	142.478	70.0955	238.989	1.53465	2.89718	0.195678	7.84272	4.40902e-15	1.50009e-13	82.951	47.0042	75.3788	75.0479	181.561	265.729	269.677
ENSG00000125965	GDF5	41.9144	18.2401	73.4801	1.53259	2.89304	0.246222	6.22442	4.8333e-10	8.99879e-09	17.3618	18.5831	15.439	21.5763	51.027	80.4671	88.9462
ENSG00000254536	RP11-108K14.8	22.6432	3.32963	48.3947	1.5154	2.85879	0.286041	5.29784	1.17178e-07	1.44553e-06	6.75183	0	0	6.5667	70.0138	46.7832	28.3871
ENSG00000170961	HAS2	30.188	12.8422	53.3158	1.51182	2.8517	0.253374	5.96676	2.42013e-09	4.03447e-08	8.68092	13.1175	13.6227	15.9477	49.8403	53.3329	56.7742
ENSG00000111799	COL12A1	6305.53	3404	10174.2	1.50653	2.84126	0.12164	12.3851	3.14632e-35	4.23668e-33	3348.91	3517.66	4020.51	2728.93	8590.34	10673.1	11259.3
ENSG00000240476	LINC00973	19.5394	6.96252	36.3087	1.5017	2.83176	0.277007	5.42116	5.92135e-08	7.77624e-07	9.64546	4.37249	7.26543	6.5667	30.8535	41.1692	36.9032
ENSG00000064651	SLC12A2	1195.46	645.5	1928.74	1.50143	2.83123	0.126128	11.9041	1.1274e-32	1.33894e-30	565.224	745.509	707.471	563.798	1611.5	2017.29	2157.42
ENSG00000242732	RGAG4	263.569	142.57	424.901	1.48794	2.80489	0.130601	11.393	4.52921e-30	4.58217e-28	122.497	134.454	170.738	142.591	424.829	405.143	444.731
ENSG00000143869	GDF7	2119.32	1166.6	3389.61	1.48781	2.80463	0.103871	14.3236	1.558e-46	3.31006e-44	1066.79	1193.69	1347.74	1058.18	2958.38	3589.21	3621.25
ENSG00000161040	FBXL13	200.736	109.991	321.73	1.4633	2.75739	0.133405	10.9689	5.39115e-28	4.64344e-26	111.887	108.219	103.532	116.324	290.735	353.681	320.774
ENSG00000111859	NEDD9	1846.71	1032.52	2932.3	1.4601	2.75127	0.0996746	14.6486	1.37442e-48	3.32662e-46	925	1038.47	1150.66	1015.96	2547.79	3000.68	3248.43
ENSG00000033122	LRRC7	28.0245	12.3038	48.9856	1.45616	2.74378	0.256392	5.67944	1.35137e-08	1.97702e-07	12.5391	16.3968	10.8981	9.38099	46.2803	50.5259	50.1505
ENSG00000163092	XIRP2	38.023	17.812	64.971	1.43842	2.71024	0.243685	5.9028	3.57389e-09	5.83075e-08	16.3973	20.7693	19.0717	15.0096	51.027	78.5958	65.2903
ENSG00000120217	CD274	762.319	426.596	1209.95	1.43267	2.69945	0.123209	11.628	2.97055e-31	3.26436e-29	422.471	388.058	484.967	410.887	982.566	1281.86	1365.42
ENSG00000148677	ANKRD1	24592	14155.5	38507.2	1.42385	2.683	0.0674282	21.1165	5.60678e-99	7.14715e-96	12978	13901.2	14994	14748.8	36089.1	40296.3	39136.3
ENSG00000187229	RP11-161I2.1	51.3794	24.4926	87.2285	1.42375	2.68281	0.242055	5.88192	4.05526e-09	6.51602e-08	18.3264	31.7005	25.429	22.5144	59.3337	96.3734	105.978
ENSG00000124212	PTGIS	552.773	317.325	866.704	1.40601	2.65003	0.0974438	14.4289	3.40517e-47	7.48394e-45	360.74	283.118	321.495	303.944	847.286	886.074	866.753
ENSG00000163735	CXCL5	23.9034	10.5022	41.7717	1.40435	2.64698	0.262589	5.34808	8.88902e-08	1.12387e-06	9.64546	12.0243	9.08178	11.2572	41.5336	38.3622	45.4193
ENSG00000168542	COL3A1	3566.33	2072.31	5558.35	1.39675	2.63308	0.0786341	17.7627	1.37538e-70	8.48344e-68	1892.44	2055.07	2243.2	2098.53	5050.49	5857.26	5767.31
ENSG00000143341	HMCN1	1189.98	664.521	1890.6	1.39587	2.63148	0.152582	9.14833	5.78191e-20	3.071e-18	616.345	717.088	795.564	529.088	1418.08	2060.33	2193.38
ENSG00000175471	MCTP1	3622.23	2098.33	5654.11	1.38953	2.61994	0.0963138	14.4271	3.49371e-47	7.59128e-45	1831.67	2251.83	2357.63	1952.18	5131.18	5915.27	5915.87
ENSG00000154678	PDE1C	158.794	89.5322	251.144	1.38859	2.61823	0.146742	9.46279	2.9983e-21	1.71136e-19	79.0928	96.1947	88.0933	94.748	225.468	254.501	273.462
ENSG00000171509	RXFP1	30.0083	12.67	53.1261	1.37487	2.59344	0.272664	5.04236	4.59829e-07	5.09999e-06	6.75183	21.8624	13.6227	8.44289	60.5204	43.9762	54.8817
ENSG00000148848	ADAM12	30.4693	14.2542	52.0894	1.37437	2.59255	0.253784	5.41552	6.11096e-08	8.00875e-07	11.5746	13.1175	15.439	16.8858	49.8403	43.9762	62.4516
ENSG00000259006	RP11-566K11.4	48.0015	24.8293	78.8978	1.37332	2.59067	0.218408	6.28789	3.21806e-10	6.16559e-09	27.0073	19.6762	25.429	27.2049	79.5072	73.9175	83.2688
ENSG00000168386	FILIP1L	1213.38	706.8	1888.81	1.3681	2.58131	0.10739	12.7395	3.5648e-37	5.24327e-35	644.317	702.877	778.309	701.698	1580.65	2098.7	1987.1
ENSG00000228748	RP13-39P12.3	58.287	23.9538	104.065	1.36697	2.57929	0.276696	4.94035	7.79838e-07	8.19678e-06	17.3618	39.3524	9.08178	30.0192	124.601	62.6895	124.903
ENSG00000122641	INHBA	871.805	498.529	1369.51	1.36201	2.57044	0.144277	9.44026	3.71865e-21	2.1162e-19	403.18	570.609	579.418	440.907	1104.79	1474.61	1529.12
ENSG00000153993	SEMA3D	330.192	180.416	529.892	1.3525	2.55354	0.195001	6.93587	4.03736e-12	1.01032e-10	150.469	190.203	252.474	128.52	404.656	556.72	628.301
ENSG00000269420	PLA2G4C-AS1	16.9995	6.43401	31.0867	1.35029	2.54964	0.282082	4.78687	1.69399e-06	1.65091e-05	7.71637	3.27936	8.1736	6.5667	32.0402	25.2629	35.957
ENSG00000008517	IL32	4380.71	2600.77	6753.98	1.34666	2.54323	0.0841171	16.0094	1.09877e-57	3.89067e-55	2399.79	2411.43	2567.42	3024.43	6888.65	6604.86	6768.43
ENSG00000162654	GBP4	572.167	339.665	882.17	1.33303	2.51932	0.102372	13.0215	9.23335e-39	1.4238e-36	337.591	332.309	364.179	324.582	803.379	849.583	993.548
ENSG00000057294	PKP2	251.783	144.934	394.248	1.33151	2.51666	0.154277	8.63064	6.101e-18	2.66341e-16	108.994	147.571	185.268	137.901	385.669	388.301	408.774
ENSG00000123989	CHPF	18.9668	7.73786	33.9386	1.32475	2.5049	0.279119	4.74618	2.07291e-06	1.98379e-05	7.71637	6.55873	6.35725	10.3191	33.2269	43.0406	25.5484
ENSG00000262292	RP11-160E2.11	86.0661	47.6192	137.329	1.32454	2.50453	0.195071	6.79003	1.12107e-11	2.61096e-10	44.3691	41.5386	43.5926	60.9765	141.214	154.385	116.387
ENSG00000233098	CCDC144NL-AS1	13.1255	4.32676	24.8572	1.31943	2.49567	0.287982	4.58163	4.61355e-06	4.05589e-05	3.85819	3.27936	4.54089	5.6286	18.9868	21.5203	34.0645
ENSG00000106366	SERPINE1	161703	97568.6	247214	1.31842	2.49393	0.0748046	17.6249	1.58768e-69	8.20485e-67	92248.3	91915.1	102433	103678	223223	261443	256977
ENSG00000169248	CXCL11	83.7722	43.9972	136.806	1.31818	2.49352	0.229027	5.75558	8.63458e-09	1.31538e-07	33.7591	38.2592	61.7561	42.2145	97.3073	175.905	137.204
ENSG00000134363	FST	517.92	312.527	791.777	1.31011	2.4796	0.0877971	14.922	2.37022e-50	6.20835e-48	304.797	307.167	306.056	332.087	757.098	822.449	795.785
ENSG00000114812	VIPR1	68.9098	38.5643	109.37	1.29917	2.46087	0.195764	6.63638	3.21476e-11	7.00905e-10	41.4755	30.6074	39.9598	42.2145	112.734	116.022	99.3548
ENSG00000109193	SULT1E1	2811.1	1713.04	4275.19	1.29837	2.45951	0.0734736	17.6712	6.98481e-70	3.8159e-67	1548.1	1871.42	1647.44	1785.2	4229.31	4381.72	4214.54
ENSG00000184254	ALDH1A3	483.057	288.123	742.97	1.29821	2.45924	0.127321	10.1964	2.05861e-24	1.4525e-22	230.527	319.191	326.036	276.739	678.778	736.368	813.763
ENSG00000186377	CYP4X1	110.637	64.104	172.681	1.29318	2.45068	0.170837	7.5697	3.74089e-14	1.14815e-12	61.731	59.0286	68.1134	67.5432	143.588	189.94	184.516
ENSG00000140416	TPM1	12417.7	7587.47	18858.1	1.29198	2.44863	0.0734312	17.5944	2.72051e-69	1.36892e-66	6717.1	7684.64	7645.95	8302.18	18160.9	19008	19405.4
ENSG00000133657	ATP13A3	2744.37	1625.77	4235.84	1.29045	2.44604	0.143827	8.97222	2.90603e-19	1.43582e-17	1420.78	1838.63	2001.62	1242.04	3619.36	4308.73	4779.44
ENSG00000117228	GBP1	442.34	267.76	675.112	1.28871	2.4431	0.107	12.044	2.08676e-33	2.54147e-31	247.888	275.467	289.709	257.977	602.831	726.076	696.43
ENSG00000113742	CPEB4	371.533	220.963	572.294	1.28612	2.43871	0.142623	9.0176	1.92252e-19	9.64843e-18	192.909	253.604	250.657	186.682	496.03	567.948	652.903
ENSG00000184347	SLIT3	601.795	368.142	913.334	1.28071	2.42958	0.0870747	14.7082	5.71483e-49	1.43781e-46	366.528	348.706	361.455	395.878	859.152	945.021	935.828
ENSG00000237807	RP11-400K9.4	11.0439	2.11782	22.9455	1.27425	2.41874	0.28381	4.48981	7.12865e-06	6.01797e-05	1.92909	1.09312	5.44907	0	14.2401	25.2629	29.3333
ENSG00000126950	TMEM35	419.537	255.198	638.655	1.27389	2.41812	0.111983	11.3757	5.52454e-30	5.4733e-28	239.208	256.884	247.024	277.677	558.924	657.772	699.269
ENSG00000246477	AF131216.6	15.0777	5.68085	27.6068	1.27296	2.41658	0.286438	4.44412	8.82523e-06	7.25795e-05	7.71637	7.65185	4.54089	2.8143	22.5468	25.2629	35.0107
ENSG00000197646	PDCD1LG2	411.757	251.02	626.074	1.27152	2.41416	0.109513	11.6107	3.63795e-31	3.97493e-29	235.349	264.535	271.545	232.649	567.23	629.702	681.29
ENSG00000082126	MPP4	208.964	125.86	319.769	1.26796	2.40821	0.134896	9.39957	5.47868e-21	3.06309e-19	111.887	119.15	131.686	140.715	288.362	329.354	341.591
ENSG00000232480	TGFB2-AS1	9.45528	2.16579	19.1746	1.26603	2.40499	0.286344	4.42136	9.80807e-06	7.96349e-05	0	2.18624	2.72453	3.7524	14.2401	21.5203	21.7634
ENSG00000146555	SDK1	153.823	92.7408	235.265	1.25659	2.3893	0.141141	8.9031	5.43092e-19	2.62234e-17	85.8446	95.1016	98.0833	91.9337	242.082	246.08	217.634
ENSG00000145242	EPHA5	27.5676	13.8015	45.9224	1.24226	2.36568	0.260254	4.77324	1.81281e-06	1.75153e-05	11.5746	14.2106	18.1636	11.2572	37.9736	44.9119	54.8817
ENSG00000105855	ITGB8	446.303	271.699	679.107	1.24119	2.36394	0.140746	8.81868	1.15814e-18	5.38804e-17	237.278	341.054	284.26	224.206	605.204	712.976	719.14
ENSG00000139926	FRMD6	3348.96	2057.83	5070.46	1.24093	2.36351	0.121703	10.1964	2.05744e-24	1.4525e-22	1781.52	2259.48	2396.68	1793.65	4277.96	5307.09	5626.32
ENSG00000185483	ROR1	121.319	71.6334	187.566	1.24042	2.36267	0.179306	6.91788	4.5846e-12	1.12243e-10	57.8728	72.146	89.9096	66.6051	159.014	199.297	204.387
ENSG00000257732	RP11-818F20.5	12.6081	3.81499	24.3322	1.23623	2.35582	0.288638	4.28297	1.84418e-05	0.000140042	6.75183	1.09312	2.72453	4.6905	16.6134	34.6196	21.7634
ENSG00000118971	CCND2	404.239	250.569	609.132	1.23319	2.35086	0.110053	11.2054	3.83413e-29	3.61145e-27	241.137	230.649	270.637	259.854	552.99	601.632	672.774
ENSG00000258943	RP11-696D21.2	54.4689	31.0594	85.6815	1.23302	2.35059	0.209475	5.88626	3.95026e-09	6.37408e-08	31.83	29.5143	27.2453	35.6478	91.3739	76.7245	88.9462
ENSG00000169629	RGPD8	172.262	97.5416	271.888	1.23121	2.34764	0.216831	5.6782	1.36117e-08	1.98983e-07	81.0219	108.219	137.135	63.7908	200.548	329.354	285.763
ENSG00000230838	LINC01614	18.071	7.51217	32.1495	1.23061	2.34667	0.284075	4.33199	1.47765e-05	0.000114994	7.71637	7.65185	9.98996	4.6905	20.1735	32.7483	43.5269
ENSG00000118946	PCDH17	120.935	69.404	189.644	1.2294	2.34469	0.208692	5.89097	3.83944e-09	6.21099e-08	42.44	84.1703	86.2769	64.7289	169.694	174.034	225.204
ENSG00000205885	C1RL-AS1	82.4144	48.4071	127.757	1.22851	2.34325	0.192703	6.37514	1.82795e-10	3.65227e-09	52.0855	61.2148	39.0517	41.2764	124.601	136.607	122.065
ENSG00000187720	THSD4	697.383	430.844	1052.77	1.22765	2.34185	0.123557	9.93586	2.90646e-23	1.89674e-21	388.712	413.2	504.947	416.516	885.259	1072.27	1200.77
ENSG00000187498	COL4A1	29483.7	18351.2	44327	1.22698	2.34077	0.107229	11.4426	2.56005e-30	2.64599e-28	16716.6	17968.7	21177.8	17541.5	36523.5	48141.8	48315.8
ENSG00000111331	OAS3	410.595	249.438	625.472	1.22497	2.3375	0.1558	7.86243	3.76761e-15	1.29337e-13	246.924	287.491	258.831	204.506	469.923	719.526	686.968
ENSG00000120708	TGFBI	792.419	497.159	1186.1	1.222	2.3327	0.088695	13.7776	3.47826e-43	6.71795e-41	494.812	431.783	537.642	524.398	1187.86	1162.1	1208.34
ENSG00000174939	ASPHD1	59.1672	33.9172	92.8338	1.21905	2.32793	0.210355	5.79518	6.82489e-09	1.05582e-07	38.5819	25.1418	37.2353	34.7097	91.3739	103.859	83.2688
ENSG00000150347	ARID5B	236.894	146.247	357.755	1.21551	2.32223	0.139036	8.74245	2.28113e-18	1.03359e-16	121.533	172.713	144.4	146.343	321.589	386.429	365.247
ENSG00000143387	CTSK	286.831	178.953	430.669	1.21445	2.32053	0.11698	10.3817	3.00431e-25	2.20097e-23	160.115	188.017	172.554	195.125	415.336	462.218	414.452
ENSG00000073008	PVR	7529.3	4781.81	11192.6	1.21378	2.31945	0.0589938	20.5748	4.61773e-94	4.90531e-91	4650.08	4457.75	4967.74	5051.66	10903.2	11388	11286.7
ENSG00000125845	BMP2	1180.65	744.482	1762.21	1.21206	2.31667	0.090974	13.3231	1.69898e-40	2.92668e-38	634.672	796.885	785.574	760.799	1711.18	1707.59	1867.87
ENSG00000078596	ITM2A	70.8246	41.332	110.148	1.21058	2.31431	0.205474	5.89165	3.82365e-09	6.19069e-08	29.9009	51.3767	39.9598	44.0907	96.1206	114.151	120.172
ENSG00000104951	IL4I1	122.266	73.9834	186.644	1.2097	2.3129	0.169144	7.15192	8.55697e-13	2.26932e-11	75.2346	64.4942	70.8379	85.367	160.201	214.267	185.462
ENSG00000134321	RSAD2	23.4691	10.5084	40.7501	1.20947	2.31253	0.280671	4.30922	1.63833e-05	0.00012591	5.78728	14.2106	14.5309	7.50479	27.2935	54.2685	40.6882
ENSG00000134198	TSPAN2	28.7914	15.0533	47.1088	1.20331	2.30267	0.255328	4.71279	2.4435e-06	2.28806e-05	9.64546	16.3968	16.3472	17.8239	51.027	47.7189	42.5806
ENSG00000204262	COL5A2	13234.3	8417.7	19656.4	1.19406	2.28795	0.0887372	13.4561	2.83479e-41	5.01888e-39	7896.74	8633.47	9407.82	7732.75	17377.7	20701.6	20890.1
ENSG00000104723	TUSC3	475.125	302.539	705.238	1.1912	2.28343	0.0901448	13.2143	7.25403e-40	1.20613e-37	286.47	301.701	312.413	309.573	674.031	703.62	738.064
ENSG00000259248	USP3-AS1	31.0142	16.2768	50.6639	1.18924	2.28033	0.258793	4.59534	4.32036e-06	3.83161e-05	10.61	24.0487	15.439	15.0096	47.467	44.9119	59.6129
ENSG00000156466	GDF6	2489.25	1600.3	3674.52	1.18914	2.28017	0.0526107	22.6027	4.07608e-113	8.65987e-110	1530.74	1613.45	1653.79	1603.21	3665.64	3684.65	3673.29
ENSG00000151892	GFRA1	8.9294	2.36817	17.6777	1.18179	2.26858	0.286437	4.12581	3.69426e-05	0.000258179	0.964546	1.09312	2.72453	4.6905	15.4268	21.5203	16.086
ENSG00000148798	INA	21.5307	10.3503	36.4379	1.1778	2.26231	0.274551	4.28989	1.7876e-05	0.000135962	14.4682	7.65185	12.7145	6.5667	41.5336	30.8769	36.9032
ENSG00000226320	AC018359.1	6.36011	0.702706	13.9033	1.17664	2.2605	0.273588	4.30079	1.7019e-05	0.000130168	0.964546	0	0.908178	0.938099	15.4268	18.7133	7.56989
ENSG00000274422	LL22NC03-2H8.5	40.6815	22.3086	65.1788	1.17303	2.25484	0.247553	4.7385	2.15307e-06	2.05126e-05	24.1137	22.9555	29.9699	12.1953	58.147	67.3678	70.0215
ENSG00000146592	CREB5	341.672	213.639	512.382	1.17289	2.25463	0.149812	7.82905	4.91566e-15	1.65771e-13	205.448	222.997	249.749	176.363	410.589	538.943	587.613
ENSG00000135919	SERPINE2	404.106	254.873	603.083	1.17086	2.25146	0.135836	8.61966	6.71542e-18	2.91169e-16	217.023	245.952	277.903	278.615	497.217	621.281	690.753
ENSG00000138759	FRAS1	137.973	81.652	213.067	1.16977	2.24976	0.210386	5.56012	2.69589e-08	3.74896e-07	68.4828	85.2635	106.257	66.6051	142.401	248.887	247.914
ENSG00000172164	SNTB1	18.9842	8.72355	32.665	1.1686	2.24794	0.281215	4.15555	3.24509e-05	0.000229812	7.71637	8.74497	9.98996	8.44289	18.9868	42.1049	36.9032
ENSG00000120549	KIAA1217	75.6414	45.2967	116.101	1.16731	2.24593	0.202633	5.76073	8.37523e-09	1.27807e-07	50.1564	48.0973	45.4089	37.524	99.6807	104.794	143.828
ENSG00000056558	TRAF1	156.218	98.0579	233.765	1.16727	2.24586	0.150024	7.78055	7.22096e-15	2.38879e-13	101.277	102.753	96.2669	91.9337	196.988	254.501	249.806
ENSG00000138772	ANXA3	1548.65	1002.78	2276.48	1.1646	2.24171	0.071846	16.2097	4.30935e-59	1.64798e-56	928.858	999.113	1065.29	1017.84	2146.69	2360.68	2322.06
ENSG00000269964	MEI4	6.57958	1.19642	13.7571	1.1634	2.23985	0.279851	4.15721	3.22164e-05	0.000228321	0	1.09312	1.81636	1.8762	13.0534	14.9706	13.2473
ENSG00000150938	CRIM1	20337.4	12985.6	30139.7	1.15063	2.2201	0.129398	8.89218	5.9922e-19	2.85728e-17	11452.1	13965.7	15716	10808.8	24724.4	32291.7	33403.1
ENSG00000172986	GXYLT2	36.1594	20.3087	57.2937	1.14687	2.21433	0.24598	4.66245	3.12471e-06	2.85328e-05	13.5037	26.2349	21.7963	19.7001	48.6537	64.5608	58.6667
ENSG00000188517	COL25A1	7.9324	1.92644	15.9403	1.14669	2.21405	0.283786	4.04068	5.32962e-05	0.00035732	3.85819	1.09312	1.81636	0.938099	13.0534	21.5203	13.2473
ENSG00000154175	ABI3BP	4316.81	2749.65	6406.36	1.14362	2.20935	0.140605	8.13357	4.1682e-16	1.5845e-14	2534.83	3059.65	3225.85	2178.27	4999.46	6904.27	7315.35
ENSG00000144583	MARCH4	1002.49	655.297	1465.4	1.14004	2.20387	0.0763074	14.9401	1.80712e-50	4.79916e-48	651.069	609.962	657.521	702.636	1412.14	1539.17	1444.9
ENSG00000091656	ZFHX4	28.323	15.1016	45.9516	1.13711	2.19939	0.262213	4.33656	1.44727e-05	0.000113069	16.3973	9.83809	16.3472	17.8239	34.4136	57.0755	46.3656
ENSG00000183091	NEB	129.012	80.289	193.975	1.13653	2.19851	0.18175	6.25326	4.01962e-10	7.56488e-09	86.8092	81.9841	73.5624	78.8003	142.401	209.589	229.935
ENSG00000074966	TXK	17.0652	7.77401	29.4535	1.13372	2.19424	0.283872	3.99378	6.50284e-05	0.000425679	10.61	7.65185	9.08178	3.7524	22.5468	37.4266	28.3871
ENSG00000112149	CD83	28.7201	15.6433	46.1558	1.13216	2.19187	0.257157	4.4026	1.0696e-05	8.62215e-05	13.5037	12.0243	14.5309	22.5144	41.5336	46.7832	50.1505
ENSG00000017427	IGF1	7.58823	2.1865	14.7906	1.12937	2.18763	0.2864	3.94334	8.03549e-05	0.00051404	1.92909	2.18624	1.81636	2.8143	14.2401	13.0993	17.0323
ENSG00000145817	YIPF5	3103.08	2045.94	4512.6	1.12443	2.18016	0.0703776	15.9771	1.84522e-57	6.415e-55	1847.11	2144.7	2148.75	2043.18	4306.44	4532.36	4699.01
ENSG00000213088	ACKR1	112.288	69.4443	169.413	1.12197	2.17644	0.191718	5.85222	4.85058e-09	7.72256e-08	73.3055	64.4942	50.858	89.1194	195.801	151.578	160.86
ENSG00000083857	FAT1	564.679	361.949	834.985	1.11734	2.16946	0.15227	7.33785	2.17059e-13	6.16699e-12	318.3	380.406	412.313	336.778	608.764	927.243	968.946
ENSG00000146374	RSPO3	213.396	138.728	312.954	1.11651	2.16821	0.128124	8.71425	2.92695e-18	1.30762e-16	140.824	144.292	125.329	144.467	284.802	316.255	337.806
ENSG00000185972	CCIN	17.318	8.65926	28.8631	1.11416	2.16469	0.276075	4.03572	5.44359e-05	0.000362546	9.64546	6.55873	9.98996	8.44289	27.2935	28.0699	31.2258
ENSG00000054983	GALC	1059.67	697.665	1542.35	1.11365	2.16392	0.0964346	11.5482	7.53901e-31	7.92051e-29	634.672	801.258	708.379	646.35	1420.45	1607.47	1599.14
ENSG00000178343	SHISA3	274.96	180.929	400.336	1.10468	2.15051	0.111344	9.92129	3.36394e-23	2.16572e-21	177.477	201.134	174.37	170.734	392.789	407.014	401.204
ENSG00000223459	TCAF1P1	60.4929	31.057	99.7407	1.10341	2.14862	0.275114	4.01074	6.05276e-05	0.000399085	29.9009	40.4455	44.5007	9.38099	75.9472	87.0168	136.258
ENSG00000104856	RELB	217.186	140.505	319.427	1.09781	2.1403	0.149533	7.34157	2.111e-13	6.01557e-12	136.966	139.92	115.339	169.796	357.189	314.383	286.71
ENSG00000166897	ELFN2	84.8306	51.977	128.635	1.09723	2.13944	0.211396	5.1904	2.09838e-07	2.46457e-06	63.6601	47.0042	38.1435	59.1003	147.148	140.35	98.4086
ENSG00000244306	LINC01296	111.465	69.0697	167.992	1.09108	2.13033	0.207176	5.26645	1.39087e-07	1.68641e-06	58.8373	65.5873	89.0015	62.8527	116.294	191.811	195.871
ENSG00000143595	AQP10	11.5269	3.49505	22.2361	1.0908	2.12992	0.285827	3.81628	0.000135478	0.000819513	1.92909	1.09312	9.08178	1.8762	17.8001	26.1986	22.7097
ENSG00000113070	HBEGF	1312.13	874.65	1895.45	1.08829	2.12621	0.0896427	12.1403	6.46144e-34	8.12824e-32	821.794	817.655	859.137	1000.01	1758.65	1938.7	1988.99
ENSG00000166912	MTMR10	2570.11	1711.21	3715.3	1.08634	2.12335	0.0974386	11.149	7.24051e-29	6.65605e-27	1566.42	1829.89	1876.3	1572.25	3239.62	3893.3	4012.99
ENSG00000070404	FSTL3	1210.5	810.67	1743.6	1.08519	2.12165	0.0751222	14.4457	2.66977e-47	6.00574e-45	827.581	781.582	760.145	873.37	1799	1776.83	1654.97
ENSG00000131016	AKAP12	11772	7843.38	17010.3	1.0849	2.12122	0.0965346	11.2384	2.64025e-29	2.51165e-27	7436.65	8011.49	8877.44	7047.94	14748	17813.2	18469.6
ENSG00000168874	ATOH8	199.646	131.725	290.206	1.08312	2.11861	0.125007	8.66447	4.53629e-18	1.99398e-16	143.717	124.616	124.42	134.148	287.175	285.378	298.064
ENSG00000174028	FAM3C2	369.418	235.671	547.747	1.08259	2.11783	0.181148	5.97627	2.28306e-09	3.81929e-08	250.782	173.806	305.148	212.949	405.843	610.989	626.409
ENSG00000121895	TMEM156	149.804	97.7722	219.18	1.08247	2.11766	0.147975	7.31523	2.56945e-13	7.23571e-12	108.994	97.2878	85.3688	99.4385	225.468	199.297	232.774
ENSG00000137462	TLR2	9.55474	2.56195	18.8785	1.07956	2.11338	0.282345	3.82354	0.000131551	0.00079803	0.964546	6.55873	2.72453	0	18.9868	17.7776	19.871
ENSG00000139278	GLIPR1	2814.54	1887.4	4050.73	1.07953	2.11335	0.0817325	13.2081	7.87992e-40	1.2989e-37	1746.79	1924.99	2115.15	1762.69	3791.42	4118.79	4241.98
ENSG00000100311	PDGFB	3341.55	2251.78	4794.57	1.0788	2.11228	0.0598194	18.0342	1.0491e-72	6.91719e-70	2139.36	2254.02	2215.95	2397.78	4619.72	4960.89	4803.1
ENSG00000175746	C15orf54	674.642	450.785	973.116	1.07798	2.11108	0.10068	10.707	9.43425e-27	7.39313e-25	433.081	478.787	453.181	438.092	840.165	1061.98	1017.2
ENSG00000108688	CCL7	12.4308	5.11842	22.1807	1.07552	2.10749	0.288735	3.72495	0.000195356	0.00113538	1.92909	6.55873	6.35725	5.6286	16.6134	19.649	30.2796
ENSG00000156920	ADGRG4	6.60218	1.00065	14.0709	1.07412	2.10543	0.271321	3.95885	7.53116e-05	0.000485187	0	2.18624	1.81636	0	8.30672	14.035	19.871
ENSG00000085563	ABCB1	67.9584	43.183	100.992	1.07015	2.09966	0.193556	5.52892	3.22213e-08	4.39132e-07	40.511	42.6317	42.6844	46.905	91.3739	115.087	96.5161
ENSG00000112246	SIM1	5.99632	0.710186	13.0445	1.06904	2.09804	0.267977	3.98929	6.62703e-05	0.000433067	0.964546	0	0	1.8762	7.12005	14.035	17.9785
ENSG00000115963	RND3	4302.94	2914.1	6154.73	1.06741	2.09567	0.0596518	17.894	1.3133e-71	8.37053e-69	2746.06	2988.59	3033.32	2888.41	5833.69	6268.95	6361.55
ENSG00000129116	PALLD	1573.1	1063.91	2252.03	1.06567	2.09314	0.0725818	14.6823	8.36456e-49	2.07713e-46	1024.35	1089.84	1088.91	1052.55	2057.69	2315.77	2382.62
ENSG00000138135	CH25H	11.9676	4.97327	21.2934	1.06378	2.09039	0.288789	3.68357	0.000229993	0.00130956	3.85819	7.65185	1.81636	6.5667	17.8001	25.2629	20.8172
ENSG00000139329	LUM	17.6055	9.22387	28.7811	1.06354	2.09005	0.275229	3.86419	0.00011146	0.000689941	7.71637	9.83809	10.8981	8.44289	30.8535	29.9413	25.5484
ENSG00000115267	IFIH1	298.661	196.712	434.594	1.05995	2.08485	0.15397	6.88411	5.8149e-12	1.39857e-10	162.044	244.859	198.891	181.053	360.749	450.99	492.043
ENSG00000172738	TMEM217	234.777	156.389	339.295	1.05929	2.0839	0.12969	8.16784	3.13954e-16	1.22014e-14	143.717	147.571	161.656	172.61	299.042	361.166	357.677
ENSG00000164114	MAP9	29.0963	16.9525	45.288	1.0588	2.0832	0.251602	4.20826	2.5735e-05	0.000188176	17.3618	16.3968	19.9799	14.0715	37.9736	45.8476	52.043
ENSG00000118503	TNFAIP3	439.939	292.847	636.062	1.05876	2.08315	0.130878	8.08971	5.98086e-16	2.24676e-14	266.215	288.584	362.363	254.225	573.164	680.228	654.796
ENSG00000275993	CH507-42P11.8	157.623	102.091	231.667	1.05801	2.08206	0.179575	5.89175	3.82128e-09	6.19069e-08	70.4119	130.081	97.1751	110.696	221.908	253.565	219.527
ENSG00000151835	SACS	3147.16	2088.53	4558.66	1.05581	2.07888	0.140251	7.52802	5.15149e-14	1.55611e-12	1821.06	2338.19	2543.81	1651.05	3791.42	4757.85	5126.71
ENSG00000162614	NEXN	1051.8	711.292	1505.8	1.05543	2.07834	0.0911925	11.5736	5.60478e-31	5.95384e-29	648.175	733.484	766.502	697.008	1359.93	1516.71	1640.77
ENSG00000164951	PDP1	1205.72	810.442	1732.75	1.05342	2.07545	0.113186	9.30702	1.31468e-20	7.12122e-19	733.055	865.752	929.066	713.894	1504.7	1807.7	1885.85
ENSG00000180611	MB21D2	313.243	210.312	450.485	1.05338	2.07538	0.114142	9.22867	2.74023e-20	1.46767e-18	186.157	203.321	239.759	212.01	437.883	462.218	451.355
ENSG00000261295	RP11-524D16	97.4539	62.8389	143.607	1.05305	2.07491	0.18603	5.66065	1.50801e-08	2.19275e-07	51.121	61.2148	79.9197	59.1003	126.974	158.127	145.72
ENSG00000213462	ERV3-1	546.039	314.082	855.315	1.0514	2.07255	0.258061	4.07424	4.61645e-05	0.000315029	284.541	347.613	416.854	207.32	524.51	969.348	1072.09
ENSG00000172399	MYOZ2	18.0251	8.67818	30.4876	1.05023	2.07086	0.284722	3.68862	0.000225478	0.00128736	6.75183	7.65185	9.98996	10.3191	32.0402	16.842	42.5806
ENSG00000006576	PHTF2	713.675	473.901	1033.37	1.04896	2.06903	0.146604	7.15504	8.36506e-13	2.22769e-11	376.173	597.937	504.039	417.454	886.446	1050.75	1162.92
ENSG00000057019	DCBLD2	5219.13	3538.58	7459.88	1.0481	2.0678	0.0923082	11.3543	7.05666e-30	6.91951e-28	3276.56	3735.2	3905.17	3237.38	6589.6	7688.35	8101.68
ENSG00000151151	IPMK	206.963	138.598	298.115	1.0476	2.06708	0.129879	8.06591	7.26897e-16	2.69884e-14	128.285	143.199	154.39	128.52	278.868	297.541	317.935
ENSG00000117595	IRF6	1053.79	716.322	1503.74	1.04633	2.06527	0.0861791	12.1413	6.37717e-34	8.07535e-32	659.75	705.063	726.543	773.932	1365.86	1585.02	1560.34
ENSG00000115295	CLIP4	334.896	224.27	482.396	1.045	2.06337	0.132682	7.87596	3.3814e-15	1.1713e-13	205.448	241.58	263.372	186.682	440.256	490.288	516.645
ENSG00000023608	SNAPC1	1215.04	829.951	1728.49	1.04148	2.05833	0.0747059	13.941	3.56858e-44	6.96273e-42	751.382	886.521	829.167	852.732	1682.7	1777.76	1724.99
ENSG00000154556	SORBS2	1039.99	705.561	1485.91	1.03973	2.05585	0.104639	9.9364	2.89082e-23	1.89299e-21	643.352	787.047	749.247	642.598	1301.78	1570.04	1585.89
ENSG00000153214	TMEM87B	1077.03	731.61	1537.6	1.03638	2.05107	0.104989	9.87135	5.54141e-23	3.49694e-21	690.615	794.699	791.023	650.103	1339.76	1589.69	1683.35
ENSG00000184545	DUSP8	123.477	82.2429	178.456	1.03445	2.04834	0.154957	6.67575	2.45963e-11	5.48781e-10	79.0928	92.9153	76.287	80.6765	173.254	193.683	168.43
ENSG00000144802	NFKBIZ	210.893	141.573	303.32	1.034	2.04769	0.139226	7.42673	1.11318e-13	3.2546e-12	125.391	149.758	160.748	130.396	268.188	315.319	326.452
ENSG00000141431	ASXL3	17.219	8.39321	28.9867	1.03337	2.0468	0.285674	3.6173	0.000297696	0.0016357	7.71637	12.0243	7.26543	6.5667	15.4268	33.6839	37.8495
ENSG00000163545	NUAK2	76.796	49.226	113.556	1.02299	2.03212	0.209617	4.88028	1.05938e-06	1.07919e-05	59.8019	44.818	46.3171	45.9669	81.8805	126.315	132.473
ENSG00000231616	RP11-575L7.4	30.8652	18.5556	47.2781	1.01928	2.0269	0.248675	4.09883	4.15249e-05	0.000286539	20.2555	19.6762	12.7145	21.5763	48.6537	43.9762	49.2043
ENSG00000280143	AP000892.6	124.127	82.6498	179.429	1.01674	2.02334	0.165128	6.15725	7.40186e-10	1.32893e-08	73.3055	92.9153	79.0115	85.367	204.108	153.449	180.731
ENSG00000229563	LINC01204	22.0132	12.6482	34.4999	1.01599	2.02229	0.264474	3.84153	0.000122268	0.000748845	13.5037	13.1175	12.7145	11.2572	32.0402	40.2336	31.2258
ENSG00000279095	AC092066.1	573.985	395.749	811.634	1.01506	2.02099	0.0839059	12.0976	1.08691e-33	1.34953e-31	376.173	403.362	385.068	418.392	784.392	813.092	837.419
ENSG00000233110	RP11-301L8.2	6.35409	1.6853	12.5791	1.0144	2.02007	0.280296	3.61905	0.000295687	0.001627	2.89364	1.09312	1.81636	0.938099	14.2401	14.035	9.46236
ENSG00000259498	RP11-244F12.3	31.9383	17.5545	51.1166	1.01364	2.019	0.274236	3.69624	0.000218816	0.00125457	26.0428	15.3037	6.35725	22.5144	54.587	52.3972	46.3656
ENSG00000143367	TUFT1	193.986	132.045	276.574	1.01323	2.01842	0.127265	7.96153	1.6992e-15	6.03912e-14	127.32	143.199	123.512	134.148	284.802	261.05	283.871
ENSG00000259753	RP11-290H9.2	16.0365	2.56969	33.9922	1.00851	2.01183	0.26601	3.79124	0.000149895	0.000897069	2.89364	0	3.63271	3.7524	2.37335	61.7539	37.8495
ENSG00000151458	ANKRD50	2781.32	1893.61	3964.94	1.00314	2.00436	0.136736	7.33634	2.19519e-13	6.22764e-12	1591.5	2127.21	2302.23	1553.49	3386.77	4063.59	4444.47
ENSG00000111424	VDR	51.0195	32.7822	75.3359	1.00248	2.00345	0.216437	4.63176	3.62568e-06	3.26858e-05	27.0073	39.3524	27.2453	37.524	73.5738	75.7888	76.6452
ENSG00000171435	KSR2	228.421	155.384	325.803	1.00152	2.0021	0.140092	7.14896	8.74377e-13	2.31565e-11	166.867	157.409	174.37	122.891	320.402	306.898	350.107
ENSG00000272941	RP11-134L10.1	35.3488	22.0645	53.0613	0.999404	1.99917	0.23822	4.1953	2.72507e-05	0.000197447	21.22	27.328	19.0717	20.6382	46.2803	57.0755	55.8279
ENSG00000179869	ABCA13	13.8708	6.69097	23.444	0.996779	1.99554	0.286926	3.474	0.000512761	0.00260619	7.71637	3.27936	5.44907	10.3191	21.3601	20.5846	28.3871
ENSG00000178878	APOLD1	289.155	198.751	409.694	0.99524	1.99341	0.125897	7.90521	2.67489e-15	9.33332e-14	188.087	226.276	206.156	174.486	372.616	407.95	448.516
ENSG00000138735	PDE5A	111.424	74.0151	161.302	0.995235	1.99341	0.185993	5.35092	8.75103e-08	1.1096e-06	55.9437	86.3566	88.0933	65.667	145.961	155.32	182.624
ENSG00000132965	ALOX5AP	11.3104	4.40075	20.5232	0.994525	1.99242	0.287818	3.4554	0.000549477	0.00276852	0.964546	6.55873	7.26543	2.8143	24.9202	22.4559	14.1935
ENSG00000144824	PHLDB2	2369.9	1631.29	3354.71	0.99363	1.99119	0.120118	8.27212	1.31602e-16	5.28647e-15	1400.52	1810.21	1903.54	1410.9	2927.53	3508.74	3627.87
ENSG00000250961	CTD-2023N9.1	14.404	7.04134	24.221	0.992473	1.98959	0.286744	3.46118	0.000537815	0.00272052	2.89364	8.74497	10.8981	5.6286	23.7335	24.3273	24.6021
ENSG00000165194	PCDH19	97.9022	64.5007	142.437	0.991628	1.98843	0.195751	5.06577	4.06759e-07	4.53771e-06	66.5537	50.2836	71.7461	69.4193	117.481	130.993	178.839
ENSG00000176853	FAM91A1	1344.07	927.626	1899.34	0.99129	1.98796	0.115967	8.54805	1.25191e-17	5.27262e-16	790.928	1022.07	1061.66	835.846	1673.21	1968.64	2056.17
ENSG00000256977	LIMS3	241.603	159.684	350.828	0.990725	1.98718	0.193846	5.11088	3.20661e-07	3.64962e-06	139.859	168.341	217.963	112.572	274.122	369.587	408.774
ENSG00000091972	CD200	489.824	339.27	690.563	0.988091	1.98356	0.110639	8.93076	4.2309e-19	2.06903e-17	308.655	348.706	373.261	326.459	606.391	707.362	757.935
ENSG00000148154	UGCG	1097.2	760.777	1545.77	0.983649	1.97746	0.112327	8.75703	2.0046e-18	9.14797e-17	636.601	853.728	847.33	705.451	1400.28	1594.37	1642.67
ENSG00000144810	COL8A1	16567.8	11554.7	23251.9	0.983071	1.97667	0.0913844	10.7575	5.46154e-27	4.425e-25	10558.9	11888.8	12939.7	10831.3	20393	24346.9	25015.7
ENSG00000172007	RAB33B	528.234	362.423	749.315	0.982395	1.97574	0.142567	6.89077	5.54907e-12	1.34479e-10	332.769	431.783	388.7	296.439	614.697	833.677	799.57
ENSG00000165097	KDM1B	332.966	227.799	473.188	0.981255	1.97418	0.147704	6.6434	3.06529e-11	6.73832e-10	210.271	239.394	285.168	176.363	445.003	508.066	466.495
ENSG00000095303	PTGS1	9711.98	6838	13543.9	0.980336	1.97293	0.0446826	21.94	1.07914e-106	1.87583e-103	6658.26	7103.1	6822.23	6768.39	13277.7	13536.3	13817.9
ENSG00000116711	PLA2G4A	860.76	604.528	1202.4	0.977604	1.96919	0.072424	13.4984	1.59917e-41	2.8847e-39	590.302	618.707	601.214	607.888	1149.89	1261.28	1196.04
ENSG00000039139	DNAH5	20.0617	10.7462	32.4823	0.975993	1.96699	0.2823	3.45729	0.000545629	0.00275349	6.75183	19.6762	9.98996	6.5667	29.6669	30.8769	36.9032
ENSG00000259040	BLOC1S5-TXNDC5	787.555	537.852	1120.49	0.975254	1.96599	0.156199	6.24366	4.27451e-10	8.01302e-09	509.281	478.787	424.119	739.222	984.94	1208.88	1167.66
ENSG00000189056	RELN	18.4931	10.1956	29.5564	0.973889	1.96413	0.279068	3.48979	0.000483395	0.00247868	9.64546	16.3968	8.1736	6.5667	28.4802	32.7483	27.4409
ENSG00000139132	FGD4	932.707	648.67	1311.42	0.973259	1.96327	0.117362	8.29282	1.10592e-16	4.46123e-15	602.842	724.739	720.185	546.912	1148.7	1352.97	1432.6
ENSG00000106537	TSPAN13	509.349	353.248	717.483	0.973009	1.96293	0.124991	7.78462	6.99211e-15	2.32111e-13	294.187	406.641	394.149	318.016	713.191	667.129	772.129
ENSG00000122786	CALD1	10301.1	7214.55	14416.6	0.97253	1.96228	0.0927206	10.4888	9.72271e-26	7.31921e-24	6529.98	7830.03	7863.01	6635.18	12787.6	14904.2	15558
ENSG00000196357	ZNF565	106.081	72.3928	150.998	0.972238	1.96188	0.162166	5.99534	2.03064e-09	3.41194e-08	79.0928	76.5185	62.6643	71.2955	147.148	148.771	157.075
ENSG00000185008	ROBO2	21.3592	12.0329	33.7943	0.971244	1.96053	0.27518	3.52949	0.000416359	0.00218354	6.75183	10.9312	15.439	15.0096	26.1068	37.4266	37.8495
ENSG00000163739	CXCL1	679.671	474.015	953.879	0.970977	1.96017	0.110387	8.79611	1.41643e-18	6.55775e-17	383.889	484.253	491.324	536.593	910.179	976.834	974.624
ENSG00000183833	MAATS1	14.7261	7.55266	24.2908	0.97021	1.95913	0.285667	3.3963	0.000683038	0.00336001	5.78728	8.74497	8.1736	7.50479	15.4268	24.3273	33.1183
ENSG00000146858	ZC3HAV1L	70.3945	46.073	102.823	0.969429	1.95806	0.213818	4.5339	5.79055e-06	4.96604e-05	53.0501	38.2592	53.5825	39.4002	86.6272	130.057	91.7849
ENSG00000274423	RP11-544O24.2	185.834	125.779	265.908	0.968326	1.95657	0.175586	5.51484	3.49096e-08	4.72119e-07	128.285	101.66	165.288	107.881	225.468	270.407	301.849
ENSG00000164283	ESM1	4943.62	3464.58	6915.67	0.968113	1.95628	0.0976687	9.91221	3.68403e-23	2.36383e-21	3054.72	3670.7	3913.34	3219.56	6146.97	7319.7	7280.34
ENSG00000164484	TMEM200A	16.0045	8.22718	26.3743	0.967822	1.95589	0.285501	3.3899	0.000699173	0.00342441	4.82273	8.74497	10.8981	8.44289	18.9868	37.4266	22.7097
ENSG00000278202	RP11-152F13.8	18.3416	9.65595	29.9224	0.966137	1.9536	0.284124	3.40041	0.000672857	0.00331249	12.5391	7.65185	9.98996	8.44289	15.4268	36.4909	37.8495
ENSG00000124721	DNAH8	79.988	53.3889	115.454	0.962814	1.94911	0.198262	4.85628	1.19614e-06	1.20694e-05	49.1919	50.2836	68.1134	45.9669	96.1206	129.122	121.118
ENSG00000271425	NBPF10	552.774	385.973	775.176	0.962398	1.94855	0.119381	8.06154	7.53405e-16	2.77107e-14	442.727	389.151	313.321	398.692	735.738	743.853	845.935
ENSG00000133138	TBC1D8B	385.824	266.562	544.84	0.962122	1.94817	0.146059	6.5872	4.48189e-11	9.53262e-10	274.896	248.139	311.505	231.711	428.389	614.732	591.398
ENSG00000154451	GBP5	8.63086	2.93457	16.2259	0.961636	1.94752	0.283306	3.39434	0.000687948	0.00338069	3.85819	3.27936	2.72453	1.8762	8.30672	28.0699	12.3011
ENSG00000216775	RP1-152L7.5	138.336	95.4827	195.473	0.961126	1.94683	0.149672	6.42153	1.34915e-10	2.75316e-09	98.3837	96.1947	93.5424	93.8099	183.935	221.752	180.731
ENSG00000151012	SLC7A11	2381.34	1674.49	3323.8	0.960256	1.94566	0.0987974	9.71945	2.49131e-22	1.50272e-20	1630.08	1887.82	1682.85	1497.21	2922.78	3340.32	3708.3
ENSG00000272780	RP11-822E23.8	105.951	70.8449	152.759	0.958204	1.94289	0.195398	4.90386	9.39733e-07	9.71277e-06	50.1564	62.3079	79.9197	90.9956	168.508	147.835	141.935
ENSG00000131773	KHDRBS3	531.758	375.804	739.696	0.956749	1.94093	0.0818749	11.6855	1.51192e-31	1.7208e-29	361.705	373.848	389.608	378.054	733.365	741.982	743.742
ENSG00000145431	PDGFC	346.611	243.086	484.643	0.954633	1.93809	0.119216	8.00756	1.17002e-15	4.21317e-14	217.987	276.56	247.024	230.772	440.256	479.996	533.677
ENSG00000141424	SLC39A6	650.157	457.124	907.534	0.95406	1.93732	0.109158	8.74017	2.3276e-18	1.04967e-16	423.436	476.601	520.386	408.073	811.685	963.734	947.183
ENSG00000182901	RGS7	15.8414	8.66409	25.4112	0.953929	1.93714	0.280394	3.4021	0.00066871	0.00329462	5.78728	7.65185	10.8981	10.3191	27.2935	23.3916	25.5484
ENSG00000179598	PLD6	96.8562	66.071	137.903	0.953859	1.93705	0.17661	5.40093	6.62978e-08	8.60027e-07	67.5183	76.5185	51.7662	68.4812	143.588	128.186	141.935
ENSG00000138771	SHROOM3	111.416	76.2535	158.299	0.953766	1.93692	0.166528	5.72734	1.02015e-08	1.5299e-07	84.8801	75.4254	78.1033	66.6051	180.375	145.964	148.559
ENSG00000131386	GALNT15	392.797	276.925	547.292	0.953183	1.93614	0.101496	9.39135	5.92381e-21	3.29271e-19	253.676	295.143	291.525	267.358	525.697	536.136	580.043
ENSG00000233237	LINC00472	37.0365	23.2431	55.4276	0.952533	1.93527	0.246856	3.85866	0.000114011	0.000703453	14.4682	25.1418	31.7862	21.5763	53.4003	58.9469	53.9355
ENSG00000138435	CHRNA1	157.602	108.391	223.218	0.951948	1.93448	0.163462	5.82367	5.75702e-09	9.03776e-08	92.5965	97.2878	120.788	122.891	185.121	246.08	238.452
ENSG00000013588	GPRC5A	3045.43	2160	4225.99	0.951757	1.93423	0.0736405	12.9244	3.27949e-38	4.93757e-36	2183.73	1998.23	2243.2	2214.85	4270.84	3868.04	4539.1
ENSG00000148143	ZNF462	338.773	236.523	475.108	0.951428	1.93379	0.131451	7.23791	4.55653e-13	1.24287e-11	233.42	222.997	285.168	204.506	429.576	475.318	520.43
ENSG00000275450	RP11-4L24.3	54.1701	35.8034	78.659	0.94959	1.93132	0.214302	4.43108	9.37628e-06	7.65843e-05	26.0428	40.4455	34.5108	42.2145	80.6939	74.8532	80.4301
ENSG00000020577	SAMD4A	2163.53	1529.78	3008.54	0.947838	1.92898	0.0973763	9.73376	2.1644e-22	1.31801e-20	1358.08	1639.68	1699.2	1422.16	2689	3128.86	3207.74
ENSG00000162636	FAM102B	266.736	186.1	374.25	0.943983	1.92383	0.143984	6.55618	5.52047e-11	1.16252e-09	186.157	213.159	203.432	141.653	341.762	388.301	392.688
ENSG00000278175	GLIDR	106.682	72.9602	151.644	0.94217	1.92142	0.179417	5.25128	1.51042e-07	1.81412e-06	65.5892	75.4254	91.726	59.1003	143.588	164.677	146.667
ENSG00000276077	CH507-254M2.2	859.659	601.414	1203.99	0.941229	1.92016	0.138055	6.81779	9.24485e-12	2.18776e-10	522.784	625.265	751.972	505.636	1035.97	1226.66	1349.33
ENSG00000127585	FBXL16	23.0989	14.1782	34.9932	0.940368	1.91902	0.259667	3.62144	0.000292966	0.00161622	14.4682	16.3968	12.7145	13.1334	34.4136	35.5552	35.0107
ENSG00000101670	LIPG	745.124	526.506	1036.61	0.940084	1.91864	0.112959	8.32236	8.62301e-17	3.5081e-15	492.883	520.326	543.091	549.726	847.286	1163.03	1099.53
ENSG00000240891	PLCXD2	21.3577	12.1426	33.6446	0.939332	1.91764	0.278007	3.37881	0.000728007	0.00353977	12.5391	13.1175	16.3472	6.5667	23.7335	34.6196	42.5806
ENSG00000137177	KIF13A	3024.25	2159.68	4177.01	0.93201	1.90793	0.0828485	11.2496	2.32738e-29	2.23627e-27	2092.1	2232.15	2358.54	1955.94	3911.28	4061.72	4558.02
ENSG00000177144	NUDT4P1	282.158	184.227	412.733	0.931021	1.90662	0.232055	4.01208	6.01873e-05	0.000397253	145.647	205.507	278.811	106.943	276.495	473.446	488.258
ENSG00000271121	NUDT4P2	282.158	184.227	412.733	0.931021	1.90662	0.232055	4.01208	6.01873e-05	0.000397253	145.647	205.507	278.811	106.943	276.495	473.446	488.258
ENSG00000069020	MAST4	2245.85	1589.62	3120.82	0.930271	1.90563	0.119366	7.79344	6.52109e-15	2.1723e-13	1390.88	1685.59	1862.67	1419.34	2649.84	3181.26	3531.35
ENSG00000130962	PRRG1	1345.95	945.956	1879.28	0.92892	1.90385	0.140123	6.62932	3.37238e-11	7.32764e-10	814.077	1038.47	1147.03	784.251	1588.96	1847.94	2200.95
ENSG00000259345	RP11-624L4.1	76.195	52.3235	108.024	0.927528	1.90201	0.18588	4.98994	6.03978e-07	6.52098e-06	57.8728	54.6561	52.6743	44.0907	97.3073	113.215	113.548
ENSG00000107201	DDX58	808.358	572.197	1123.24	0.927317	1.90174	0.124157	7.46891	8.08635e-14	2.40092e-12	513.139	582.634	633.908	559.107	892.379	1248.18	1229.16
ENSG00000235385	GS1-600G8.5	9.4416	4.20937	16.4179	0.926401	1.90053	0.288464	3.2115	0.00132044	0.00596178	2.89364	6.55873	3.63271	3.7524	10.6801	19.649	18.9247
ENSG00000276600	RAB7B	11.7799	6.10453	19.3471	0.925307	1.89909	0.286767	3.22668	0.00125234	0.00569873	6.75183	6.55873	4.54089	6.5667	21.3601	19.649	17.0323
ENSG00000154760	SLFN13	68.9333	46.5614	98.7625	0.925234	1.89899	0.207371	4.46173	8.13013e-06	6.7443e-05	52.0855	51.3767	49.9498	32.8335	85.4406	98.2448	112.602
ENSG00000196611	MMP1	46523.2	33410.9	64006.2	0.924017	1.89739	0.0698116	13.2359	5.44635e-40	9.13505e-38	32183.1	31973.8	33996.7	35490.2	58042.6	65479.7	68496.2
ENSG00000155324	GRAMD3	96.9344	66.8052	137.107	0.922929	1.89596	0.17872	5.1641	2.41596e-07	2.81165e-06	55.9437	60.1217	81.736	69.4193	136.468	128.186	146.667
ENSG00000151364	KCTD14	22.8186	13.8001	34.8432	0.922674	1.89563	0.265902	3.46998	0.000520505	0.00264134	11.5746	13.1175	13.6227	16.8858	41.5336	35.5552	27.4409
ENSG00000074410	CA12	130.742	91.499	183.066	0.921599	1.89421	0.153435	6.00643	1.89647e-09	3.19493e-08	78.1283	94.0084	95.3587	98.5004	198.175	170.291	180.731
ENSG00000225210	DUXAP9	168.788	118.184	236.261	0.92151	1.8941	0.155783	5.91535	3.31173e-09	5.42819e-08	95.4901	120.243	143.492	113.51	214.788	246.08	247.914
ENSG00000251201	TMED7-TICAM2	263.2	182.716	370.512	0.92086	1.89324	0.171025	5.38437	7.27005e-08	9.32331e-07	165.902	139.92	225.228	199.815	293.109	424.792	393.634
ENSG00000169933	FRMPD4	6.02448	1.63907	11.8717	0.918186	1.88974	0.275464	3.33323	0.000858439	0.00409026	2.89364	0	2.72453	0.938099	13.0534	13.0993	9.46236
ENSG00000165072	MAMDC2	138.971	96.6707	195.372	0.916078	1.88698	0.172523	5.30987	1.09701e-07	1.36562e-06	95.4901	81.9841	113.522	95.6861	154.268	218.945	212.903
ENSG00000129474	AJUBA	1299.2	936.798	1782.41	0.915367	1.88605	0.0698385	13.1069	3.00596e-39	4.75016e-37	878.702	1018.79	918.168	931.533	1777.64	1807.7	1761.89
ENSG00000185860	CCDC190	338.6	241.438	468.148	0.913652	1.88381	0.115982	7.8775	3.33988e-15	1.15902e-13	219.917	215.345	270.637	259.854	447.376	465.025	492.043
ENSG00000102683	SGCG	10.5809	5.07657	17.92	0.913358	1.88342	0.288836	3.16221	0.00156578	0.00689208	3.85819	4.37249	3.63271	8.44289	14.2401	19.649	19.871
ENSG00000239213	NCK1-AS1	71.9	49.7289	101.462	0.910887	1.8802	0.183563	4.96227	6.96742e-07	7.41782e-06	46.2982	50.2836	54.4907	47.8431	102.054	98.2448	104.086
ENSG00000184384	MAML2	425.366	302.649	588.99	0.910654	1.8799	0.131397	6.93057	4.19156e-12	1.04087e-10	288.399	314.819	328.761	278.615	474.67	609.118	683.183
ENSG00000152463	OLAH	24.7595	14.9697	37.8126	0.909984	1.87902	0.269711	3.37392	0.000741054	0.00359454	9.64546	15.3037	21.7963	13.1334	29.6669	39.2979	44.4731
ENSG00000163293	NIPAL1	33.8168	21.9267	49.6702	0.907932	1.87635	0.244928	3.70693	0.000209783	0.0012064	27.0073	22.9555	21.7963	15.9477	42.7203	56.1399	50.1505
ENSG00000164741	DLC1	3018.95	2172.73	4147.26	0.906287	1.87422	0.0965258	9.38907	6.05335e-21	3.35496e-19	1892.44	2287.9	2414.85	2095.71	3684.62	4294.7	4462.45
ENSG00000172260	NEGR1	761.06	546.419	1047.25	0.906099	1.87397	0.108885	8.32158	8.68009e-17	3.52382e-15	534.359	611.055	572.152	468.112	927.979	1126.54	1087.23
ENSG00000133169	BEX1	12.6796	6.31179	21.17	0.905816	1.8736	0.288574	3.13894	0.00169563	0.00738375	10.61	5.46561	6.35725	2.8143	20.1735	16.842	26.4946
ENSG00000242173	ARHGDIG	54.1139	36.8071	77.1896	0.90514	1.87273	0.209779	4.31473	1.59799e-05	0.000123206	41.4755	38.2592	29.9699	37.524	73.5738	86.0811	71.914
ENSG00000141441	GAREM1	36.9211	24.238	53.8319	0.904329	1.87167	0.236204	3.8286	0.000128876	0.000784289	23.1491	22.9555	22.7045	28.143	56.9604	43.9762	60.5591
ENSG00000171617	ENC1	3079.96	2230.69	4212.32	0.903797	1.87098	0.0706899	12.7854	1.9789e-37	2.93322e-35	2230.03	2256.2	2326.75	2109.79	3832.96	4335.87	4468.13
ENSG00000152926	ZNF117	1442.48	1016.3	2010.71	0.901571	1.8681	0.161243	5.59139	2.25262e-08	3.17175e-07	817.935	1144.5	1209.69	893.071	1438.25	2352.26	2241.63
ENSG00000112902	SEMA5A	18.8374	11.1067	29.1451	0.901333	1.86779	0.276205	3.26327	0.00110135	0.00509036	8.68092	9.83809	10.8981	15.0096	22.5468	35.5552	29.3333
ENSG00000156273	BACH1	376.649	267.057	522.772	0.901115	1.86751	0.149557	6.02523	1.68866e-09	2.87268e-08	244.995	296.236	319.679	207.32	448.563	554.849	564.903
ENSG00000140030	GPR65	17.2555	9.75325	27.2585	0.900824	1.86713	0.281549	3.19953	0.00137654	0.006167	8.68092	10.9312	9.08178	10.3191	35.6002	16.842	29.3333
ENSG00000145365	TIFA	420.523	303.35	576.753	0.900202	1.86633	0.0985543	9.13407	6.59685e-20	3.48449e-18	284.541	326.843	320.587	281.43	575.537	558.592	596.129
ENSG00000049249	TNFRSF9	34.9598	22.5845	51.4602	0.900141	1.86625	0.247174	3.64173	0.00027081	0.00150968	31.83	19.6762	17.2554	21.5763	54.587	44.9119	54.8817
ENSG00000270504	RP11-420L9.5	358.573	258.595	491.877	0.89925	1.8651	0.102842	8.74397	2.25056e-18	1.02216e-16	238.243	273.28	246.116	276.739	473.483	494.966	507.183
ENSG00000143631	FLG	18.348	10.8092	28.3996	0.899119	1.86493	0.275535	3.26317	0.00110173	0.0050909	10.61	8.74497	15.439	8.44289	29.6669	26.1986	29.3333
ENSG00000179630	LACC1	133.812	93.7463	187.233	0.895322	1.86002	0.178622	5.01238	5.37607e-07	5.88414e-06	78.1283	101.66	111.706	83.4908	149.521	201.168	211.011
ENSG00000182197	EXT1	3927.16	2860.75	5349.04	0.895071	1.8597	0.0533358	16.7818	3.31604e-63	1.40902e-60	2741.24	2806.04	2911.62	2984.09	5245.1	5293.99	5508.04
ENSG00000100934	SEC23A	3999.31	2870.15	5504.87	0.894816	1.85937	0.123468	7.24733	4.25071e-13	1.16611e-11	2448.02	3202.85	3433.82	2395.91	4938.94	5662.64	5913.03
ENSG00000154639	CXADR	122.865	86.4414	171.429	0.894036	1.85837	0.169172	5.28476	1.25867e-07	1.54375e-06	74.2701	92.9153	103.532	75.0479	174.441	154.385	185.462
ENSG00000136010	ALDH1L2	58.2921	39.2179	83.7245	0.894017	1.85834	0.22477	3.97747	6.96527e-05	0.000453157	32.7946	40.4455	52.6743	30.9573	67.6404	87.0168	96.5161
ENSG00000133687	TMTC1	571.362	408.796	788.116	0.893573	1.85777	0.135647	6.58747	4.47387e-11	9.52615e-10	355.918	456.925	466.804	355.54	656.231	823.385	884.731
ENSG00000187398	LUZP2	13.6138	6.98384	22.4538	0.893254	1.85736	0.288472	3.09651	0.00195816	0.00833524	8.68092	10.9312	3.63271	4.6905	16.6134	30.8769	19.871
ENSG00000040731	CDH10	18.1558	10.7788	27.9918	0.89027	1.85352	0.275701	3.22911	0.00124177	0.00565394	9.64546	7.65185	13.6227	12.1953	23.7335	28.0699	32.172
ENSG00000257386	RP11-56G10.2	47.3624	23.6294	79.0064	0.888517	1.85127	0.288814	3.07643	0.00209494	0.00884075	2.89364	28.4212	46.3171	16.8858	71.2005	63.6252	102.194
ENSG00000115415	STAT1	8459.63	6162.27	11522.8	0.888326	1.85103	0.0736801	12.0565	1.79182e-33	2.19624e-31	5820.07	6649.46	6400.84	5778.69	10599.4	11905.4	12063.6
ENSG00000151414	NEK7	2059.92	1477.34	2836.7	0.884642	1.84631	0.138058	6.40776	1.47678e-10	2.99761e-09	1236.55	1776.32	1719.18	1177.31	2519.31	2917.4	3073.38
ENSG00000234745	HLA-B	1553.82	1132.53	2115.53	0.884325	1.8459	0.0796745	11.0992	1.2654e-28	1.14131e-26	1133.34	1061.42	1097.08	1238.29	1952.08	2245.59	2148.9
ENSG00000241489	AF011889.5	172.853	118.525	245.291	0.882567	1.84365	0.213005	4.14342	3.42171e-05	0.000240893	90.6674	118.057	117.155	148.22	153.081	259.179	323.613
ENSG00000170160	CCDC144A	80.1534	53.364	115.873	0.881798	1.84267	0.237996	3.7051	0.000211309	0.00121481	54.9791	54.6561	66.297	37.524	71.2005	157.192	119.226
ENSG00000153714	LURAP1L	47.536	32.4454	67.6567	0.881447	1.84222	0.213715	4.12441	3.71693e-05	0.000259394	31.83	30.6074	34.5108	32.8335	75.9472	63.6252	63.3978
ENSG00000230266	XXYLT1-AS2	186.536	133.992	256.596	0.880185	1.84061	0.133742	6.58123	4.66577e-11	9.90169e-10	122.497	130.081	139.859	143.529	282.429	247.015	240.344
ENSG00000232517	AC112198.1	65.0331	45.3805	91.2365	0.879816	1.84014	0.192248	4.57647	4.72877e-06	4.14766e-05	45.3337	43.7249	40.868	51.5955	90.1873	87.9525	95.5699
ENSG00000060718	COL11A1	8.61761	3.95018	14.8409	0.879001	1.8391	0.288058	3.05147	0.00227722	0.00949265	3.85819	5.46561	2.72453	3.7524	10.6801	19.649	14.1935
ENSG00000095951	HIVEP1	839.417	603.738	1153.66	0.878606	1.8386	0.138569	6.34055	2.28947e-10	4.50845e-09	562.331	698.505	675.685	478.431	954.086	1229.46	1277.42
ENSG00000227507	LTB	34.481	22.9753	49.8218	0.87349	1.83209	0.241443	3.61779	0.000297135	0.00163338	25.0782	26.2349	20.8881	19.7001	40.3469	57.0755	52.043
ENSG00000050344	NFE2L3	2889.31	2118.9	3916.54	0.873298	1.83185	0.0711356	12.2765	1.21091e-34	1.59681e-32	2069.92	2157.82	2216.86	2030.99	3563.58	4174.93	4011.1
ENSG00000181634	TNFSF15	1319.61	960.595	1798.3	0.872786	1.8312	0.10857	8.03897	9.06003e-16	3.29975e-14	1005.06	969.599	969.026	898.699	1452.49	1975.19	1967.23
ENSG00000164692	COL1A2	827.547	606.141	1122.75	0.871375	1.82941	0.0837023	10.4104	2.22272e-25	1.64095e-23	561.366	620.893	618.469	623.836	1060.89	1216.36	1091.01
ENSG00000187123	LYPD6	208	150.79	284.279	0.871115	1.82908	0.12861	6.77332	1.25861e-11	2.91354e-10	136.966	167.248	151.666	147.282	261.068	302.22	289.548
ENSG00000282057	RP4-621F18.2	36.0446	23.1633	53.2197	0.870384	1.82815	0.257509	3.38001	0.000724829	0.00352658	19.2909	18.5831	17.2554	37.524	53.4003	58.9469	47.3118
ENSG00000151014	NOCT	226.518	163.003	311.205	0.869113	1.82654	0.148628	5.84756	4.98832e-09	7.92206e-08	190.98	151.944	157.115	151.972	258.695	312.512	362.409
ENSG00000198420	TCAF1	2467.09	1791.67	3367.65	0.86872	1.82604	0.121521	7.14872	8.7588e-13	2.31642e-11	1638.76	1924.99	2087.9	1515.03	2844.46	3442.31	3816.17
ENSG00000183723	CMTM4	347.137	252.64	473.132	0.868147	1.82532	0.117618	7.38106	1.5703e-13	4.50835e-12	221.846	267.815	276.994	243.906	428.389	476.253	514.753
ENSG00000136158	SPRY2	611.265	448.374	828.453	0.86681	1.82363	0.0870735	9.95492	2.40008e-23	1.59347e-21	418.613	471.135	473.161	430.588	783.205	848.648	853.505
ENSG00000269897	COMMD3-BMI1	280.569	195.243	394.337	0.865912	1.82249	0.205521	4.21325	2.51717e-05	0.00018448	201.59	178.179	237.035	164.167	230.215	508.066	444.731
ENSG00000146072	TNFRSF21	2574.9	1896.66	3479.22	0.861396	1.8168	0.0738259	11.6679	1.85882e-31	2.09074e-29	1847.11	1924.99	2014.34	1800.21	3175.54	3539.62	3722.49
ENSG00000148082	SHC3	344.571	252.493	467.342	0.860426	1.81557	0.10106	8.51403	1.67996e-17	7.04441e-16	240.172	259.07	272.453	238.277	463.99	474.382	463.656
ENSG00000141198	TOM1L1	37.6844	25.1636	54.3788	0.85918	1.81401	0.241454	3.55836	0.000373178	0.00198817	31.83	27.328	21.7963	19.7001	65.2671	47.7189	50.1505
ENSG00000142871	CYR61	14105.6	10435.5	18999.1	0.856787	1.811	0.0544246	15.7426	7.71551e-56	2.58821e-53	9909.75	10381.4	10670.2	10780.6	18016.1	19675.2	19306.1
ENSG00000112182	BACH2	82.6237	58.3945	114.929	0.856438	1.81056	0.190008	4.50738	6.56325e-06	5.58256e-05	47.2628	53.5629	70.8379	61.9146	102.054	123.508	119.226
ENSG00000162490	DRAXIN	331.288	242.396	449.812	0.855311	1.80915	0.118058	7.24485	4.32915e-13	1.18254e-11	240.172	238.3	241.575	249.534	393.976	439.762	515.699
ENSG00000146267	FAXC	33.6938	22.1977	49.022	0.854781	1.80848	0.253515	3.37171	0.000747029	0.00361931	21.22	24.0487	17.2554	26.2668	33.2269	58.0112	55.8279
ENSG00000272168	CASC15	186.025	133.985	255.411	0.854431	1.80805	0.157875	5.41206	6.23038e-08	8.14293e-07	112.852	116.964	161.656	144.467	227.841	252.629	285.763
ENSG00000170161	RP11-262H14.4	45.2406	30.2607	65.2138	0.853692	1.80712	0.242371	3.52225	0.000427908	0.00223675	45.3337	22.9555	21.7963	30.9573	67.6404	60.8182	67.1828
ENSG00000150551	LYPD1	3652.23	2693.32	4930.77	0.852587	1.80574	0.0848893	10.0435	9.81062e-24	6.67576e-22	2573.41	2411.43	2721.81	3066.65	5223.74	4752.24	4816.34
ENSG00000160255	ITGB2	6.83758	2.47783	12.6506	0.852336	1.80542	0.279569	3.04875	0.00229799	0.0095646	0	4.37249	2.72453	2.8143	10.6801	14.9706	12.3011
ENSG00000173705	SUSD5	642.078	471.762	869.165	0.852093	1.80512	0.105844	8.0505	8.24593e-16	3.01473e-14	435.01	487.532	536.733	427.773	790.325	886.074	931.097
ENSG00000152332	UHMK1	2118.86	1547.08	2881.22	0.851159	1.80395	0.128122	6.64337	3.06592e-11	6.73832e-10	1394.73	1739.16	1822.71	1231.72	2535.92	2950.15	3157.59
ENSG00000164823	OSGIN2	1143.02	843.9	1541.84	0.851025	1.80378	0.0856681	9.93397	2.96207e-23	1.92645e-21	784.176	914.943	908.178	768.303	1476.22	1571.92	1577.38
ENSG00000271503	CCL5	21.1969	12.8583	32.315	0.850993	1.80374	0.276747	3.07498	0.00210514	0.00887595	16.3973	5.46561	13.6227	15.9477	27.2935	32.7483	36.9032
ENSG00000270100	RP11-130L8.1	234.335	170.252	319.779	0.849526	1.80191	0.141166	6.01791	1.76683e-09	2.99235e-08	164.937	160.689	147.125	208.258	344.136	321.869	293.333
ENSG00000168679	SLC16A4	147.343	106.648	201.603	0.848206	1.80026	0.159512	5.3175	1.05202e-07	1.31734e-06	101.277	123.523	110.798	90.9956	172.068	223.624	209.118
ENSG00000221926	TRIM16	1139.45	843.021	1534.69	0.848142	1.80018	0.0776195	10.9269	8.57011e-28	7.34839e-26	808.29	891.987	793.748	878.061	1637.61	1507.36	1459.1
ENSG00000198691	ABCA4	114.432	82.8433	156.549	0.846675	1.79835	0.157211	5.38558	7.22107e-08	9.26672e-07	88.7383	80.891	73.5624	88.1813	145.961	160.934	162.753
ENSG00000049130	KITLG	574.819	415.8	786.845	0.846473	1.7981	0.158099	5.35408	8.59925e-08	1.09181e-06	335.662	460.204	524.927	342.406	651.484	824.32	884.731
ENSG00000156535	CD109	5261.19	3847.4	7146.25	0.845676	1.79711	0.130187	6.49583	8.25751e-11	1.71621e-09	3338.3	4097.02	4579.94	3374.34	5711.46	7547.07	8180.21
ENSG00000102760	RGCC	647.503	479.164	871.956	0.845256	1.79658	0.0836605	10.1034	5.33604e-24	3.69676e-22	451.408	462.39	483.151	519.707	841.352	892.624	881.892
ENSG00000169604	ANTXR1	342.691	249.32	467.186	0.842588	1.79326	0.149523	5.63518	1.74873e-08	2.50843e-07	254.64	227.369	276.994	238.277	351.256	504.323	545.978
ENSG00000104312	RIPK2	683.971	507.666	919.045	0.840333	1.79046	0.0762332	11.0232	2.954e-28	2.62713e-26	486.131	494.091	519.478	530.964	918.486	911.337	927.312
ENSG00000245648	RP11-277P12.20	279.215	204.606	378.694	0.839494	1.78942	0.129861	6.46456	1.01595e-10	2.09557e-09	200.626	174.899	224.32	218.577	358.376	427.599	350.107
ENSG00000165434	PGM2L1	1477.47	1090.17	1993.87	0.839456	1.78938	0.109725	7.65053	2.00146e-14	6.32559e-13	1018.56	1228.67	1170.64	942.79	1774.08	1961.15	2246.37
ENSG00000112210	RAB23	309.786	224.553	423.431	0.838657	1.78838	0.160157	5.23645	1.63694e-07	1.95624e-06	204.484	230.649	295.158	167.92	399.909	432.277	438.107
ENSG00000010404	IDS	1773.79	1314.66	2385.97	0.836646	1.78589	0.0959472	8.71986	2.78555e-18	1.24736e-16	1197	1446.2	1365.9	1249.55	2083.8	2478.58	2595.53
ENSG00000229729	RP11-159G9.5	41.9577	26.1507	63.0337	0.836246	1.7854	0.274183	3.04996	0.00228873	0.00953022	13.5037	25.1418	48.1334	17.8239	49.8403	69.2392	70.0215
ENSG00000100767	PAPLN	257.196	188.955	348.185	0.833896	1.78249	0.133087	6.26578	3.70955e-10	7.0228e-09	182.299	185.831	191.626	196.063	316.842	413.564	314.15
ENSG00000123836	PFKFB2	54.1186	37.9833	75.6323	0.833657	1.7822	0.216128	3.85724	0.000114673	0.000706853	33.7591	41.5386	37.2353	39.4002	59.3337	76.7245	90.8387
ENSG00000173530	TNFRSF10D	7374.65	5502.13	9871.33	0.833106	1.78152	0.0624552	13.3393	1.36805e-40	2.37805e-38	5051.33	5391.27	5776.92	5789.01	9990.61	9600.85	10022.5
ENSG00000120738	EGR1	99.2621	71.0464	136.883	0.831463	1.77949	0.192466	4.32005	1.55991e-05	0.000120708	66.5537	69.9598	73.5624	74.1098	97.3073	155.32	158.021
ENSG00000105810	CDK6	895.449	666.392	1200.86	0.83143	1.77945	0.0882135	9.42521	4.29243e-21	2.41399e-19	624.062	722.553	683.858	635.093	1092.93	1236.01	1273.63
ENSG00000078018	MAP2	301.924	219.598	411.693	0.830645	1.77848	0.162482	5.11224	3.18359e-07	3.62558e-06	217.987	232.835	262.464	165.105	329.895	450.99	454.193
ENSG00000123342	MMP19	34.3849	22.9522	49.6286	0.830371	1.77814	0.253254	3.27881	0.00104247	0.00485032	28.9364	30.6074	17.2554	15.0096	51.027	48.6546	49.2043
ENSG00000112837	TBX18	1195.42	884.079	1610.54	0.829335	1.77687	0.117459	7.06065	1.65731e-12	4.29395e-11	787.07	1048.3	934.515	766.427	1432.32	1636.48	1762.84
ENSG00000213809	KLRK1	27.4615	18.1311	39.9021	0.828692	1.77607	0.257097	3.22327	0.00126735	0.00575878	22.1846	20.7693	13.6227	15.9477	46.2803	33.6839	39.7419
ENSG00000277734	TRAC	55.4091	38.8318	77.5121	0.828201	1.77547	0.215945	3.83524	0.000125443	0.000766077	32.7946	32.7936	38.1435	51.5955	73.5738	84.2098	74.7527
ENSG00000130449	ZSWIM6	855.077	631.415	1153.29	0.82766	1.7748	0.124242	6.6617	2.70679e-11	6.00425e-10	532.43	650.407	756.512	586.312	999.18	1213.56	1247.14
ENSG00000170017	ALCAM	5836.45	4347.53	7821.67	0.825124	1.77169	0.0927193	8.89916	5.62694e-19	2.70333e-17	3864.94	4731.03	4827.88	3966.28	7188.87	8047.65	8228.47
ENSG00000187164	SHTN1	716.89	533.004	962.071	0.822798	1.76883	0.10969	7.50113	6.32702e-14	1.90518e-12	491.919	637.29	513.121	489.688	878.139	990.869	1017.2
ENSG00000277394	AL132988.1	107.274	76.9447	147.714	0.820279	1.76575	0.193903	4.23037	2.33311e-05	0.000172778	67.5183	66.6804	84.4606	89.1194	121.041	133.8	188.301
ENSG00000166387	PPFIBP2	387.139	287.474	520.025	0.819595	1.76491	0.110462	7.41968	1.17405e-13	3.41689e-12	295.151	285.305	284.26	285.182	594.524	467.832	497.72
ENSG00000151718	WWC2	1099.6	808.534	1487.68	0.819526	1.76483	0.146866	5.5801	2.40374e-08	3.36964e-07	708.942	890.894	992.639	641.66	1216.34	1575.66	1671.05
ENSG00000113319	RASGRF2	26.3754	17.37	38.3826	0.819102	1.76431	0.260599	3.14315	0.00167141	0.0072999	20.2555	13.1175	14.5309	21.5763	33.2269	35.5552	46.3656
ENSG00000141682	PMAIP1	212.55	156.209	287.672	0.816969	1.7617	0.154958	5.27221	1.3479e-07	1.64016e-06	142.753	183.644	167.105	131.334	240.895	295.67	326.452
ENSG00000198108	CHSY3	106.568	77.2472	145.663	0.81689	1.7616	0.182226	4.48283	7.36609e-06	6.1938e-05	78.1283	71.0529	75.3788	84.4289	111.547	173.098	152.344
ENSG00000146648	EGFR	201.703	149.549	271.242	0.815868	1.76036	0.12748	6.39999	1.55389e-10	3.14413e-09	142.753	154.13	165.288	136.024	262.255	267.6	283.871
ENSG00000189298	ZKSCAN3	216.751	160.171	292.19	0.815503	1.75991	0.139028	5.86575	4.47113e-09	7.13627e-08	180.37	148.665	136.227	175.425	265.815	296.606	314.15
ENSG00000159871	LYPD5	32.8855	22.4233	46.835	0.815144	1.75947	0.243944	3.34152	0.000833196	0.00398787	25.0782	17.4899	21.7963	25.3287	42.7203	55.2042	42.5806
ENSG00000172572	PDE3A	1224.55	909.907	1644.08	0.814299	1.75844	0.122913	6.62498	3.47288e-11	7.52038e-10	804.432	1045.02	988.098	802.075	1370.61	1759.98	1801.63
ENSG00000113615	SEC24A	1148.23	852.406	1542.66	0.812353	1.75607	0.128283	6.3325	2.41226e-10	4.73561e-09	709.906	966.319	974.475	758.922	1329.08	1562.56	1736.34
ENSG00000210127	MT-TA	2042.3	1536.59	2716.59	0.812104	1.75577	0.0650306	12.488	8.67689e-36	1.18508e-33	1538.45	1496.48	1516.66	1594.77	2541.86	2885.59	2722.32
ENSG00000143061	IGSF3	53.4617	38.0365	74.0287	0.811538	1.75508	0.210942	3.84722	0.000119467	0.000732863	43.4046	34.9799	39.0517	34.7097	64.0804	85.1455	72.8602
ENSG00000174799	CEP135	374.714	273.012	510.317	0.811043	1.75448	0.175854	4.61204	3.98741e-06	3.55778e-05	244.03	311.54	345.108	191.372	421.269	524.908	584.774
ENSG00000134294	SLC38A2	9711.12	7252.43	12989.4	0.80865	1.75157	0.111083	7.27967	3.34647e-13	9.27359e-12	6312.96	8065.05	8280.77	6350.93	11458.5	13263	14246.5
ENSG00000102359	SRPX2	3517.05	2648.8	4674.72	0.806961	1.74952	0.0702724	11.4833	1.60021e-30	1.66291e-28	2683.37	2413.61	2591.03	2907.17	4587.68	4803.7	4632.77
ENSG00000168843	FSTL5	55.0669	38.7545	76.8169	0.806805	1.74933	0.22551	3.57768	0.000346653	0.00186033	28.9364	52.4698	43.5926	30.0192	77.1338	81.4028	71.914
ENSG00000254838	GVINP1	36.5485	24.4513	52.6782	0.806469	1.74893	0.257179	3.13583	0.0017137	0.0074472	20.2555	19.6762	37.2353	20.6382	40.3469	52.3972	65.2903
ENSG00000183395	PMCH	39.6322	26.8054	56.7346	0.805803	1.74812	0.248599	3.24138	0.00118952	0.00545048	30.8655	16.3968	30.8781	29.0811	72.3871	52.3972	45.4193
ENSG00000152056	AP1S3	73.8991	53.3519	101.295	0.804307	1.74631	0.198382	4.05434	5.02762e-05	0.000339214	54.9791	59.0286	58.1234	41.2764	86.6272	116.958	100.301
ENSG00000113739	STC2	1276.67	963.2	1694.63	0.804053	1.746	0.0656208	12.253	1.61869e-34	2.11993e-32	955.866	982.716	924.525	989.695	1761.02	1702.91	1619.96
ENSG00000185022	MAFF	1379.55	1041.41	1830.42	0.803645	1.74551	0.0621641	12.9278	3.13601e-38	4.75903e-36	1019.53	998.02	1087.09	1060.99	1800.19	1860.1	1830.97
ENSG00000152952	PLOD2	13188.9	9881.03	17599.3	0.803449	1.74527	0.106719	7.52861	5.1283e-14	1.55155e-12	8923.02	10875.5	11411.3	8314.37	16164.9	18042.4	18590.7
ENSG00000037749	MFAP3	543.498	399.289	735.777	0.803241	1.74502	0.165821	4.84403	1.27232e-06	1.27239e-05	339.52	435.062	516.753	305.82	598.084	780.344	828.903
ENSG00000277778	PGM5P2	54.0546	36.5219	77.4315	0.801822	1.7433	0.254743	3.14757	0.00164634	0.00720689	50.1564	31.7005	43.5926	20.6382	54.587	100.116	77.5914
ENSG00000174501	ANKRD36C	86.215	58.7923	122.779	0.800787	1.74205	0.25088	3.19191	0.00141334	0.00631116	57.8728	62.3079	69.0215	45.9669	56.9604	161.87	149.505
ENSG00000198146	ZNF770	678.474	468.34	958.652	0.800464	1.74166	0.242097	3.30638	0.000945096	0.00444884	413.79	498.463	668.419	292.687	758.285	1089.11	1028.56
ENSG00000229807	XIST	1803.31	1340.57	2420.29	0.800456	1.74165	0.139111	5.75407	8.71198e-09	1.32523e-07	1111.16	1550.05	1557.53	1143.54	1972.25	2586.18	2702.45
ENSG00000075426	FOSL2	2346.35	1772.65	3111.3	0.798301	1.73905	0.0747492	10.6797	1.26643e-26	9.84364e-25	1722.68	1796	1918.98	1652.93	2899.05	3311.32	3123.53
ENSG00000139517	LNX2	394.572	295.862	526.187	0.798051	1.73875	0.117505	6.79161	1.1089e-11	2.58576e-10	286.47	331.216	310.597	255.163	471.11	554.849	552.602
ENSG00000178882	FAM101A	1770.05	1334.86	2350.3	0.797145	1.73766	0.0845286	9.43048	4.08232e-21	2.30941e-19	1328.18	1251.62	1288.7	1470.94	2582.2	2295.18	2173.51
ENSG00000182827	ACBD3	1122.57	840.79	1498.28	0.796796	1.73724	0.12023	6.62728	3.41927e-11	7.42109e-10	749.453	967.412	941.781	704.513	1355.18	1502.68	1636.99
ENSG00000164292	RHOBTB3	933.994	703.679	1241.08	0.79586	1.73611	0.096938	8.20999	2.21203e-16	8.66726e-15	618.274	746.602	782.85	666.989	1153.45	1272.5	1297.29
ENSG00000102401	ARMCX3	2667.04	2012.9	3539.21	0.795407	1.73557	0.0875777	9.08231	1.06296e-19	5.52304e-18	1824.92	2117.38	2235.93	1873.38	3288.27	3534	3795.35
ENSG00000267745	RP11-686D22.8	79.7646	58.5533	108.046	0.79396	1.73383	0.176626	4.49515	6.95195e-06	5.88439e-05	53.0501	61.2148	60.8479	59.1003	102.054	108.537	113.548
ENSG00000176532	PRR15	41.8884	29.4652	58.4527	0.792282	1.73181	0.228748	3.46357	0.000533067	0.00269936	25.0782	32.7936	29.9699	30.0192	70.0138	56.1399	49.2043
ENSG00000163110	PDLIM5	3561.27	2685.29	4729.25	0.79053	1.72971	0.10241	7.71924	1.17028e-14	3.78627e-13	2486.6	3009.36	2895.27	2349.94	4205.57	4744.75	5237.42
ENSG00000112096	SOD2	2258.79	1713.72	2985.53	0.789464	1.72843	0.0708215	11.1472	7.38679e-29	6.75803e-27	1714.96	1778.51	1787.29	1574.13	2788.68	3068.04	3099.87
ENSG00000028277	POU2F2	149.219	108.471	203.551	0.788915	1.72777	0.195633	4.03262	5.51592e-05	0.000366469	72.341	107.126	108.073	146.343	185.121	191.811	233.72
ENSG00000213694	S1PR3	1440.71	1092.69	1904.75	0.78748	1.72606	0.0756018	10.4162	2.09243e-25	1.55075e-23	1020.49	1084.38	1213.33	1052.55	1888	1956.47	1869.76
ENSG00000249319	AC068533.7	109.403	79.9837	148.629	0.787266	1.7258	0.187368	4.20172	2.64893e-05	0.000192953	58.8373	80.891	82.6442	97.5623	145.961	170.291	129.634
ENSG00000137965	IFI44	460.662	346.266	613.19	0.786708	1.72513	0.125273	6.27994	3.38693e-10	6.46969e-09	311.549	369.475	356.006	348.035	496.03	680.228	663.312
ENSG00000228492	RAB11FIP1P1	65.7545	47.541	90.0393	0.78508	1.72319	0.204038	3.8477	0.00011923	0.000732202	54.9791	40.4455	57.2152	37.524	86.6272	90.7595	92.7312
ENSG00000130589	HELZ2	438.239	325.646	588.364	0.784832	1.72289	0.158688	4.94576	7.58458e-07	8.00799e-06	368.457	318.098	322.403	293.625	488.91	779.408	496.774
ENSG00000188042	ARL4C	301.235	227.067	400.126	0.783681	1.72152	0.120647	6.49564	8.26798e-11	1.71653e-09	200.626	254.697	232.494	220.453	363.122	433.213	404.043
ENSG00000100368	CSF2RB	1918.81	1455.91	2536	0.781991	1.7195	0.0886214	8.82395	1.10487e-18	5.16532e-17	1311.78	1590.49	1590.22	1331.16	2407.76	2620.8	2579.44
ENSG00000162595	DIRAS3	81.9641	60.438	110.665	0.781802	1.71928	0.176658	4.4255	9.62186e-06	7.83892e-05	61.731	64.4942	52.6743	62.8527	117.481	108.537	105.978
ENSG00000177694	NAALADL2	67.6101	49.2265	92.1214	0.781442	1.71885	0.202317	3.86246	0.000112253	0.000693948	39.5464	56.8423	52.6743	47.8431	75.9472	100.116	100.301
ENSG00000160551	TAOK1	2112.09	1585.52	2814.19	0.781286	1.71866	0.133783	5.83994	5.22202e-09	8.26575e-08	1441.03	1665.92	1890.83	1344.3	2235.69	2969.8	3237.07
ENSG00000163661	PTX3	22635.6	17256	29808.5	0.780115	1.71727	0.0597222	13.0624	5.40083e-39	8.46469e-37	15743.3	17472.5	18279.8	17528.4	29360.7	29677.4	30387.4
ENSG00000182010	RTKN2	60.52	44.0876	82.4299	0.778525	1.71538	0.202625	3.84219	0.000121941	0.000747317	45.3337	53.5629	40.868	36.5859	80.6939	78.5958	88
ENSG00000085449	WDFY1	2246.84	1698.92	2977.41	0.777417	1.71406	0.113224	6.86618	6.59456e-12	1.57618e-10	1480.58	1905.31	1970.75	1439.04	2851.58	2920.21	3160.43
ENSG00000103404	USP31	1126.32	856.713	1485.79	0.77546	1.71174	0.0891452	8.69885	3.35278e-18	1.49089e-16	776.46	871.218	951.771	827.404	1396.72	1459.64	1601.03
ENSG00000144747	TMF1	1209	912.462	1604.38	0.774905	1.71108	0.125333	6.18276	6.29886e-10	1.15034e-08	853.624	977.25	1053.49	765.489	1329.08	1757.18	1726.88
ENSG00000198846	TOX	915.276	697.32	1205.88	0.77432	1.71038	0.0793261	9.76123	1.6514e-22	1.0186e-20	676.147	717.088	735.624	660.422	1259.06	1121.86	1236.73
ENSG00000180530	NRIP1	649.513	484.671	869.304	0.773844	1.70982	0.159629	4.84776	1.24861e-06	1.25261e-05	435.01	525.791	614.837	363.044	710.818	930.986	966.107
ENSG00000067208	EVI5	949.782	720.687	1255.24	0.771644	1.70721	0.109752	7.03077	2.05399e-12	5.26465e-11	687.722	800.165	800.105	594.755	1174.81	1328.64	1262.28
ENSG00000127863	TNFRSF19	29.1087	20.0925	41.1303	0.76948	1.70465	0.25162	3.0581	0.00222742	0.00930939	13.5037	20.7693	24.5208	21.5763	41.5336	41.1692	40.6882
ENSG00000107984	DKK1	3882.93	2975.44	5092.91	0.769017	1.70411	0.0510649	15.0596	2.98531e-51	8.27276e-49	2839.62	3015.92	3070.55	2975.65	5217.81	5061.01	4999.91
ENSG00000169439	SDC2	113.378	84.7783	151.512	0.769008	1.7041	0.16121	4.77023	1.84015e-06	1.77705e-05	82.951	79.7979	85.3688	90.9956	131.721	154.385	168.43
ENSG00000184867	ARMCX2	3835.34	2940.76	5028.11	0.76868	1.70371	0.0449279	17.1092	1.26775e-65	5.63736e-63	2922.58	2897.86	2968.83	2973.77	5115.75	4942.18	5026.41
ENSG00000136205	TNS3	653.843	497.578	862.195	0.768659	1.70368	0.102802	7.47707	7.59954e-14	2.26694e-12	454.301	496.277	531.284	508.45	752.352	883.267	950.968
ENSG00000120686	UFM1	1854.87	1416.31	2439.61	0.766901	1.70161	0.0884109	8.67428	4.16159e-18	1.8335e-16	1290.56	1562.07	1446.73	1365.87	2185.85	2544.07	2588.9
ENSG00000172602	RND1	210.425	159.031	278.95	0.766283	1.70088	0.132246	5.79436	6.85804e-09	1.06009e-07	145.647	153.037	150.758	186.682	265.815	294.734	276.301
ENSG00000068366	ACSL4	1998.05	1514.63	2642.61	0.7662	1.70078	0.121746	6.29343	3.10532e-10	5.97352e-09	1281.88	1717.29	1759.14	1300.21	2355.55	2772.37	2799.91
ENSG00000106799	TGFBR1	420.21	318.721	555.529	0.766002	1.70055	0.122284	6.2641	3.74982e-10	7.07801e-09	259.463	365.103	335.118	315.201	522.137	546.428	598.021
ENSG00000150961	SEC24D	3332.82	2546.35	4381.44	0.765793	1.7003	0.085726	8.93304	4.14475e-19	2.0321e-17	2399.79	2588.51	2789.02	2408.1	3874.49	4562.3	4707.53
ENSG00000276107	CTD-2033D15.2	342.95	260.163	453.333	0.764978	1.69934	0.124411	6.14879	7.80753e-10	1.39391e-08	237.278	265.628	249.749	287.996	386.856	465.961	507.183
ENSG00000109738	GLRB	135.91	102.185	180.876	0.764563	1.69886	0.15295	4.99877	5.76959e-07	6.27698e-06	93.561	115.871	100.808	98.5004	176.814	201.168	164.645
ENSG00000137809	ITGA11	180.68	136.037	240.204	0.764101	1.69831	0.148482	5.14608	2.65981e-07	3.07115e-06	113.816	147.571	158.931	123.829	221.908	247.951	250.753
ENSG00000272398	CD24	60.5552	44.5543	81.8898	0.76404	1.69824	0.195434	3.90946	9.25041e-05	0.00058588	43.4046	48.0973	44.5007	42.2145	81.8805	75.7888	88
ENSG00000073464	CLCN4	916.638	701.994	1202.83	0.763435	1.69753	0.0735059	10.386	2.87009e-25	2.11073e-23	709.906	681.015	752.88	664.174	1203.29	1183.62	1221.59
ENSG00000269378	ITGB1P1	1206.33	917.994	1590.77	0.763206	1.69726	0.110919	6.88074	5.95431e-12	1.43031e-10	909.567	863.566	1078.01	820.837	1377.73	1721.62	1672.95
ENSG00000144366	GULP1	254.498	189.147	341.633	0.763096	1.69713	0.180682	4.22342	2.40625e-05	0.000177507	159.15	240.487	213.422	143.529	269.375	380.815	374.71
ENSG00000153707	PTPRD	670.624	507.598	887.993	0.762976	1.69699	0.133079	5.73326	9.85203e-09	1.48448e-07	439.833	565.144	595.765	429.649	767.778	926.308	969.892
ENSG00000105866	SP4	210.739	157.007	282.381	0.762506	1.69643	0.177229	4.30237	1.6898e-05	0.000129501	133.107	213.159	160.748	121.015	246.828	299.413	300.903
ENSG00000181104	F2R	13299.3	10147.6	17501.5	0.761321	1.69504	0.101627	7.49132	6.81826e-14	2.04025e-12	8891.19	10960.7	11588.4	9150.22	15698.5	17988.1	18817.8
ENSG00000136274	NACAD	133.8	100.731	177.893	0.761256	1.69497	0.151062	5.03938	4.67053e-07	5.17411e-06	108.029	96.1947	90.8178	107.881	169.694	195.554	168.43
ENSG00000128595	CALU	16128.6	12369.7	21140.5	0.758939	1.69225	0.0779656	9.73428	2.15337e-22	1.31548e-20	11646.9	12502	13629	11700.9	19135.1	21983.4	22302.8
ENSG00000228495	LINC01013	1544.51	1184.26	2024.85	0.758566	1.69181	0.0812285	9.33867	9.75508e-21	5.35997e-19	1066.79	1176.2	1206.97	1287.07	1912.92	2002.32	2159.31
ENSG00000170962	PDGFD	452.96	345.361	596.424	0.758003	1.69115	0.115876	6.5415	6.09054e-11	1.27975e-09	308.655	396.803	353.281	322.706	545.87	581.983	661.419
ENSG00000137502	RAB30	616.579	469.071	813.256	0.757102	1.69009	0.124133	6.09912	1.06652e-09	1.86066e-08	445.62	512.674	524.927	393.064	714.378	801.864	923.527
ENSG00000075213	SEMA3A	166.14	125.396	220.467	0.757096	1.69009	0.14828	5.10586	3.29295e-07	3.73898e-06	119.604	114.778	147.125	120.077	194.615	225.495	241.29
ENSG00000123572	NRK	100.093	74.6955	133.956	0.756184	1.68902	0.181567	4.16477	3.11665e-05	0.000221702	63.6601	87.4497	73.5624	74.1098	109.174	140.35	152.344
ENSG00000138593	SECISBP2L	1109.46	835.142	1475.21	0.75479	1.68739	0.158057	4.77542	1.79329e-06	1.7353e-05	730.162	936.805	1052.58	621.022	1211.59	1535.43	1678.62
ENSG00000144320	KIAA1715	354.559	270.194	467.046	0.754613	1.68718	0.12297	6.13657	8.43211e-10	1.49564e-08	242.101	292.957	292.433	253.287	416.523	455.669	528.946
ENSG00000145247	OCIAD2	1118.66	858.292	1465.82	0.754512	1.68706	0.0833988	9.04703	1.46905e-19	7.49056e-18	898.957	755.347	847.33	931.533	1480.97	1491.45	1425.03
ENSG00000187372	PCDHB13	71.4751	52.331	97.0005	0.754275	1.68678	0.208403	3.6193	0.000295396	0.00162634	46.2982	48.0973	70.8379	44.0907	83.0672	104.794	103.14
ENSG00000198832	SELM	446	338.932	588.757	0.753581	1.68597	0.126578	5.95349	2.62487e-09	4.36057e-08	368.457	294.05	314.23	378.992	670.471	581.048	514.753
ENSG00000139971	C14orf37	101.185	74.3613	136.949	0.753326	1.68567	0.208057	3.62076	0.000293738	0.00161954	69.4473	91.8222	80.8279	55.3479	98.494	159.063	153.29
ENSG00000075420	FNDC3B	6258.22	4774.62	8236.35	0.752682	1.68492	0.117742	6.39265	1.63038e-10	3.28498e-09	4128.26	5070.99	5625.26	4273.98	7006.13	8393.85	9309.07
ENSG00000237296	SMG1P1	186.942	139.683	249.953	0.752641	1.68487	0.177968	4.22909	2.34637e-05	0.000173626	132.143	131.175	173.462	121.953	192.241	309.705	247.914
ENSG00000218336	TENM3	709.146	540.038	934.622	0.750704	1.68261	0.128374	5.84781	4.9809e-09	7.91686e-08	503.493	517.046	660.246	479.369	801.005	949.699	1053.16
ENSG00000133103	COG6	587.223	447.978	772.884	0.750408	1.68227	0.124534	6.02573	1.68347e-09	2.86639e-08	425.365	472.228	503.131	391.187	640.804	822.449	855.398
ENSG00000183762	KREMEN1	55.5077	40.8103	75.1042	0.75034	1.68219	0.202871	3.69861	0.000216782	0.00124465	45.3337	33.8868	40.868	43.1526	74.7605	74.8532	75.6989
ENSG00000279191	RP11-803D5.1	140.257	105.88	186.093	0.750241	1.68207	0.155572	4.82248	1.41783e-06	1.40178e-05	117.675	95.1016	95.3587	115.386	173.254	175.905	209.118
ENSG00000184988	TMEM106A	222.116	168.751	293.269	0.749985	1.68178	0.134048	5.59491	2.20735e-08	3.11259e-07	159.15	144.292	197.075	174.486	277.682	306.898	295.226
ENSG00000087303	NID2	823.354	628.447	1083.23	0.749669	1.68141	0.12093	6.19918	5.67585e-10	1.04153e-08	596.09	560.771	755.604	601.322	925.606	1161.16	1162.92
ENSG00000084710	EFR3B	54.3149	39.8589	73.5897	0.747387	1.67875	0.211023	3.54173	0.000397509	0.00210036	44.3691	44.818	31.7862	38.4621	75.9472	79.5315	65.2903
ENSG00000078401	EDN1	9488.02	7322.27	12375.7	0.74618	1.67735	0.0695689	10.7258	7.70363e-27	6.11208e-25	6568.56	7651.85	7347.16	7721.5	11722	12763.4	12641.7
ENSG00000101898	MCTS2P	62.3485	45.7162	84.5249	0.745595	1.67667	0.210568	3.54088	0.000398802	0.00210476	49.1919	41.5386	50.858	41.2764	83.0672	67.3678	103.14
ENSG00000139793	MBNL2	1976.05	1514.97	2590.83	0.744803	1.67575	0.111692	6.66836	2.58679e-11	5.76481e-10	1367.73	1656.08	1696.48	1339.61	2211.96	2724.65	2835.87
ENSG00000270872	SRGAP2D	208.091	157.134	276.033	0.743681	1.67444	0.16235	4.58073	4.63349e-06	4.07014e-05	156.257	154.13	195.258	122.891	244.455	267.6	316.043
ENSG00000144426	NBEAL1	118.185	86.2008	160.83	0.743358	1.67407	0.22147	3.35647	0.000789435	0.00379911	81.0219	92.9153	109.89	60.9765	103.241	184.326	194.925
ENSG00000152779	SLC16A12	33.5378	24.0339	46.2096	0.743295	1.67399	0.238453	3.11715	0.00182608	0.00785697	24.1137	24.0487	24.5208	23.4525	37.9736	52.3972	48.2581
ENSG00000127914	AKAP9	1358.34	1041.69	1780.53	0.743066	1.67373	0.114156	6.50923	7.55352e-11	1.57676e-09	989.625	1111.7	1147.03	918.399	1473.85	1883.49	1984.26
ENSG00000180488	FAM73A	479.7	364.197	633.703	0.742801	1.67342	0.149761	4.95991	7.05245e-07	7.49999e-06	351.095	390.244	436.834	278.615	531.63	645.608	723.871
ENSG00000198431	TXNRD1	9892.04	7631.12	12906.6	0.742554	1.67313	0.0822192	9.03139	1.69502e-19	8.52905e-18	7248.57	7956.83	8544.14	6774.95	12339	12840.1	13540.6
ENSG00000172331	BPGM	1081.46	836	1408.73	0.742461	1.67303	0.0690605	10.7509	5.86997e-27	4.73585e-25	794.786	831.865	863.678	853.67	1350.44	1410.98	1464.77
ENSG00000154553	PDLIM3	447.239	344.497	584.228	0.742303	1.67284	0.0938767	7.90721	2.63224e-15	9.21816e-14	342.414	371.661	349.649	314.263	593.337	567.948	591.398
ENSG00000172071	EIF2AK3	628.073	482.062	822.755	0.741295	1.67168	0.115512	6.41746	1.38569e-10	2.8247e-09	474.557	521.419	518.57	413.702	708.445	853.326	906.495
ENSG00000072364	AFF4	2319.03	1765.06	3057.66	0.740749	1.67104	0.143754	5.15289	2.56506e-07	2.9742e-06	1668.67	1966.53	2077	1348.05	2429.12	3263.6	3480.26
ENSG00000064309	CDON	104.479	78.498	139.121	0.739961	1.67013	0.178545	4.1444	3.40702e-05	0.000240036	74.2701	68.8666	81.736	89.1194	111.547	151.578	154.237
ENSG00000167552	TUBA1A	22250	17224.7	28950.4	0.73982	1.66997	0.0637759	11.6003	4.10565e-31	4.41035e-29	16995.3	15958.5	17006.5	18938.3	28436.3	29403.3	29011.6
ENSG00000160326	SLC2A6	721.92	556.304	942.74	0.739428	1.66951	0.094272	7.84357	4.37929e-15	1.49263e-13	557.508	490.811	582.142	594.755	901.873	1021.75	904.602
ENSG00000151461	UPF2	1462.87	1131.85	1904.24	0.739367	1.66944	0.0730717	10.1184	4.5792e-24	3.18396e-22	1123.7	1152.15	1192.44	1059.11	1770.52	1993.9	1948.3
ENSG00000145734	BDP1	878.605	664.158	1164.53	0.738559	1.66851	0.165241	4.46959	7.83708e-06	6.52669e-05	582.586	764.092	814.636	495.316	900.686	1236.01	1356.9
ENSG00000140743	CDR2	1658.4	1285.61	2155.47	0.738524	1.66847	0.0556199	13.2781	3.10342e-40	5.25136e-38	1275.13	1254.9	1315.95	1296.45	2114.65	2177.29	2174.45
ENSG00000118873	RAB3GAP2	973.322	744.441	1278.5	0.738273	1.66818	0.132197	5.58464	2.34183e-08	3.28527e-07	687.722	802.351	858.228	629.465	1028.85	1414.72	1391.91
ENSG00000077150	NFKB2	815.589	629.913	1063.16	0.738089	1.66797	0.0915555	8.06165	7.52684e-16	2.77107e-14	604.771	712.715	583.959	618.207	1005.11	1133.09	1051.27
ENSG00000136052	SLC41A2	154.047	115.372	205.613	0.737882	1.66773	0.18573	3.97289	7.10069e-05	0.000459933	106.1	107.126	152.574	95.6861	161.388	223.624	231.828
ENSG00000140945	CDH13	5626	4342.97	7336.72	0.737441	1.66722	0.0907852	8.12292	4.55088e-16	1.72653e-14	4003.83	4184.47	4825.15	4358.41	6462.63	7377.71	8169.81
ENSG00000130147	SH3BP4	3530.99	2739.35	4586.51	0.734731	1.66409	0.0630485	11.6534	2.204e-31	2.46449e-29	2649.61	2700.01	2966.11	2641.69	4382.39	4696.1	4681.03
ENSG00000119899	SLC17A5	1083.63	838.045	1411.07	0.734401	1.66371	0.0889076	8.26028	1.45337e-16	5.82595e-15	800.574	811.096	900.913	839.599	1244.82	1492.38	1496
ENSG00000185728	YTHDF3	1583.21	1216.39	2072.31	0.73419	1.66346	0.120753	6.08012	1.20093e-09	2.0781e-08	1044.6	1401.38	1388.6	1030.97	1888	2101.5	2227.44
ENSG00000134871	COL4A2	21235.7	16473.4	27585.4	0.734093	1.66335	0.0658073	11.1552	6.75546e-29	6.24015e-27	16780.2	16237.2	16276.4	16599.7	25127.8	30169.6	27458.8
ENSG00000123240	OPTN	2795.77	2171.62	3627.98	0.733315	1.66245	0.0563436	13.015	1.00487e-38	1.53713e-36	2192.41	2088.95	2113.33	2291.78	3537.48	3695.87	3650.58
ENSG00000155304	HSPA13	1379.01	1053.88	1812.53	0.733125	1.66224	0.140987	5.19996	1.99334e-07	2.34986e-06	885.454	1176.2	1310.5	843.351	1609.13	1843.26	1985.2
ENSG00000136603	SKIL	1545.67	1188.6	2021.77	0.731797	1.66071	0.121543	6.02089	1.73463e-09	2.94564e-08	1051.36	1454.94	1240.57	1007.52	1865.45	1968.64	2231.23
ENSG00000204767	FAM196B	291.244	218.513	388.218	0.731412	1.66026	0.188003	3.89043	0.000100068	0.000627347	200.626	261.256	274.27	137.901	335.829	425.727	403.097
ENSG00000072274	TFRC	7132.58	5518.99	9284.04	0.731122	1.65993	0.0915267	7.98807	1.37064e-15	4.91358e-14	5149.71	5516.98	6403.56	5005.7	8491.84	9523.19	9837.07
ENSG00000251136	RP11-37B2.1	66.4026	49.7951	88.5459	0.731078	1.65988	0.190313	3.84145	0.000122309	0.000748853	45.3337	56.8423	45.4089	51.5955	87.8139	89.8238	88
ENSG00000114529	C3orf52	100.736	76.3252	133.285	0.730581	1.65931	0.167907	4.35111	1.3545e-05	0.00010645	65.5892	83.0772	86.2769	70.3574	131.721	136.607	131.527
ENSG00000049759	NEDD4L	513.064	396.916	667.928	0.729904	1.65853	0.102106	7.14846	8.77539e-13	2.3176e-11	370.386	433.969	398.69	384.621	593.337	704.555	705.892
ENSG00000048740	CELF2	1426.83	1101.11	1861.13	0.728945	1.65743	0.11116	6.55761	5.46783e-11	1.15398e-09	963.582	1190.41	1254.19	996.261	1626.93	1989.22	1967.23
ENSG00000258838	ERCC6-PGBD3	834.666	641.63	1092.05	0.728458	1.65687	0.127122	5.73037	1.00212e-08	1.50641e-07	677.112	651.5	751.972	485.935	1037.15	1155.55	1083.44
ENSG00000269821	KCNQ1OT1	381.681	292.703	500.318	0.728067	1.65642	0.140512	5.18154	2.2006e-07	2.57988e-06	311.549	304.981	288.801	265.482	383.296	572.627	545.032
ENSG00000165899	OTOGL	80.8275	60.0751	108.497	0.727839	1.65616	0.205509	3.54164	0.000397641	0.00210036	40.511	74.3323	64.4807	60.9765	113.921	117.894	93.6774
ENSG00000168615	ADAM9	11500.3	8866.1	15012.6	0.726768	1.65493	0.118064	6.15572	7.47372e-10	1.34057e-08	7871.66	10117.9	10254.2	7220.55	13659.8	15174.6	16203.4
ENSG00000109436	TBC1D9	1938.58	1499.06	2524.6	0.726757	1.65491	0.105324	6.90019	5.19318e-12	1.26495e-10	1403.42	1586.12	1705.56	1301.14	2228.57	2602.08	2743.14
ENSG00000117758	STX12	2492.97	1935.19	3236.68	0.72649	1.65461	0.0842351	8.62455	6.43454e-18	2.79624e-16	1772.84	2045.23	2120.6	1802.09	2986.86	3333.77	3389.42
ENSG00000163577	EIF5A2	221.244	170.34	289.116	0.726356	1.65446	0.124525	5.83302	5.44327e-09	8.57337e-08	173.618	173.806	171.646	162.291	288.362	261.05	317.935
ENSG00000107249	GLIS3	80.0629	60.1809	106.572	0.725285	1.65323	0.192893	3.76005	0.000169881	0.00100629	58.8373	60.1217	62.6643	59.1003	80.6939	116.958	122.065
ENSG00000106780	MEGF9	632.736	486.854	827.244	0.72468	1.65253	0.131272	5.52043	3.38174e-08	4.59279e-07	481.309	511.581	554.897	399.63	690.645	849.583	941.505
ENSG00000058091	CDK14	629.181	487.444	818.164	0.724475	1.6523	0.101603	7.13042	1.00067e-12	2.6355e-11	451.408	552.026	518.57	427.773	819.992	806.543	827.957
ENSG00000105497	ZNF175	552.142	427.519	718.306	0.723857	1.65159	0.107056	6.76151	1.36563e-11	3.1385e-10	389.677	425.224	448.64	446.535	618.257	756.017	780.645
ENSG00000198961	PJA2	2157.04	1656.62	2824.27	0.722778	1.65036	0.138883	5.20424	1.94795e-07	2.3006e-06	1412.1	1865.96	2011.61	1336.79	2388.78	2955.76	3128.26
ENSG00000243243	AC073130.3	107.418	81.0967	142.512	0.722495	1.65003	0.183529	3.93668	8.26168e-05	0.000527451	57.8728	88.5428	93.5424	84.4289	132.908	136.607	158.021
ENSG00000123094	RASSF8	997.367	767.544	1303.8	0.722039	1.64951	0.133821	5.39554	6.83171e-08	8.81516e-07	693.509	865.752	893.647	617.269	1119.03	1338.94	1453.42
ENSG00000279417	RP11-382B18.1	276.802	206.791	370.149	0.721101	1.64844	0.203402	3.5452	0.000392312	0.00207565	249.818	231.742	216.146	129.458	267.002	471.575	371.871
ENSG00000118985	ELL2	1076.96	832.894	1402.39	0.72072	1.648	0.115807	6.22344	4.86357e-10	9.04634e-09	713.764	945.55	950.863	721.398	1378.92	1344.55	1483.7
ENSG00000152465	NMT2	2394.02	1867.79	3095.66	0.720186	1.64739	0.064239	11.211	3.59931e-29	3.40705e-27	1780.55	1838.63	1959.85	1892.15	2906.17	3151.32	3229.5
ENSG00000271335	RP11-324I22.4	64.465	48.0207	86.3906	0.720004	1.64719	0.203714	3.53438	0.000408725	0.00214704	59.8019	42.6317	40.868	48.7812	97.3073	78.5958	83.2688
ENSG00000152377	SPOCK1	10769.4	8382.37	13952.1	0.719619	1.64675	0.0832282	8.64634	5.31774e-18	2.32679e-16	8031.78	8795.25	9208.93	7493.54	12780.5	14246.4	14829.4
ENSG00000256664	RP11-611O2.3	387.583	298.329	506.588	0.717487	1.64432	0.139181	5.15505	2.5356e-07	2.94194e-06	269.108	278.746	368.72	276.739	428.389	553.913	537.462
ENSG00000073921	PICALM	5153.96	4016.69	6670.33	0.717081	1.64385	0.081647	8.7827	1.59603e-18	7.34565e-17	3840.82	4189.93	4434.63	3601.36	6222.92	6742.4	7045.68
ENSG00000107560	RAB11FIP2	239.73	183.506	314.695	0.715778	1.64237	0.160882	4.44908	8.624e-06	7.11387e-05	150.469	226.276	203.432	153.848	277.682	312.512	353.892
ENSG00000231776	LINC01611	38.7846	28.4677	52.5404	0.715215	1.64173	0.227956	3.13751	0.00170387	0.00741629	23.1491	31.7005	30.8781	28.143	52.2137	50.5259	54.8817
ENSG00000197779	ZNF81	109.3	82.3778	145.195	0.715059	1.64155	0.194642	3.67372	0.000239044	0.00135591	73.3055	90.7291	102.624	62.8527	117.481	152.513	165.591
ENSG00000118523	CTGF	45478.6	35595.4	58656.2	0.714927	1.6414	0.0511434	13.9789	2.09818e-44	4.17908e-42	33274	36181.2	36119.2	36807.3	57165.7	59791.8	59011.1
ENSG00000062716	VMP1	4583.86	3584.82	5915.9	0.714802	1.64126	0.0619171	11.5445	7.87017e-31	8.22325e-29	3343.12	3762.52	3645.43	3588.23	5588.05	6068.72	6090.92
ENSG00000205269	TMEM170B	127.836	98.0043	167.611	0.714395	1.6408	0.161232	4.43086	9.38577e-06	7.66291e-05	93.561	110.405	100.808	87.2432	142.401	174.969	185.462
ENSG00000152661	GJA1	10568.1	8236.76	13676.5	0.714369	1.64077	0.0877614	8.1399	3.9559e-16	1.51281e-14	7527.32	8643.31	9270.68	7505.73	12704.5	13629.8	14695.1
ENSG00000164176	EDIL3	377.29	289.192	494.753	0.714137	1.6405	0.156677	4.55802	5.16387e-06	4.48607e-05	240.172	329.03	360.547	227.02	450.936	499.645	533.677
ENSG00000139218	SCAF11	2810.52	2181.03	3649.83	0.71401	1.64036	0.11249	6.3473	2.19131e-10	4.333e-09	2014.94	2452.96	2446.63	1809.59	3268.1	3699.62	3981.76
ENSG00000013375	PGM3	2536	1981.59	3275.22	0.712936	1.63914	0.075257	9.47335	2.71017e-21	1.55619e-19	1901.12	2000.41	2152.38	1872.45	3012.97	3367.46	3445.25
ENSG00000112425	EPM2A	127.686	98.1962	167.006	0.712857	1.63905	0.148697	4.79401	1.63477e-06	1.59808e-05	95.4901	97.2878	108.073	91.9337	156.641	172.162	172.215
ENSG00000177853	ZNF518A	387.737	300.041	504.666	0.711511	1.63752	0.132093	5.38644	7.18656e-08	9.22863e-07	259.463	346.519	330.577	263.606	445.003	524.908	544.086
ENSG00000163513	TGFBR2	12736.4	9933.59	16473.4	0.711257	1.63723	0.0911312	7.80476	5.9613e-15	1.99625e-13	9040.69	10361.7	10945.4	9386.62	14444.2	16894.4	18081.6
ENSG00000117475	BLZF1	627.649	487.789	814.128	0.710781	1.63669	0.114348	6.21597	5.10073e-10	9.43241e-09	418.613	562.957	524.927	444.659	752.352	832.741	857.29
ENSG00000101265	RASSF2	1382.35	1079.57	1786.06	0.710272	1.63611	0.0871375	8.15116	3.60452e-16	1.38676e-14	993.483	1096.4	1155.2	1073.19	1615.06	1774.96	1968.17
ENSG00000140941	MAP1LC3B	4196.34	3290.21	5404.51	0.710119	1.63594	0.0524761	13.5322	1.00904e-41	1.85517e-39	3122.24	3277.18	3343.91	3417.5	5287.82	5402.53	5523.18
ENSG00000203814	HIST2H2BF	54.434	40.7404	72.6921	0.710019	1.63583	0.207592	3.42026	0.000625616	0.00310309	37.6173	40.4455	42.6844	42.2145	67.6404	85.1455	65.2903
ENSG00000249348	UGDH-AS1	319.42	244.934	418.734	0.709442	1.63517	0.163639	4.33541	1.45488e-05	0.000113453	245.959	284.212	249.749	199.815	312.095	439.762	504.344
ENSG00000198087	CD2AP	1208.17	935.215	1572.12	0.709355	1.63507	0.131287	5.40309	6.55041e-08	8.50309e-07	737.878	1095.31	1066.2	841.475	1396.72	1653.32	1666.32
ENSG00000084112	SSH1	2117.05	1653.79	2734.74	0.708317	1.6339	0.089623	7.9033	2.71625e-15	9.46037e-14	1607.9	1614.54	1805.46	1587.26	2378.1	2834.13	2992
ENSG00000161011	SQSTM1	12291.1	9647.48	15816	0.707871	1.63339	0.0490962	14.418	3.9852e-47	8.5619e-45	10002.3	9277.32	9412.36	9897.89	15946.5	16133.7	15367.8
ENSG00000170145	SIK2	973.994	763.603	1254.51	0.706075	1.63136	0.0714347	9.8842	4.87461e-23	3.10692e-21	725.339	771.744	794.656	762.675	1194.98	1297.77	1270.8
ENSG00000151914	DST	5770.28	4495.45	7470.06	0.703974	1.62899	0.112654	6.249	4.13079e-10	7.75882e-09	4443.67	4731.03	4947.76	3859.34	6069.84	8141.22	8199.14
ENSG00000229619	MBNL1-AS1	63.0631	47.3132	84.0631	0.70397	1.62898	0.205304	3.42891	0.000606009	0.00301758	52.0855	45.9111	49.0416	42.2145	90.1873	66.4322	95.5699
ENSG00000272405	RP11-284F21.10	58.0877	43.5716	77.4425	0.703596	1.62856	0.212977	3.30363	0.000954422	0.00448611	42.44	57.9354	34.5108	39.4002	72.3871	81.4028	78.5376
ENSG00000111711	GOLT1B	1444.7	1131.5	1862.3	0.703258	1.62818	0.0861186	8.16616	3.1837e-16	1.2348e-14	1012.77	1193.69	1236.03	1083.5	1745.6	1879.75	1961.55
ENSG00000091129	NRCAM	2400.12	1875.28	3099.92	0.702763	1.62762	0.100794	6.97224	3.11933e-12	7.89996e-11	1779.59	1950.13	2156.92	1614.47	2805.3	3228.04	3266.41
ENSG00000155307	SAMSN1	143.934	110.194	188.92	0.702131	1.62691	0.170482	4.11851	3.81329e-05	0.000265238	94.5256	91.8222	136.227	118.201	164.948	197.425	204.387
ENSG00000100592	DAAM1	682.379	534.142	880.028	0.701734	1.62646	0.0957794	7.32657	2.36124e-13	6.66902e-12	491.919	571.702	576.693	496.255	811.685	897.302	931.097
ENSG00000143322	ABL2	4165.98	3260.84	5372.83	0.701287	1.62595	0.0937743	7.47845	7.52034e-14	2.24682e-12	3096.19	3288.11	3602.74	3056.33	4629.22	5520.42	5968.86
ENSG00000115145	STAM2	692.388	539.684	895.992	0.699617	1.62407	0.119887	5.83566	5.35779e-09	8.4457e-08	462.982	565.144	620.286	510.326	782.018	900.109	1005.85
ENSG00000196263	ZNF471	153.574	118.166	200.786	0.699293	1.62371	0.166552	4.19865	2.68511e-05	0.000195143	111.887	127.895	135.319	97.5623	164.948	229.238	208.172
ENSG00000112773	FAM46A	121.985	93.4788	159.994	0.699056	1.62344	0.175518	3.98282	6.81038e-05	0.000443835	80.0574	100.567	112.614	80.6765	136.468	164.677	178.839
ENSG00000233864	TTTY15	142.862	109.981	186.703	0.697625	1.62183	0.160983	4.33353	1.4674e-05	0.000114337	94.5256	118.057	132.594	94.748	196.988	188.069	175.054
ENSG00000270392	PFN1P2	96.478	71.9422	129.193	0.697395	1.62157	0.221722	3.14536	0.00165881	0.00725152	88.7383	72.146	78.1033	48.7812	93.7473	123.508	170.323
ENSG00000109743	BST1	379.421	296.623	489.819	0.696562	1.62064	0.105452	6.60548	3.96222e-11	8.51253e-10	288.399	277.653	302.423	318.016	505.523	443.505	520.43
ENSG00000213713	PIGCP1	45.5359	34.1009	60.7825	0.695766	1.61974	0.218211	3.1885	0.00143011	0.00638161	30.8655	37.1661	31.7862	36.5859	53.4003	60.8182	68.129
ENSG00000116663	FBXO6	114.386	87.8659	149.747	0.693995	1.61776	0.165021	4.20549	2.60519e-05	0.000190057	89.7028	79.7979	86.2769	95.6861	174.441	132.864	141.935
ENSG00000117143	UAP1	4568.92	3600.09	5860.69	0.693981	1.61774	0.0645909	10.7442	6.30733e-27	5.04612e-25	3511.91	3340.58	3874.29	3673.6	5626.02	5998.54	5957.5
ENSG00000176658	MYO1D	2096.84	1655.14	2685.78	0.69304	1.61669	0.0525089	13.1985	8.94599e-40	1.46202e-37	1614.65	1697.62	1662.87	1645.43	2656.96	2661.97	2738.41
ENSG00000173281	PPP1R3B	2296.7	1809.32	2946.54	0.692847	1.61647	0.0736188	9.41127	4.90177e-21	2.74859e-19	1741.97	1868.14	1893.55	1733.61	2680.7	3026.87	3132.04
ENSG00000177888	ZBTB41	201.785	154.285	265.119	0.692681	1.61628	0.186748	3.70916	0.000207945	0.00119726	120.568	189.11	178.003	129.458	200.548	284.442	310.366
ENSG00000169826	CSGALNACT2	1015.16	793.46	1310.76	0.690701	1.61407	0.123227	5.60511	2.08128e-08	2.94787e-07	698.332	902.918	900.913	671.679	1173.62	1305.25	1453.42
ENSG00000138411	HECW2	1830.6	1434.39	2358.87	0.690658	1.61402	0.111154	6.21352	5.18103e-10	9.56239e-09	1321.43	1428.71	1635.63	1351.8	1956.83	2456.12	2663.66
ENSG00000100196	KDELR3	1543.34	1218.37	1976.63	0.690383	1.61371	0.0632396	10.9169	9.56605e-28	8.16573e-26	1200.86	1203.53	1195.16	1273.94	1878.51	2046.3	2005.08
ENSG00000139734	DIAPH3	1095.11	861.862	1406.1	0.690353	1.61368	0.0861626	8.01221	1.12665e-15	4.06464e-14	845.907	866.845	963.577	771.118	1357.56	1398.82	1461.94
ENSG00000198862	LTN1	752.153	580.764	980.671	0.688429	1.61153	0.166021	4.14663	3.37412e-05	0.000237981	516.997	634.01	729.267	442.783	740.485	1120.93	1080.6
ENSG00000129680	MAP7D3	1141.58	901.347	1461.89	0.68817	1.61124	0.0653992	10.5226	6.79732e-26	5.13721e-24	883.525	886.521	955.404	879.937	1459.61	1482.09	1443.96
ENSG00000116117	PARD3B	339.843	266.179	438.062	0.687167	1.61012	0.125465	5.47698	4.3264e-08	5.7608e-07	275.86	284.212	257.923	246.72	365.496	452.862	495.828
ENSG00000078081	LAMP3	304.133	238.8	391.244	0.687147	1.6101	0.107475	6.39355	1.62081e-10	3.26915e-09	218.952	254.697	247.024	234.525	396.349	372.394	404.989
ENSG00000145391	SETD7	2617.74	2058.83	3362.94	0.68671	1.60961	0.0994921	6.90216	5.12172e-12	1.24914e-10	1929.09	2161.1	2344.92	1800.21	3012.97	3525.58	3550.28
ENSG00000111897	SERINC1	3836.26	3011.89	4935.42	0.686508	1.60938	0.109133	6.29054	3.16368e-10	6.06747e-09	2638.03	3428.03	3354.81	2626.68	4440.54	5051.65	5314.06
ENSG00000005893	LAMP2	5054.14	3981.91	6483.77	0.685918	1.60873	0.0907821	7.55565	4.16764e-14	1.27299e-12	3552.42	4302.53	4317.48	3755.21	5795.72	6743.33	6912.26
ENSG00000163625	WDFY3	2018.98	1576.68	2608.72	0.684988	1.60769	0.134893	5.078	3.81419e-07	4.27999e-06	1446.82	1681.22	1895.37	1283.32	2122.96	2743.37	2959.83
ENSG00000164056	SPRY1	158.566	123.767	204.965	0.683815	1.60638	0.142643	4.79389	1.63581e-06	1.59828e-05	121.533	124.616	132.594	116.324	179.188	212.396	223.312
ENSG00000225830	ERCC6	953.407	750.936	1223.37	0.683638	1.60618	0.0985705	6.93552	4.04739e-12	1.01032e-10	700.261	779.396	835.524	688.565	1151.07	1159.29	1359.74
ENSG00000211455	STK38L	973.482	763.039	1254.07	0.683559	1.6061	0.123308	5.5435	2.96485e-08	4.08142e-07	688.686	866.845	871.851	624.774	1143.95	1253.79	1364.47
ENSG00000172380	GNG12	9193.18	7229.45	11811.5	0.683099	1.60558	0.1071	6.37816	1.79228e-10	3.59227e-09	6350.57	8036.63	8331.63	6198.96	11412.2	11293.5	12728.8
ENSG00000213222	AC093724.2	124.451	95.1005	163.585	0.68288	1.60534	0.190408	3.5864	0.000335278	0.00180791	111.887	68.8666	118.971	80.6765	157.828	180.583	152.344
ENSG00000166750	SLFN5	1000.35	785.632	1286.65	0.68119	1.60346	0.119424	5.70397	1.17047e-08	1.7309e-07	686.757	839.517	885.474	730.779	1069.19	1396.01	1394.75
ENSG00000101109	STK4	844.529	665.835	1082.79	0.681085	1.60335	0.100123	6.80251	1.02814e-11	2.4127e-10	659.75	631.824	703.838	667.927	918.486	1150.87	1179.01
ENSG00000102531	FNDC3A	1491.28	1163.57	1928.22	0.680625	1.60283	0.144309	4.71644	2.40011e-06	2.25184e-05	987.696	1315.02	1431.29	920.275	1656.6	1959.28	2168.77
ENSG00000180801	ARSJ	1535.15	1206.89	1972.83	0.680042	1.60219	0.115353	5.89529	3.74014e-09	6.06575e-08	1088.97	1214.46	1432.2	1091.95	1687.45	2057.53	2173.51
ENSG00000198380	GFPT1	1885.67	1491.53	2411.18	0.679919	1.60205	0.0819105	8.30075	1.03455e-16	4.19104e-15	1519.16	1581.75	1501.22	1364	2179.92	2447.7	2605.94
ENSG00000233251	AC007743.1	668.438	527.532	856.311	0.679867	1.60199	0.0998695	6.80756	9.92708e-12	2.34051e-10	517.961	564.051	542.182	485.935	753.538	875.782	939.613
ENSG00000143751	SDE2	468.515	365.453	605.93	0.679458	1.60154	0.148283	4.58217	4.60179e-06	4.04741e-05	376.173	403.362	418.67	263.606	530.443	628.767	658.581
ENSG00000149289	ZC3H12C	348.9	270.53	453.394	0.678651	1.60064	0.167869	4.04275	5.28273e-05	0.000354425	218.952	330.123	306.964	226.082	356.002	482.803	521.376
ENSG00000198682	PAPSS2	7469.86	5913.16	9545.47	0.678541	1.60052	0.0764787	8.87229	7.16596e-19	3.40001e-17	5397.6	6077.75	6468.95	5708.33	9576.46	8886.01	10173.9
ENSG00000276248	RP11-230F18.5	49.8477	37.6436	66.1199	0.678412	1.60038	0.218123	3.11022	0.00186947	0.00800928	43.4046	36.073	34.5108	36.5859	53.4003	67.3678	77.5914
ENSG00000129083	COPB1	7794.02	6176.37	9950.9	0.678341	1.6003	0.0687768	9.86293	6.0262e-23	3.77794e-21	5786.31	6257.03	6701.45	5960.68	9291.66	10194.1	10367
ENSG00000198205	ZXDA	78.2335	58.7972	104.148	0.678208	1.60015	0.222339	3.05033	0.00228589	0.00952049	59.8019	51.3767	79.9197	44.0907	77.1338	110.408	124.903
ENSG00000085491	SLC25A24	1132.94	889.199	1457.93	0.677396	1.59925	0.127689	5.30506	1.12636e-07	1.39751e-06	804.432	954.295	1061.66	736.408	1269.74	1473.67	1630.37
ENSG00000139116	KIF21A	284.052	222.687	365.872	0.677354	1.5992	0.135605	4.99507	5.88146e-07	6.36803e-06	201.59	235.021	253.382	200.753	310.909	384.558	402.15
ENSG00000116903	EXOC8	365.393	288.1	468.451	0.676193	1.59792	0.11459	5.901	3.61311e-09	5.88971e-08	272.967	317.005	297.882	264.544	415.336	479.996	510.021
ENSG00000039560	RAI14	8868.11	7032.85	11315.1	0.676093	1.59781	0.0698517	9.67899	3.70363e-22	2.21304e-20	6618.72	7387.31	7533.34	6592.02	10642.1	11527.4	11775.9
ENSG00000143702	CEP170	4359.97	3419.52	5613.9	0.674824	1.5964	0.133782	5.04419	4.55443e-07	5.05428e-06	3090.41	3749.41	4171.26	2667.02	4804.84	5882.52	6154.32
ENSG00000168685	IL7R	353.523	278.899	453.02	0.674488	1.59603	0.109445	6.16281	7.14643e-10	1.28791e-08	247.888	276.56	308.781	282.368	424.829	476.253	457.978
ENSG00000068781	STON1-GTF2A1L	5.26989	0	12.2964	0.674385	1.59592	0.218382	3.0881	0.00201443	0.00853679	0	0	0	0	10.6801	25.2629	0.946236
ENSG00000196639	HRH1	606.834	480.567	775.19	0.674302	1.59582	0.0869485	7.75519	8.82116e-15	2.88817e-13	446.585	467.856	503.131	504.697	733.365	781.28	810.925
ENSG00000133401	PDZD2	59.5763	45.2869	78.6287	0.672765	1.59412	0.214455	3.13709	0.00170635	0.0074237	44.3691	48.0973	41.7762	46.905	58.147	97.3091	80.4301
ENSG00000119900	OGFRL1	646.482	511.108	826.979	0.671423	1.59264	0.107401	6.25153	4.0644e-10	7.64164e-09	446.585	599.03	520.386	478.431	787.952	822.449	870.538
ENSG00000089127	OAS1	459.486	362.787	588.418	0.670993	1.59217	0.115858	5.79153	6.9749e-09	1.07728e-07	361.705	379.313	370.537	339.592	517.39	689.585	558.279
ENSG00000148219	ASTN2	142.995	110.119	186.831	0.670964	1.59214	0.189813	3.53487	0.000407973	0.00214545	119.604	96.1947	128.053	96.6242	145.961	244.208	170.323
ENSG00000198018	ENTPD7	469.583	369.173	603.464	0.670708	1.59185	0.134585	4.98355	6.24295e-07	6.71381e-06	368.457	412.107	396.874	299.254	511.457	608.182	690.753
ENSG00000188994	ZNF292	544.053	426.274	701.091	0.67038	1.59149	0.146073	4.58935	4.44639e-06	3.91975e-05	365.563	474.415	506.763	358.354	574.35	770.987	757.935
ENSG00000161813	LARP4	1627.45	1286.9	2081.51	0.669207	1.5902	0.108531	6.16603	7.00247e-10	1.26794e-08	1138.16	1483.37	1402.23	1123.84	1916.48	2096.82	2231.23
ENSG00000130513	GDF15	2560.73	2033.42	3263.81	0.668757	1.5897	0.0812716	8.22867	1.89296e-16	7.50941e-15	2094.03	1865.96	1990.73	2182.96	3160.11	3592.95	3038.37
ENSG00000072682	P4HA2	2390.63	1901.63	3042.64	0.668671	1.58961	0.0674731	9.91018	3.75986e-23	2.40443e-21	1908.84	1781.79	1899.91	2015.98	2914.47	2973.54	3239.91
ENSG00000049323	LTBP1	6212.87	4923.59	7931.9	0.668464	1.58938	0.0964966	6.92733	4.28854e-12	1.06082e-10	4518.9	5232.77	5473.59	4469.11	6966.97	8130.92	8697.81
ENSG00000038382	TRIO	3973.12	3141.61	5081.81	0.667706	1.58855	0.110594	6.03744	1.56577e-09	2.67313e-08	2917.75	3255.32	3666.32	2727.05	4380.02	5211.65	5653.76
ENSG00000115020	PIKFYVE	837.266	651.631	1084.78	0.667293	1.58809	0.168824	3.95259	7.73101e-05	0.000497056	616.345	746.602	779.217	464.359	811.685	1219.17	1223.48
ENSG00000137962	ARHGAP29	6517.74	5144.64	8348.53	0.666281	1.58698	0.121518	5.483	4.18172e-08	5.5837e-07	4691.55	5550.87	6060.27	4275.86	7013.25	8967.41	9064.95
ENSG00000152229	PSTPIP2	261.971	207.195	335.006	0.666232	1.58692	0.116232	5.73193	9.92958e-09	1.49499e-07	184.228	221.904	212.514	210.134	318.029	333.097	353.892
ENSG00000170458	CD14	71.8524	54.8486	94.5242	0.665686	1.58632	0.205352	3.24169	0.00118824	0.00544721	69.4473	49.1905	45.4089	55.3479	106.801	99.1804	77.5914
ENSG00000205663	RP11-706O15.5	98.0922	75.8472	127.752	0.664283	1.58478	0.191921	3.46123	0.000537714	0.00272052	74.2701	102.753	65.3888	60.9765	119.854	136.607	126.796
ENSG00000134313	KIDINS220	1665.41	1317.99	2128.64	0.663815	1.58427	0.114807	5.78201	7.3814e-09	1.13476e-07	1242.34	1401.38	1518.47	1109.77	1848.84	2188.52	2348.56
ENSG00000109790	KLHL5	1382.57	1094.07	1767.24	0.663734	1.58418	0.1157	5.73667	9.65586e-09	1.45837e-07	1006.99	1210.09	1233.31	925.904	1568.78	1754.37	1978.58
ENSG00000188419	CHM	600.107	473.095	769.457	0.663614	1.58405	0.133493	4.97115	6.65575e-07	7.12568e-06	442.727	513.767	551.264	384.621	658.604	795.315	854.452
ENSG00000213300	HNRNPA3P6	520.961	410.667	668.02	0.663105	1.58349	0.132696	4.99717	5.81769e-07	6.31631e-06	466.84	356.358	468.62	350.849	581.47	718.59	704
ENSG00000164161	HHIP	30488.7	24335.3	38693.2	0.662805	1.58316	0.0557432	11.8903	1.3289e-32	1.55889e-30	23488.6	24184.2	24831.4	24837.1	36034.6	39445.7	40599.2
ENSG00000185947	ZNF267	385.545	305.789	491.886	0.662597	1.58293	0.104414	6.34585	2.21194e-10	4.36476e-09	325.052	288.584	320.587	288.935	475.856	535.2	464.602
ENSG00000128606	LRRC17	523.577	416.676	666.112	0.661492	1.58172	0.0908599	7.28035	3.32956e-13	9.24014e-12	384.854	440.528	403.231	438.092	640.804	698.006	659.527
ENSG00000214944	ARHGEF28	2376.04	1891.99	3021.44	0.661042	1.58122	0.0853364	7.74631	9.46017e-15	3.08156e-13	1687.96	2001.51	1981.64	1896.84	2711.55	3206.52	3146.24
ENSG00000114480	GBE1	2307.89	1838.82	2933.32	0.660882	1.58105	0.0818338	8.0759	6.69782e-16	2.50281e-14	1740.04	2005.88	1921.71	1687.64	2699.68	3024.07	3076.21
ENSG00000109265	KIAA1211	76.5631	58.9844	100.001	0.66074	1.58089	0.202267	3.26668	0.00108818	0.0050429	66.5537	68.8666	52.6743	47.8431	80.6939	102.923	116.387
ENSG00000230590	FTX	50.9548	38.895	67.0344	0.659496	1.57953	0.216369	3.04801	0.00230361	0.00958174	43.4046	39.3524	39.0517	33.7716	53.4003	75.7888	71.914
ENSG00000170759	KIF5B	5766.56	4566.14	7367.11	0.659491	1.57953	0.119421	5.5224	3.34404e-08	4.55099e-07	3931.49	5166.09	5328.28	3838.7	6583.67	7591.98	7925.68
ENSG00000174384	RP11-313P13.4	68.1501	51.9166	89.7946	0.65929	1.5793	0.217243	3.0348	0.00240694	0.0099402	55.9437	47.0042	39.0517	65.667	74.7605	110.408	84.215
ENSG00000152749	GPR180	559.046	444.266	712.085	0.658507	1.57845	0.104442	6.30501	2.88174e-10	5.5771e-09	411.861	468.949	501.314	394.94	684.711	752.274	699.269
ENSG00000171132	PRKCE	916.77	729.638	1166.28	0.657676	1.57754	0.0994757	6.61142	3.8064e-11	8.20542e-10	695.438	777.209	788.299	657.608	1028.85	1228.53	1241.46
ENSG00000102098	SCML2	54.0458	41.382	70.931	0.657335	1.57717	0.20975	3.1339	0.001725	0.00748271	45.3337	38.2592	47.2253	34.7097	64.0804	70.1748	78.5376
ENSG00000137801	THBS1	221035	176010	281068	0.656598	1.57636	0.0947662	6.92861	4.24993e-12	1.05399e-10	156545	187347	198224	161924	252581	284402	306222
ENSG00000119669	IRF2BPL	349.451	277.71	445.105	0.655953	1.57566	0.106287	6.17152	6.76377e-10	1.22704e-08	244.03	280.932	297.882	287.996	449.75	428.534	457.032
ENSG00000077092	RARB	1165.86	930.214	1480.04	0.654643	1.57423	0.0853824	7.66719	1.75805e-14	5.58399e-13	889.312	897.453	1061.66	872.432	1451.3	1453.09	1535.74
ENSG00000118473	SGIP1	353.171	279.89	450.878	0.654245	1.57379	0.126509	5.17151	2.32206e-07	2.71063e-06	245.959	308.26	323.311	242.03	437.883	441.634	473.118
ENSG00000122884	P4HA1	1720.42	1375.77	2179.95	0.654117	1.57365	0.0728763	8.97571	2.81523e-19	1.39456e-17	1298.28	1415.59	1473.07	1316.15	2042.27	2251.21	2246.37
ENSG00000070778	PTPN21	537.268	425.834	685.846	0.653866	1.57338	0.128588	5.08497	3.67676e-07	4.13971e-06	347.237	466.763	454.997	434.34	575.537	736.368	745.634
ENSG00000157404	KIT	969.514	767.58	1238.76	0.653678	1.57317	0.1315	4.97095	6.66255e-07	7.12897e-06	644.317	813.282	907.27	705.451	1026.47	1286.54	1403.27
ENSG00000197429	IPP	142.326	111.616	183.272	0.65354	1.57302	0.161088	4.05703	4.97005e-05	0.000335922	107.065	97.2878	139.859	102.253	169.694	190.876	189.247
ENSG00000055609	KMT2C	1134.15	890.282	1459.3	0.653119	1.57256	0.161299	4.04912	5.14113e-05	0.000345774	805.396	988.182	1105.25	662.298	1123.78	1590.63	1663.48
ENSG00000114573	ATP6V1A	2021.53	1610.02	2570.2	0.65274	1.57215	0.103839	6.28606	3.25634e-10	6.23268e-09	1405.34	1783.97	1814.54	1436.23	2423.19	2527.23	2760.17
ENSG00000155755	TMEM237	1376.54	1098.76	1746.92	0.652678	1.57208	0.0876441	7.44691	9.55516e-14	2.81084e-12	1022.42	1100.77	1259.64	1012.21	1782.38	1686.07	1772.3
ENSG00000136560	TANK	1211.07	961.222	1544.2	0.652676	1.57208	0.122307	5.33637	9.48283e-08	1.19526e-06	784.176	1026.44	1096.17	938.099	1307.72	1690.75	1634.15
ENSG00000171940	ZNF217	640.74	505.985	820.414	0.652359	1.57174	0.144094	4.52733	5.97348e-06	5.1059e-05	445.62	533.443	603.03	441.845	643.178	890.753	927.312
ENSG00000092531	SNAP23	3679.36	2938.49	4667.2	0.651663	1.57098	0.0888496	7.33445	2.22631e-13	6.30656e-12	2747.03	3059.65	3283.06	2664.2	4244.73	4753.18	5003.7
ENSG00000138131	LOXL4	46.6232	35.7541	61.1153	0.6505	1.56971	0.211348	3.07786	0.0020849	0.0088042	34.7237	37.1661	33.6026	37.524	62.8937	58.9469	61.5054
ENSG00000140450	ARRDC4	156.028	123.508	199.387	0.649765	1.56891	0.143345	4.53288	5.81841e-06	4.98449e-05	112.852	131.175	128.053	121.953	175.628	205.846	216.688
ENSG00000179454	KLHL28	159.041	124.24	205.442	0.647853	1.56683	0.180308	3.59303	0.00032685	0.00177095	98.3837	135.547	159.839	103.191	187.495	234.852	193.978
ENSG00000171444	MCC	1256.74	1001.12	1597.57	0.645963	1.56478	0.117185	5.51235	3.54077e-08	4.78467e-07	901.851	1052.68	1189.71	860.237	1418.08	1727.24	1647.4
ENSG00000242539	AC007620.3	144.645	113.807	185.763	0.645541	1.56433	0.155198	4.15947	3.18992e-05	0.000226492	116.71	107.126	123.512	107.881	219.535	172.162	165.591
ENSG00000140105	WARS	10470.5	8413.04	13213.7	0.645183	1.56394	0.0556012	11.6038	3.94403e-31	4.26067e-29	8279.67	8057.4	8324.36	8990.74	13040.4	12876.6	13724.2
ENSG00000131437	KIF3A	510.695	406.261	649.941	0.644835	1.56356	0.129529	4.9783	6.41458e-07	6.88289e-06	395.464	461.297	427.752	340.53	542.31	712.976	694.538
ENSG00000164244	PRRC1	2070.77	1655.73	2624.14	0.644039	1.5627	0.101056	6.37309	1.85262e-10	3.69383e-09	1507.59	1804.74	1820.9	1489.7	2382.84	2554.36	2935.23
ENSG00000104381	GDAP1	106.467	83.6277	136.918	0.643991	1.56265	0.169027	3.81	0.000138969	0.000838774	67.5183	86.3566	98.0833	82.5527	134.094	135.671	140.989
ENSG00000175305	CCNE2	361.845	288.205	460.033	0.643648	1.56227	0.124913	5.15278	2.56651e-07	2.9742e-06	268.144	325.75	318.771	240.153	434.323	459.411	486.366
ENSG00000113595	TRIM23	240.025	189.791	307.003	0.642842	1.5614	0.153538	4.18687	2.82828e-05	0.000203997	169.76	207.693	230.677	151.034	276.495	323.74	320.774
ENSG00000175155	YPEL2	1526.61	1218.31	1937.68	0.642318	1.56083	0.115673	5.55289	2.80992e-08	3.89055e-07	1080.29	1304.09	1393.15	1095.7	1638.8	2058.46	2115.78
ENSG00000110218	PANX1	449.4	359.014	569.915	0.642271	1.56078	0.111623	5.75392	8.71973e-09	1.32536e-07	316.371	369.475	406.864	343.344	518.577	598.825	592.344
ENSG00000257671	RP3-416H24.1	93.284	72.8251	120.562	0.642039	1.56053	0.185871	3.45421	0.000551908	0.00277711	71.3764	59.0286	70.8379	90.0575	106.801	136.607	118.28
ENSG00000138768	USO1	3244.91	2599.18	4105.89	0.640993	1.5594	0.0969252	6.61328	3.75904e-11	8.11249e-10	2433.55	2742.64	2904.35	2316.17	3619.36	4310.61	4387.7
ENSG00000171017	LRRC8E	72.995	56.5499	94.9218	0.64027	1.55862	0.199568	3.20828	0.00133531	0.00602036	55.9437	47.0042	74.4706	48.7812	93.7473	94.5021	96.5161
ENSG00000171988	JMJD1C	1712.63	1354.61	2189.98	0.639511	1.5578	0.155125	4.12256	3.7468e-05	0.000261279	1186.39	1471.34	1683.76	1076.94	1661.34	2386.88	2521.72
ENSG00000177311	ZBTB38	1631.96	1296.85	2078.78	0.6385	1.55671	0.140314	4.55049	5.35207e-06	4.61809e-05	1143.95	1483.37	1565.7	994.385	1815.61	2184.78	2235.96
ENSG00000131323	TRAF3	1006.98	810.299	1269.22	0.637295	1.55541	0.0734583	8.6756	4.11384e-18	1.81664e-16	779.354	859.193	842.789	759.86	1276.86	1291.22	1239.57
ENSG00000119801	YPEL5	1930.52	1552.84	2434.11	0.637199	1.55531	0.0768629	8.29008	1.13176e-16	4.55585e-15	1386.05	1586.12	1653.79	1585.39	2312.83	2429.92	2559.57
ENSG00000253710	ALG11	316.525	251.927	402.656	0.637042	1.55514	0.138652	4.59453	4.33735e-06	3.84312e-05	256.569	226.276	270.637	254.225	320.402	419.178	468.387
ENSG00000125629	INSIG2	853.876	686.335	1077.27	0.636014	1.55403	0.0897035	7.09018	1.33941e-12	3.50353e-11	627.92	750.974	722.91	643.536	1011.05	1094.73	1126.02
ENSG00000154127	UBASH3B	1032.26	830.133	1301.76	0.635963	1.55397	0.0805713	7.89317	2.94602e-15	1.0242e-13	769.708	828.586	914.535	807.704	1285.17	1257.53	1362.58
ENSG00000071537	SEL1L	3312.95	2651.68	4194.64	0.635507	1.55348	0.113308	5.60866	2.03894e-08	2.89648e-07	2385.32	2802.76	3098.7	2319.92	3601.56	4377.04	4605.33
ENSG00000135111	TBX3	91.4569	71.6819	117.824	0.635228	1.55318	0.179477	3.53933	0.000401145	0.00211517	74.2701	68.8666	83.5524	60.0384	130.534	116.958	105.978
ENSG00000280145	CH507-154B10.1	148.858	117.948	190.07	0.634066	1.55193	0.162598	3.8996	9.63526e-05	0.000607037	98.3837	144.292	107.165	121.953	172.068	187.133	211.011
ENSG00000159216	RUNX1	550.562	441.232	696.336	0.633952	1.55181	0.110304	5.74731	9.06737e-09	1.37601e-07	394.499	455.832	514.029	400.568	658.604	697.07	733.333
ENSG00000080200	CRYBG3	562.965	440.411	726.37	0.633663	1.5515	0.190587	3.3248	0.000884817	0.00420233	450.443	476.601	550.356	284.244	513.83	845.841	819.441
ENSG00000171867	PRNP	2639	2122.27	3327.97	0.632768	1.55054	0.0914019	6.92292	4.42418e-12	1.08734e-10	1842.28	2251.83	2363.99	2030.99	3091.29	3412.37	3480.26
ENSG00000215158	RP11-1023L17.1	77.8583	60.9599	100.39	0.632623	1.55038	0.19108	3.31077	0.000930396	0.00438612	62.6955	63.401	70.8379	46.905	91.3739	107.601	102.194
ENSG00000151208	DLG5	1050.12	844.771	1323.91	0.632331	1.55007	0.0913836	6.91952	4.53184e-12	1.11094e-10	853.624	870.125	923.617	731.717	1251.94	1396.95	1322.84
ENSG00000078747	ITCH	1516.21	1216.15	1916.29	0.63205	1.54977	0.110286	5.731	9.98416e-09	1.50202e-07	1092.83	1341.26	1370.44	1060.05	1696.94	1998.58	2053.33
ENSG00000174938	SEZ6L2	648.774	521.272	818.776	0.632048	1.54976	0.0939968	6.72415	1.76626e-11	4.00624e-10	544.004	470.042	492.233	578.807	848.472	819.642	788.215
ENSG00000154864	PIEZO2	1804.39	1445.03	2283.53	0.632008	1.54972	0.117893	5.36085	8.28296e-08	1.05375e-06	1339.76	1528.18	1698.29	1213.9	1984.12	2346.65	2519.83
ENSG00000169902	TPST1	682.345	550.543	858.082	0.628319	1.54576	0.0779089	8.06479	7.33605e-16	2.71846e-14	513.139	570.609	563.071	555.355	871.019	837.42	865.806
ENSG00000137628	DDX60	317.659	251.779	405.499	0.62774	1.54514	0.165352	3.79638	0.000146826	0.00088036	215.094	266.722	314.23	211.072	323.962	481.867	410.667
ENSG00000127603	MACF1	15282.5	12268.7	19301	0.627281	1.54465	0.113992	5.50284	3.73728e-08	5.02536e-07	11756.9	12573.1	14308.3	10436.4	16124.5	20163.6	21614.9
ENSG00000150457	LATS2	1815.09	1464.03	2283.16	0.627227	1.54459	0.0860144	7.29212	3.05124e-13	8.54309e-12	1311.78	1535.84	1593.85	1414.65	2111.09	2292.38	2446.02
ENSG00000110031	LPXN	399.956	320.923	505.333	0.626765	1.5441	0.110886	5.65233	1.58285e-08	2.29112e-07	340.485	285.305	304.24	353.663	550.617	482.803	482.581
ENSG00000116717	GADD45A	1226.81	989.836	1542.78	0.626737	1.54407	0.0869431	7.20859	5.65335e-13	1.5333e-11	871.95	1071.26	991.731	1024.4	1437.06	1625.25	1566.02
ENSG00000095015	MAP3K1	503.403	400.616	640.451	0.62595	1.54323	0.155029	4.03764	5.39914e-05	0.000360188	322.159	459.111	473.161	348.035	516.203	670.871	734.279
ENSG00000198947	DMD	467.312	369.006	598.386	0.6256	1.54285	0.177303	3.52843	0.000418034	0.00219172	275.86	476.601	446.824	276.739	538.75	603.504	652.903
ENSG00000103642	LACTB	1063.21	859.307	1335.08	0.625513	1.54276	0.0768716	8.13711	4.04826e-16	1.54505e-14	783.212	912.756	878.208	863.051	1276.86	1389.46	1338.92
ENSG00000205534	SMG1P2	154.812	121.138	199.711	0.624903	1.54211	0.198387	3.14991	0.00163319	0.00715914	94.5256	113.685	154.39	121.953	147.148	195.554	256.43
ENSG00000111266	DUSP16	460.372	371.582	578.757	0.624558	1.54174	0.0928093	6.72947	1.70276e-11	3.87602e-10	365.563	370.568	378.71	371.487	528.07	598.825	609.376
ENSG00000196526	AFAP1	4432.14	3580.11	5568.18	0.623796	1.54092	0.0836156	7.46028	8.63413e-14	2.55562e-12	3475.26	3610.58	4015.96	3218.62	5128.81	5740.3	5835.44
ENSG00000102189	EEA1	1114.34	887.834	1416.36	0.622606	1.53965	0.154329	4.03428	5.47701e-05	0.000364645	768.744	1022.07	1090.72	669.803	1173.62	1491.45	1584
ENSG00000127329	PTPRB	7145.54	5751.58	9004.16	0.622091	1.5391	0.110836	5.6127	1.99193e-08	2.8318e-07	5298.25	6015.45	6658.76	5033.84	7633.88	9324.83	10053.8
ENSG00000186130	ZBTB6	177.76	140.016	228.085	0.622012	1.53902	0.188292	3.30344	0.000955065	0.00448803	103.206	178.179	168.921	109.758	205.295	236.723	242.237
ENSG00000165891	E2F7	520.026	416.825	657.628	0.621871	1.53887	0.132531	4.69228	2.70173e-06	2.50048e-05	366.528	458.018	502.223	340.53	633.684	645.608	693.591
ENSG00000210135	MT-TN	1371.92	1109.59	1721.69	0.621338	1.5383	0.0779584	7.97012	1.58522e-15	5.65504e-14	1066.79	1012.23	1137.95	1221.41	1694.57	1700.1	1770.41
ENSG00000091039	OSBPL8	789.8	629.556	1003.46	0.621156	1.53811	0.155589	3.99228	6.54417e-05	0.000428091	497.706	767.371	716.553	536.593	811.685	1036.72	1161.98
ENSG00000138078	PREPL	1133.86	915.518	1424.98	0.62109	1.53804	0.0956764	6.49157	8.49486e-11	1.75981e-09	853.624	970.692	1024.43	813.332	1335.01	1426.89	1513.03
ENSG00000171928	TVP23B	801.792	646.279	1009.14	0.620981	1.53792	0.106937	5.80699	6.36048e-09	9.89575e-08	624.062	705.063	715.644	540.345	971.886	976.834	1078.71
ENSG00000144451	SPAG16	178.604	142.85	226.276	0.620816	1.53774	0.144334	4.30126	1.69831e-05	0.00012995	113.816	153.037	152.574	151.972	215.975	238.594	224.258
ENSG00000074695	LMAN1	4593.64	3704.36	5779.35	0.620409	1.53731	0.104181	5.9551	2.59909e-09	4.32526e-08	3389.42	4087.18	4179.44	3161.39	5221.37	6018.19	6098.49
ENSG00000158092	NCK1	855.372	688.368	1078.05	0.620105	1.53699	0.11768	5.26942	1.36859e-07	1.66256e-06	567.153	749.881	791.023	645.412	976.633	1107.83	1149.68
ENSG00000281392	LINC00506	236.409	187.598	301.49	0.618329	1.5351	0.174587	3.54167	0.000397608	0.00210036	213.165	182.551	197.075	157.601	213.601	324.676	366.194
ENSG00000131725	WDR44	594.44	477.974	749.728	0.617996	1.53474	0.12659	4.88189	1.05075e-06	1.07211e-05	460.089	515.953	552.172	383.683	672.844	761.631	814.71
ENSG00000167996	FTH1	37223.1	30138	46669.9	0.617752	1.53448	0.0824196	7.4952	6.61951e-14	1.987e-12	30355.2	27614.4	28274.3	34308.2	49851	46190	43968.8
ENSG00000244161	FLNB-AS1	132.57	105.178	169.092	0.617745	1.53447	0.173985	3.55057	0.000384404	0.00204002	112.852	114.778	118.971	74.1098	163.761	164.677	178.839
ENSG00000182504	CEP97	243.069	193.45	309.228	0.617744	1.53447	0.164677	3.75125	0.000175957	0.00103842	213.165	202.227	226.136	132.272	285.989	321.869	319.828
ENSG00000259380	RP11-346D14.1	362.363	284.408	466.303	0.616664	1.53333	0.199256	3.09483	0.00196925	0.00837688	365.563	272.187	316.954	182.929	329.895	523.036	545.978
ENSG00000197780	TAF13	821.371	666.18	1028.29	0.616393	1.53304	0.0772149	7.98282	1.43022e-15	5.11164e-14	643.352	665.711	680.226	675.432	951.713	1058.24	1074.92
ENSG00000197712	FAM114A1	2378.56	1930.71	2975.69	0.616227	1.53286	0.0677353	9.09756	9.23821e-20	4.83956e-18	1813.35	1986.2	1959.85	1963.44	2761.39	3015.65	3150.02
ENSG00000115310	RTN4	13628.5	11083.8	17021.5	0.616027	1.53265	0.0395884	15.5608	1.34378e-54	4.21219e-52	10869.5	11066.8	11302.3	11096.8	16770.1	16914.9	17379.5
ENSG00000104164	BLOC1S6	1816.94	1468.89	2281	0.615334	1.53191	0.101694	6.05084	1.4409e-09	2.46877e-08	1379.3	1530.37	1662.87	1303.02	2003.11	2439.28	2400.6
ENSG00000170417	TMEM182	66.9846	52.6993	86.0317	0.615066	1.53163	0.200066	3.07431	0.00210992	0.00889413	48.2273	59.0286	46.3171	57.2241	73.5738	83.2741	101.247
ENSG00000118263	KLF7	1069.5	859.123	1349.99	0.615065	1.53163	0.134632	4.5685	4.91221e-06	4.29279e-05	728.233	924.781	1048.95	734.532	1198.54	1302.44	1548.99
ENSG00000013293	SLC7A14	71.1471	56.1545	91.1371	0.615004	1.53156	0.188424	3.26394	0.00109874	0.00507957	48.2273	54.6561	63.5725	58.1622	84.2539	91.6951	97.4624
ENSG00000101384	JAG1	2121.06	1711.17	2667.59	0.614169	1.53068	0.115792	5.30407	1.13248e-07	1.40339e-06	1576.07	1793.81	2019.79	1454.99	2334.19	2708.75	2959.83
ENSG00000151233	GXYLT1	1300.89	1053.82	1630.32	0.613927	1.53042	0.0924849	6.63814	3.17671e-11	6.94439e-10	979.979	1163.08	1140.67	931.533	1555.73	1697.3	1637.94
ENSG00000138674	SEC31A	9208.32	7482.42	11509.5	0.613662	1.53014	0.0640967	9.57401	1.02842e-21	5.99526e-20	7069.16	7548	7946.56	7365.96	10795.2	11481.5	12251.9
ENSG00000143153	ATP1B1	1068	865.767	1337.64	0.613638	1.53011	0.0892764	6.87347	6.26598e-12	1.49952e-10	789.964	932.433	924.525	816.146	1237.7	1348.29	1426.92
ENSG00000109586	GALNT7	2283.53	1840.9	2873.71	0.612884	1.52931	0.122347	5.00941	5.45977e-07	5.96891e-06	1584.75	2035.39	2122.41	1621.04	2413.7	3087.69	3119.74
ENSG00000176624	MEX3C	1012.89	815.847	1275.6	0.612747	1.52917	0.127813	4.79409	1.63416e-06	1.59808e-05	741.736	887.615	943.597	690.441	1062.07	1354.84	1409.89
ENSG00000196562	SULF2	6162.84	4994.08	7721.19	0.61273	1.52915	0.090947	6.73722	1.61442e-11	3.68368e-10	4594.13	4638.11	5466.32	5277.75	6777.1	8080.4	8306.06
ENSG00000138623	SEMA7A	94.4727	75.2006	120.169	0.612041	1.52842	0.168452	3.63332	0.0002798	0.00155299	81.0219	78.7047	74.4706	66.6051	128.161	121.636	110.71
ENSG00000130224	LRCH2	127.165	101.123	161.888	0.611808	1.52817	0.178593	3.42571	0.000613192	0.00304938	91.6319	109.312	114.43	89.1194	123.414	181.519	180.731
ENSG00000145147	SLIT2	1579.23	1278.21	1980.59	0.611803	1.52817	0.102947	5.94287	2.8007e-09	4.64057e-08	1210.51	1301.91	1452.18	1148.23	1726.61	2038.81	2176.34
ENSG00000077684	JADE1	1433.87	1166.02	1790.99	0.611229	1.52756	0.0675671	9.04625	1.47958e-19	7.52424e-18	1191.21	1171.83	1199.7	1101.33	1724.24	1753.44	1895.31
ENSG00000182013	PNMAL1	348.545	282.153	437.068	0.610727	1.52703	0.110396	5.53217	3.16298e-08	4.31686e-07	255.605	315.912	288.801	268.296	407.029	456.604	447.57
ENSG00000215447	BX322557.10	161.268	128.62	204.798	0.610725	1.52703	0.168797	3.6181	0.000296776	0.00163205	113.816	154.13	148.033	98.5004	194.615	198.361	221.419
ENSG00000182118	FAM89A	218.029	175.585	274.622	0.610525	1.52681	0.128707	4.74354	2.10011e-06	2.00681e-05	156.257	162.875	185.268	197.939	265.815	271.343	286.71
ENSG00000146433	TMEM181	1855.45	1503.31	2324.97	0.610006	1.52627	0.100908	6.04516	1.49266e-09	2.55059e-08	1415.95	1615.63	1668.32	1313.34	2083.8	2343.84	2547.27
ENSG00000150093	ITGB1	43550.5	35306.7	54542.1	0.609561	1.52579	0.09623	6.33442	2.38241e-10	4.68181e-09	32753.1	37507.2	39511.2	31455.4	47749.4	57541.5	58335.5
ENSG00000113083	LOX	2673.41	2171.82	3342.2	0.60956	1.52579	0.082975	7.34631	2.0375e-13	5.81478e-12	2071.85	2285.72	2294.97	2034.74	2984.49	3415.18	3626.92
ENSG00000136244	IL6	126.403	101.147	160.077	0.609101	1.52531	0.153207	3.97567	7.01824e-05	0.000455828	100.313	94.0084	109.89	100.377	166.134	172.162	141.935
ENSG00000155158	TTC39B	203.462	164.105	255.938	0.608951	1.52515	0.12982	4.69075	2.72203e-06	2.51561e-05	145.647	174.899	169.829	166.044	244.455	243.273	280.086
ENSG00000112242	E2F3	739.095	599.421	925.326	0.608499	1.52467	0.099306	6.12751	8.92654e-10	1.57749e-08	525.678	634.01	663.878	574.117	859.152	943.15	973.677
ENSG00000135720	DYNC1LI2	4282.99	3461.51	5378.31	0.608301	1.52446	0.118068	5.15213	2.57549e-07	2.98099e-06	3044.11	3881.67	4017.78	2902.48	4749.07	5629.89	5755.96
ENSG00000134954	ETS1	2663.47	2158.04	3337.37	0.6083	1.52446	0.104197	5.83795	5.28465e-09	8.35105e-08	1994.68	2228.87	2462.98	1945.62	2885.99	3432.95	3693.16
ENSG00000108506	INTS2	381.482	306.476	481.488	0.607958	1.5241	0.148366	4.09769	4.17299e-05	0.000287849	268.144	341.054	358.73	257.977	395.163	509.001	540.301
ENSG00000165240	ATP7A	332.321	267.242	419.092	0.607188	1.52329	0.14678	4.13672	3.52306e-05	0.000247209	244.995	302.795	296.974	224.206	348.882	418.242	490.15
ENSG00000108960	MMD	274.62	221.882	344.937	0.606835	1.52291	0.124924	4.85762	1.18806e-06	1.20005e-05	203.519	253.604	233.402	197.001	347.696	321.869	365.247
ENSG00000102781	KATNAL1	772.564	627.915	965.431	0.606613	1.52268	0.0916825	6.61645	3.67917e-11	7.95809e-10	594.161	682.108	657.521	577.869	890.006	981.512	1024.77
ENSG00000008256	CYTH3	495.294	402.313	619.27	0.606582	1.52265	0.0947021	6.40516	1.50212e-10	3.04258e-09	417.649	382.592	415.946	393.064	561.297	654.965	641.548
ENSG00000100403	ZC3H7B	5827.43	4751.04	7262.62	0.60632	1.52237	0.0574414	10.5555	4.79306e-26	3.65132e-24	4821.77	4713.54	4935.95	4532.9	6980.02	7688.35	7119.48
ENSG00000116017	ARID3A	192.903	155.713	242.49	0.606027	1.52206	0.129135	4.69297	2.69268e-06	2.4933e-05	154.327	166.154	161.656	140.715	246.828	255.436	225.204
ENSG00000074527	NTN4	5810.56	4714.58	7271.87	0.605794	1.52182	0.100776	6.01127	1.84076e-09	3.11203e-08	4075.21	5001.03	5337.36	4444.71	6427.03	7543.33	7845.25
ENSG00000165813	CCDC186	359.346	286.421	456.58	0.605393	1.52139	0.175147	3.45649	0.000547252	0.00276095	249.818	299.515	378.71	217.639	361.936	496.838	510.968
ENSG00000126821	SGPP1	230.17	185.584	289.618	0.602709	1.51857	0.139807	4.311	1.62517e-05	0.000125101	181.335	205.507	200.707	154.786	295.482	255.436	317.935
ENSG00000127870	RNF6	1046.87	847.992	1312.03	0.602617	1.51847	0.119662	5.03597	4.75431e-07	5.25475e-06	747.523	973.971	948.138	722.336	1175.99	1346.42	1413.68
ENSG00000169213	RAB3B	1077.38	878.258	1342.88	0.602127	1.51795	0.077401	7.77931	7.29221e-15	2.40819e-13	901.851	840.61	928.158	842.413	1242.45	1381.98	1404.21
ENSG00000179119	SPTY2D1	789.475	641.491	986.788	0.601252	1.51703	0.105555	5.6961	1.22576e-08	1.8029e-07	569.082	705.063	710.195	581.622	911.366	1053.56	995.441
ENSG00000087301	TXNDC16	162.93	131.596	204.709	0.601027	1.5168	0.13766	4.36604	1.26521e-05	0.000100257	123.462	142.106	141.676	119.139	198.175	202.104	213.849
ENSG00000107611	CUBN	313.166	254.076	391.954	0.600754	1.51651	0.114987	5.22453	1.74595e-07	2.07614e-06	249.818	238.3	255.198	272.987	356.002	381.751	438.107
ENSG00000132549	VPS13B	817.415	659.877	1027.47	0.600734	1.51649	0.138813	4.32766	1.50704e-05	0.000116996	594.161	701.784	791.023	552.54	837.792	1076.95	1167.66
ENSG00000108510	MED13	1152.76	927.904	1452.57	0.600616	1.51636	0.149839	4.0084	6.11311e-05	0.000402648	792.857	1080	1107.98	730.779	1204.47	1473.67	1679.57
ENSG00000181704	YIPF6	1059.06	863.181	1320.23	0.600512	1.51625	0.0856763	7.00908	2.39892e-12	6.10782e-11	799.609	946.643	909.086	797.384	1267.37	1310.87	1382.45
ENSG00000138829	FBN2	925.706	746.157	1165.1	0.600471	1.51621	0.144868	4.14496	3.39877e-05	0.000239542	714.729	719.274	912.719	637.908	892.379	1270.63	1332.3
ENSG00000014123	UFL1	573.039	459.982	723.78	0.600262	1.51599	0.160924	3.73009	0.000191411	0.00111584	418.613	537.816	546.723	336.778	589.777	801.864	779.699
ENSG00000152104	PTPN14	3095.73	2517.6	3866.55	0.599824	1.51553	0.101034	5.93685	2.90555e-09	4.80598e-08	2349.64	2728.43	2825.34	2167.01	3571.89	3777.28	4250.49
ENSG00000119922	IFIT2	112.104	89.0864	142.794	0.599597	1.51529	0.188716	3.17724	0.00148682	0.00659156	70.4119	84.1703	111.706	90.0575	118.667	141.285	168.43
ENSG00000196712	NF1	822.106	667.178	1028.68	0.599282	1.51496	0.118177	5.07105	3.95629e-07	4.42646e-06	632.742	737.857	718.369	579.745	861.526	1097.53	1126.97
ENSG00000196586	MYO6	2381.58	1935.71	2976.07	0.599178	1.51485	0.106889	5.60562	2.07509e-08	2.94345e-07	1699.53	2161.1	2125.14	1757.06	2639.16	2981.96	3307.1
ENSG00000116704	SLC35D1	304.978	247.265	381.929	0.598356	1.51399	0.123846	4.83146	1.35538e-06	1.3449e-05	220.881	262.349	278.811	227.02	360.749	364.909	420.129
ENSG00000166257	SCN3B	131.99	105.21	167.696	0.59794	1.51355	0.183885	3.25171	0.00114713	0.00527704	108.029	92.9153	130.778	89.1194	130.534	190.876	181.677
ENSG00000170946	DNAJC24	280.632	226.344	353.015	0.597385	1.51297	0.150696	3.96417	7.3652e-05	0.00047626	203.519	240.487	261.555	199.815	280.055	397.657	381.333
ENSG00000122482	ZNF644	777.335	631.936	971.201	0.597018	1.51259	0.112791	5.29313	1.20238e-07	1.4804e-06	570.047	698.505	703.838	555.355	865.086	1012.39	1036.13
ENSG00000183808	RBM12B	447.232	362.36	560.396	0.596855	1.51242	0.130872	4.5606	5.10073e-06	4.43552e-05	344.343	376.034	422.303	306.758	475.856	601.632	603.699
ENSG00000078053	AMPH	544.307	442.7	679.783	0.596693	1.51225	0.105853	5.63699	1.73052e-08	2.48419e-07	396.429	462.39	479.518	432.464	702.511	603.504	733.333
ENSG00000172765	TMCC1	612.312	498.101	764.593	0.596571	1.51212	0.110334	5.40695	6.41064e-08	8.34431e-07	445.62	511.581	554.897	480.307	663.351	831.806	798.624
ENSG00000167191	GPRC5B	940.039	768.036	1169.38	0.596268	1.5118	0.0693887	8.59316	8.46102e-18	3.62742e-16	749.453	756.44	780.125	786.127	1216.34	1172.39	1119.4
ENSG00000204632	HLA-G	171.062	138.294	214.752	0.596255	1.51179	0.135883	4.388	1.14395e-05	9.15211e-05	140.824	132.268	126.237	153.848	220.721	201.168	222.366
ENSG00000137573	SULF1	20615.9	16833.9	25658.7	0.595288	1.51077	0.0831961	7.15524	8.35243e-13	2.22743e-11	15909.2	17675.8	18436.9	15313.5	23199.5	26380.1	27396.4
ENSG00000179833	SERTAD2	496.552	404.636	619.107	0.59508	1.51056	0.103394	5.75547	8.64035e-09	1.31538e-07	390.641	430.69	432.293	364.921	579.097	598.825	679.398
ENSG00000147650	LRP12	347.588	281.309	435.961	0.594626	1.51008	0.141019	4.21664	2.47972e-05	0.000182224	254.64	306.074	319.679	244.844	361.936	444.441	501.505
ENSG00000023516	AKAP11	753.864	602.372	955.853	0.593959	1.50938	0.18089	3.28353	0.00102515	0.00478073	467.805	772.837	741.073	427.773	798.632	964.67	1104.26
ENSG00000124789	NUP153	1760.94	1432.57	2198.77	0.5938	1.50922	0.113679	5.22349	1.75586e-07	2.08663e-06	1357.12	1520.53	1655.61	1197.01	1929.53	2266.18	2400.6
ENSG00000106080	FKBP14	1459.16	1191.82	1815.6	0.593651	1.50906	0.0881026	6.73817	1.60393e-11	3.66412e-10	1172.89	1254.9	1285.07	1054.42	1698.13	1786.18	1962.49
ENSG00000172123	SLFN12	384.981	313.359	480.476	0.592921	1.5083	0.1167	5.08073	3.75995e-07	4.22658e-06	280.683	337.774	345.108	289.873	430.763	494.966	515.699
ENSG00000117151	CTBS	479.952	390.212	599.604	0.592508	1.50787	0.122234	4.84732	1.25141e-06	1.2541e-05	325.052	428.504	439.558	367.735	539.937	636.252	622.624
ENSG00000152778	IFIT5	186.966	150.564	235.501	0.592064	1.5074	0.164094	3.60807	0.000308489	0.00168532	113.816	167.248	159.839	161.353	194.615	253.565	258.323
ENSG00000173889	PHC3	539.254	437.419	675.035	0.591608	1.50693	0.134697	4.39215	1.12234e-05	8.99422e-05	498.671	440.528	456.814	353.663	571.977	779.408	673.72
ENSG00000276171	AC114498.1	646.223	521.541	812.466	0.59155	1.50687	0.150512	3.93025	8.48585e-05	0.000540139	480.344	453.645	506.763	645.412	884.072	621.281	932.043
ENSG00000257093	KIAA1147	1286.29	1045.39	1607.48	0.591266	1.50657	0.124588	4.74576	2.07723e-06	1.98693e-05	931.752	1088.75	1234.21	926.842	1330.26	1707.59	1784.6
ENSG00000125966	MMP24	82.0918	65.8384	103.763	0.590797	1.50608	0.176971	3.33839	0.000842659	0.00402711	71.3764	64.4942	59.9398	67.5432	94.934	113.215	103.14
ENSG00000150687	PRSS23	17121.7	14032.8	21240.2	0.590368	1.50563	0.0651613	9.06009	1.3034e-19	6.71759e-18	13035.8	13957	14575.4	14563.1	19772.4	21411.7	22536.5
ENSG00000003096	KLHL13	1019.2	832.188	1268.55	0.590284	1.50554	0.0996442	5.92392	3.14362e-09	5.18183e-08	727.268	937.898	900.913	762.675	1254.31	1232.27	1319.05
ENSG00000137449	CPEB2	239.868	192.632	302.85	0.589726	1.50496	0.174909	3.37161	0.000747296	0.00361931	155.292	241.58	218.871	154.786	251.575	309.705	347.269
ENSG00000107679	PLEKHA1	1547.81	1258.96	1932.96	0.589659	1.50489	0.123347	4.78049	1.74867e-06	1.69813e-05	1109.23	1417.78	1470.34	1038.48	1733.73	2000.45	2064.69
ENSG00000116539	ASH1L	1034.8	835.043	1301.14	0.589071	1.50428	0.157665	3.73622	0.000186804	0.00109265	725.339	981.623	997.18	636.031	1046.65	1331.45	1525.33
ENSG00000168374	ARF4	9770.66	8016.74	12109.2	0.588246	1.50342	0.0616101	9.54788	1.32378e-21	7.69363e-20	7466.55	8363.47	8446.97	7789.98	11986.6	11715.5	12625.6
ENSG00000119917	IFIT3	205.414	165.719	258.341	0.587307	1.50244	0.163215	3.59837	0.00032022	0.00173996	140.824	169.434	202.524	150.096	207.668	285.378	281.978
ENSG00000087253	LPCAT2	2289.43	1867.67	2851.77	0.587093	1.50222	0.112662	5.21111	1.8771e-07	2.22379e-06	1663.84	2165.47	2059.75	1581.64	2589.32	3016.58	2949.42
ENSG00000226702	MIR217HG	86.0337	68.9286	108.84	0.586991	1.50211	0.187275	3.13437	0.00172221	0.00747228	61.731	83.0772	69.9297	60.9765	96.1206	126.315	104.086
ENSG00000139505	MTMR6	1073.54	879.43	1332.36	0.585056	1.5001	0.0916113	6.38628	1.69967e-10	3.42098e-09	800.574	969.599	943.597	803.951	1269.74	1397.88	1329.46
ENSG00000171488	LRRC8C	1947.25	1595.64	2416.06	0.585032	1.50007	0.0881326	6.63809	3.17784e-11	6.94439e-10	1442	1738.06	1713.73	1488.76	2249.93	2409.34	2588.9
ENSG00000137872	SEMA6D	262.851	213.965	328.033	0.584438	1.49945	0.13626	4.28915	1.79356e-05	0.000136361	200.626	247.045	224.32	183.867	285.989	353.681	344.43
ENSG00000189050	RNFT1	257.419	209.29	321.59	0.583803	1.49879	0.137855	4.2349	2.2865e-05	0.000169787	183.264	235.021	241.575	177.301	310.909	334.032	319.828
ENSG00000174373	RALGAPA1	390.651	317.917	487.63	0.581656	1.49657	0.139297	4.17565	2.97143e-05	0.000212956	272.002	365.103	357.822	276.739	416.523	517.422	528.946
ENSG00000164220	F2RL2	986.024	810.18	1220.48	0.580789	1.49567	0.0796607	7.29078	3.08169e-13	8.61476e-12	750.417	834.052	867.31	788.942	1146.33	1253.79	1261.33
ENSG00000134982	APC	1070.59	868.928	1339.48	0.58064	1.49551	0.148722	3.9042	9.45359e-05	0.000597166	832.404	985.995	1034.42	622.898	1166.5	1341.74	1510.19
ENSG00000144476	ACKR3	2581.19	2122.75	3192.45	0.580213	1.49507	0.0664416	8.73267	2.48721e-18	1.11638e-16	1961.89	2082.4	2245.92	2200.78	3297.77	3066.17	3213.42
ENSG00000182318	ZSCAN22	178.567	145.632	222.481	0.579804	1.49465	0.135499	4.27902	1.87717e-05	0.000142321	154.327	146.478	133.502	148.22	196.988	235.787	234.667
ENSG00000066933	MYO9A	596.165	486.448	742.455	0.579281	1.4941	0.130223	4.44837	8.6525e-06	7.12816e-05	449.479	549.84	543.091	403.383	639.618	756.953	830.796
ENSG00000158186	MRAS	526.897	432.705	652.486	0.578798	1.4936	0.0918429	6.30204	2.93751e-10	5.66782e-09	397.393	466.763	431.385	435.278	636.057	629.702	691.699
ENSG00000130856	ZNF236	250.969	204.169	313.368	0.578753	1.49356	0.142371	4.0651	4.80123e-05	0.000326038	183.264	198.948	252.474	181.991	282.429	331.225	326.452
ENSG00000116641	DOCK7	816.129	670.274	1010.6	0.578595	1.49339	0.0909644	6.36068	2.00863e-10	3.98413e-09	613.452	706.156	731.083	630.403	944.593	1020.81	1066.41
ENSG00000112972	HMGCS1	709.664	582.561	879.135	0.577633	1.4924	0.0982238	5.88079	4.08323e-09	6.54995e-08	541.111	613.241	641.174	534.717	799.819	921.629	915.957
ENSG00000141068	KSR1	2056.58	1695.44	2538.11	0.576999	1.49174	0.0519892	11.0984	1.27647e-28	1.14589e-26	1715.93	1691.06	1723.72	1651.05	2573.9	2527.23	2513.2
ENSG00000120137	PANK3	1649	1347.26	2051.33	0.576803	1.49154	0.126135	4.5729	4.81027e-06	4.21334e-05	1215.33	1471.34	1574.78	1127.6	1744.41	2083.72	2325.85
ENSG00000092140	G2E3	549.631	447.475	685.838	0.576738	1.49147	0.144321	3.99622	6.43612e-05	0.000422034	395.464	520.326	518.57	355.54	588.591	721.397	747.527
ENSG00000181458	TMEM45A	764.433	627.319	947.253	0.576171	1.49089	0.105222	5.47579	4.35562e-08	5.79567e-07	662.643	688.666	615.745	542.221	867.459	1048.88	925.419
ENSG00000131023	LATS1	643.97	524.349	803.465	0.57568	1.49038	0.145131	3.96662	7.28998e-05	0.000471714	459.124	595.751	617.561	424.959	665.724	854.262	890.408
ENSG00000166147	FBN1	9211.84	7541.14	11439.4	0.575585	1.49028	0.116993	4.91981	8.66272e-07	9.02178e-06	6901.33	8129.54	8704.89	6428.79	9587.14	11860.5	12870.7
ENSG00000066651	TRMT11	208.91	170.874	259.625	0.574896	1.48957	0.129535	4.43815	9.07349e-06	7.44291e-05	181.335	179.272	165.288	157.601	240.895	289.12	248.86
ENSG00000250508	RP11-757G1.6	132.48	107.686	165.538	0.574648	1.48931	0.153218	3.75052	0.000176469	0.0010408	108.994	116.964	105.349	99.4385	166.134	145.964	184.516
ENSG00000064726	BTBD1	2229.85	1835.38	2755.81	0.573959	1.4886	0.0850856	6.74567	1.52321e-11	3.48807e-10	1664.81	2041.95	1947.13	1687.64	2683.07	2708.75	2875.61
ENSG00000136273	HUS1	504.246	414.844	623.449	0.573613	1.48825	0.0907041	6.32401	2.54864e-10	4.98798e-09	396.429	403.362	446.824	412.764	585.03	640.93	644.387
ENSG00000123104	ITPR2	4337.9	3545.82	5394	0.573578	1.48821	0.129157	4.44093	8.95697e-06	7.3568e-05	3262.1	3892.61	4232.11	2796.47	4650.58	5474.57	6056.86
ENSG00000132718	SYT11	2773.61	2286.54	3423.04	0.572963	1.48758	0.073424	7.80348	6.02235e-15	2.01317e-13	2478.88	2184.06	2304.96	2178.27	3158.93	3503.13	3607.05
ENSG00000118515	SGK1	4492.26	3705.75	5540.94	0.572865	1.48747	0.0657838	8.7083	3.08455e-18	1.37482e-16	3402.92	3790.94	3970.56	3658.59	5395.81	5452.12	5774.88
ENSG00000117586	TNFSF4	1953.12	1607.11	2414.48	0.572198	1.48679	0.0935361	6.11741	9.51108e-10	1.66998e-08	1496.98	1610.17	1752.78	1568.5	2075.49	2548.75	2619.18
ENSG00000122861	PLAU	1386.6	1141.5	1713.4	0.571127	1.48568	0.0905743	6.30561	2.87053e-10	5.56667e-09	1176.75	989.275	1186.08	1213.9	1564.04	1812.38	1763.78
ENSG00000197632	SERPINB2	348.688	285.531	432.899	0.570965	1.48552	0.129858	4.39685	1.09832e-05	8.82063e-05	284.541	318.098	282.443	257.039	397.536	388.301	512.86
ENSG00000145780	FEM1C	592.937	486.919	734.293	0.570822	1.48537	0.113403	5.03357	4.81431e-07	5.31799e-06	447.55	523.605	542.182	434.34	649.111	749.467	804.301
ENSG00000102024	PLS3	12922.9	10652.7	15949.8	0.57028	1.48481	0.082728	6.89344	5.44588e-12	1.32313e-10	9875.99	11381.6	11558.4	9794.69	14539.1	16331.1	16979.3
ENSG00000162604	TM2D1	644.047	530.389	795.59	0.570083	1.48461	0.09816	5.80769	6.33393e-09	9.86247e-08	513.139	554.213	547.631	506.574	700.138	882.332	804.301
ENSG00000124749	COL21A1	97.8959	79.6149	122.271	0.569089	1.48359	0.16333	3.4843	0.000493421	0.00252252	81.9864	84.1703	75.3788	76.9241	112.734	124.443	129.634
ENSG00000123066	MED13L	1393.34	1130.71	1743.51	0.569032	1.48353	0.165537	3.43749	0.000587127	0.00293732	995.412	1215.55	1468.52	843.351	1343.32	1836.71	2050.49
ENSG00000081087	OSTM1	806.622	665.045	995.391	0.568663	1.48315	0.0902076	6.30394	2.90176e-10	5.6045e-09	627.92	715.994	708.379	607.888	945.78	977.769	1062.62
ENSG00000183117	CSMD1	237.789	194.767	295.153	0.568388	1.48287	0.136719	4.15734	3.21968e-05	0.000228267	182.299	205.507	197.075	194.187	244.455	299.413	341.591
ENSG00000110330	BIRC2	2278.37	1881.37	2807.69	0.567723	1.48218	0.0780006	7.27844	3.37697e-13	9.34458e-12	1714.96	2017.9	1968.02	1824.6	2601.19	2875.3	2946.58
ENSG00000146414	SHPRH	282.038	228.808	353.01	0.567143	1.48159	0.170657	3.32329	0.000889619	0.00422199	230.527	249.232	278.811	156.663	302.602	384.558	371.871
ENSG00000095564	BTAF1	915.663	746.175	1141.65	0.566983	1.48142	0.154609	3.6672	0.000245224	0.00138235	668.431	828.586	915.444	572.241	907.806	1243.5	1273.63
ENSG00000235109	ZSCAN31	295.339	242.982	365.149	0.566859	1.48129	0.110915	5.11077	3.20856e-07	3.64967e-06	266.215	237.207	244.3	224.206	341.762	376.137	377.548
ENSG00000006607	FARP2	920.193	758.447	1135.85	0.566547	1.48097	0.0963699	5.87888	4.13064e-09	6.61491e-08	740.772	758.626	864.586	669.803	1060.89	1171.45	1175.23
ENSG00000134250	NOTCH2	1332.55	1094.75	1649.61	0.566457	1.48088	0.117572	4.81797	1.45029e-06	1.42824e-05	964.546	1151.06	1316.86	946.542	1488.09	1727.24	1733.51
ENSG00000166734	CASC4	1470.87	1211.84	1816.25	0.565857	1.48027	0.101959	5.54984	2.85927e-08	3.95602e-07	1049.43	1319.4	1335.93	1142.6	1644.73	1828.29	1975.74
ENSG00000198455	ZXDB	443.602	365.874	547.239	0.565651	1.48006	0.0986483	5.73402	9.80798e-09	1.47901e-07	350.13	392.431	384.159	336.778	516.203	547.364	578.15
ENSG00000162706	CADM3	1097.2	907.176	1350.57	0.564409	1.47878	0.0717073	7.87101	3.5179e-15	1.21638e-13	870.985	937.898	885.474	934.347	1425.2	1277.18	1349.33
ENSG00000197496	SLC2A10	391.556	322.713	483.347	0.563841	1.4782	0.104484	5.39645	6.79708e-08	8.78749e-07	314.442	307.167	358.73	310.511	446.19	511.808	492.043
ENSG00000256671	LIMS3L	553.205	455.403	683.607	0.563791	1.47815	0.112729	5.0013	5.69436e-07	6.20763e-06	390.641	508.301	411.405	511.264	688.271	672.743	689.806
ENSG00000198142	SOWAHC	129.325	105.606	160.951	0.562937	1.47727	0.155566	3.61863	0.000296167	0.00162917	96.4546	110.405	119.88	95.6861	145.961	164.677	172.215
ENSG00000137941	TTLL7	112.829	91.4616	141.318	0.56257	1.4769	0.180714	3.11305	0.00185165	0.00794201	88.7383	106.033	103.532	67.5432	129.348	138.478	156.129
ENSG00000083312	TNPO1	8969.78	7382.71	11085.9	0.562022	1.47634	0.11589	4.8496	1.23712e-06	1.24369e-05	6601.36	8221.37	8552.31	6155.81	9876.69	11105.4	12275.5
ENSG00000164736	SOX17	365.482	301.25	451.124	0.561924	1.47624	0.103968	5.40476	6.48966e-08	8.43567e-07	288.399	303.888	280.627	332.087	473.483	428.534	451.355
ENSG00000147133	TAF1	1012.74	830.696	1255.47	0.561833	1.47614	0.136025	4.13036	3.62195e-05	0.00025359	753.311	902.918	981.741	684.812	1032.41	1311.8	1422.19
ENSG00000168394	TAP1	760.921	629.611	936.001	0.560296	1.47457	0.0846861	6.61615	3.68669e-11	7.96533e-10	632.742	588.099	648.439	649.165	856.779	997.418	953.806
ENSG00000259295	CSPG4P12	112.49	91.1022	141.007	0.560276	1.47455	0.182089	3.07694	0.00209136	0.00882756	97.4192	75.4254	108.073	83.4908	119.854	134.736	168.43
ENSG00000144228	SPOPL	470.882	388.279	581.019	0.559773	1.47404	0.112179	4.99002	6.03722e-07	6.52098e-06	353.989	403.362	447.732	348.035	542.31	588.533	612.215
ENSG00000184014	DENND5A	3419.95	2834.42	4200.66	0.559596	1.47386	0.0691007	8.09827	5.57453e-16	2.10238e-14	2773.07	2849.77	3076.91	2637.94	3989.6	4209.55	4402.84
ENSG00000140575	IQGAP1	8047.63	6640.95	9923.21	0.55921	1.47346	0.106346	5.2584	1.45317e-07	1.75196e-06	6102.69	6900.88	7830.31	5729.91	8813.43	10309.2	10647.1
ENSG00000111912	NCOA7	1212.6	998.695	1497.8	0.559168	1.47342	0.120032	4.65847	3.18561e-06	2.90195e-05	892.205	1085.47	1161.56	855.547	1316.02	1514.84	1662.54
ENSG00000173905	GOLIM4	1630.68	1339.88	2018.41	0.558121	1.47235	0.133962	4.16625	3.09655e-05	0.000220682	1221.12	1531.46	1566.61	1040.35	1753.9	2200.68	2100.64
ENSG00000176018	LYSMD3	629.934	517.002	780.511	0.557975	1.4722	0.141219	3.95115	7.77771e-05	0.000499891	451.408	625.265	576.693	414.64	703.698	762.567	875.269
ENSG00000111647	UHRF1BP1L	460.578	380.111	567.867	0.557788	1.47201	0.113952	4.89492	9.83442e-07	1.01045e-05	374.244	388.058	422.303	335.84	497.217	592.276	614.107
ENSG00000151176	PLBD2	2819.59	2340.3	3458.65	0.557097	1.47131	0.0616777	9.03239	1.67969e-19	8.47426e-18	2407.51	2297.74	2415.75	2240.18	3382.02	3322.54	3671.4
ENSG00000121931	LRIF1	416.242	341.884	515.386	0.557001	1.47121	0.141086	3.94794	7.88271e-05	0.000505959	311.549	419.759	364.179	272.049	472.296	512.744	561.118
ENSG00000146232	NFKBIE	549.583	453.51	677.681	0.556435	1.47063	0.10827	5.13931	2.75744e-07	3.17429e-06	474.557	417.572	405.956	515.955	734.551	647.48	651.011
ENSG00000093072	CECR1	411.753	339.172	508.527	0.556117	1.47031	0.122086	4.55513	5.23528e-06	4.53716e-05	378.102	283.118	331.485	363.983	485.35	474.382	565.849
ENSG00000156802	ATAD2	1291.05	1063.82	1594.03	0.55603	1.47022	0.123894	4.48794	7.19162e-06	6.0631e-05	984.802	1158.71	1249.65	862.113	1402.65	1721.62	1657.81
ENSG00000138835	RGS3	6357.83	5283.05	7790.87	0.555851	1.47004	0.0512109	10.8542	1.90556e-27	1.59808e-25	5192.15	5063.34	5398.21	5478.5	7681.34	8056.07	7635.18
ENSG00000083290	ULK2	486.324	402.831	597.648	0.555094	1.46926	0.094086	5.89985	3.63822e-09	5.92055e-08	404.145	396.803	431.385	378.992	551.804	614.732	626.409
ENSG00000181852	RNF41	2976.61	2472.67	3648.54	0.554987	1.46916	0.0610951	9.08399	1.04667e-19	5.45322e-18	2319.73	2549.16	2587.4	2434.37	3640.72	3520.91	3784
ENSG00000243960	RP11-552M11.4	251.09	207.355	309.404	0.554892	1.46906	0.117679	4.71532	2.41331e-06	2.26311e-05	197.732	212.066	218.871	200.753	284.802	337.775	305.634
ENSG00000186591	UBE2H	4710.43	3914.89	5771.16	0.554395	1.46855	0.0587966	9.42904	4.13877e-21	2.33444e-19	3712.54	4072.97	4025.05	3849.02	5561.94	5675.74	6075.78
ENSG00000158966	CACHD1	300.253	248.248	369.593	0.554253	1.46841	0.114787	4.82852	1.37553e-06	1.36419e-05	245.959	266.722	256.106	224.206	333.456	387.365	387.957
ENSG00000099860	GADD45B	676.953	560.912	831.674	0.553275	1.46741	0.090435	6.11794	9.47945e-10	1.66648e-08	513.139	568.423	547.631	614.455	863.899	854.262	776.86
ENSG00000157106	SMG1	3150.78	2593.12	3894.33	0.552981	1.46711	0.135359	4.08528	4.40233e-05	0.000301709	2503	2928.47	2931.6	2009.41	3141.13	4170.26	4371.61
ENSG00000156671	SAMD8	861.193	712.885	1058.94	0.552978	1.46711	0.104345	5.29951	1.16111e-07	1.43421e-06	674.218	783.768	782.85	610.703	981.38	1074.14	1121.29
ENSG00000165832	TRUB1	425.258	349.016	526.913	0.55224	1.46636	0.151217	3.65198	0.00026023	0.00145706	277.789	418.665	405.047	294.563	471.11	529.586	580.043
ENSG00000149311	ATM	1077.9	891.111	1326.95	0.550498	1.46459	0.118156	4.65909	3.17617e-06	2.89473e-05	901.851	940.084	991.731	730.779	1133.27	1391.33	1456.26
ENSG00000180263	FGD6	784.996	648.336	967.209	0.55018	1.46427	0.125408	4.38712	1.14862e-05	9.18562e-05	589.338	707.25	731.083	565.674	802.192	1028.3	1071.14
ENSG00000110092	CCND1	6593.07	5484.4	8071.29	0.549695	1.46378	0.0690927	7.9559	1.77836e-15	6.29703e-14	5227.84	5654.72	5822.33	5232.72	7420.28	8477.12	8316.47
ENSG00000122694	GLIPR2	1150.43	956.915	1408.45	0.549501	1.46358	0.0685074	8.02105	1.04849e-15	3.79701e-14	972.263	943.364	905.454	1006.58	1422.82	1442.79	1359.74
ENSG00000109107	ALDOC	149.633	123.338	184.693	0.549287	1.46336	0.141522	3.88127	0.000103911	0.000649093	126.356	126.802	112.614	127.582	167.321	189.94	196.817
ENSG00000175066	GK5	277.729	229.67	341.807	0.549041	1.46311	0.121924	4.50314	6.69568e-06	5.68256e-05	223.775	253.604	244.3	197.001	329.895	331.225	364.301
ENSG00000144674	GOLGA4	2440.3	2024.66	2994.5	0.548891	1.46296	0.0966172	5.68109	1.33841e-08	1.96105e-07	1886.65	2118.47	2288.61	1804.9	2692.56	3067.11	3223.83
ENSG00000241978	AKAP2	9734.55	8060.88	11966.1	0.548416	1.46248	0.110472	4.96432	6.89428e-07	7.34814e-06	7616.06	8234.48	9491.37	6901.6	10251.7	12573.5	13073.2
ENSG00000147162	OGT	4407.31	3650.18	5416.82	0.547896	1.46195	0.11116	4.92888	8.27018e-07	8.64121e-06	3304.54	3968.03	4165.81	3162.33	4662.44	5659.83	5928.17
ENSG00000135048	TMEM2	1993.29	1652.68	2447.44	0.546955	1.461	0.107056	5.10908	3.23737e-07	3.68025e-06	1515.3	1764.3	1880.84	1450.3	2146.69	2527.23	2668.39
ENSG00000171451	DSEL	357.273	295.979	439	0.546934	1.46098	0.115819	4.72232	2.33172e-06	2.19656e-05	329.875	308.26	290.617	255.163	415.336	427.599	474.064
ENSG00000122126	OCRL	1092.74	906.797	1340.66	0.546707	1.46075	0.100781	5.42471	5.80473e-08	7.63884e-07	813.113	912.756	1059.84	841.475	1254.31	1346.42	1421.25
ENSG00000166402	TUB	243.723	201.569	299.929	0.54661	1.46065	0.126561	4.31894	1.56778e-05	0.000121219	179.406	218.624	222.504	185.744	282.429	298.477	318.882
ENSG00000269226	RP11-722G7.1	129.995	106.254	161.65	0.545812	1.45984	0.172597	3.16235	0.00156501	0.00689028	113.816	118.057	117.155	75.986	169.694	153.449	161.806
ENSG00000145246	ATP10D	864.464	717.19	1060.83	0.545517	1.45954	0.107504	5.07437	3.88776e-07	4.35233e-06	680.97	753.161	817.36	617.269	967.14	1070.4	1144.95
ENSG00000067798	NAV3	508.952	422.303	624.485	0.54539	1.45942	0.110076	4.95465	7.24593e-07	7.68865e-06	405.11	437.249	463.171	383.683	544.684	647.48	681.29
ENSG00000096968	JAK2	282.151	230.801	350.617	0.544751	1.45877	0.172805	3.15241	0.00161927	0.00710139	173.618	284.212	282.443	182.929	339.389	339.646	372.817
ENSG00000133026	MYH10	17003.6	14167.4	20785.3	0.544659	1.45868	0.0709383	7.67794	1.61671e-14	5.16942e-13	13713	14892.7	14961.3	13102.4	19163.6	21249.9	21942.3
ENSG00000054267	ARID4B	978.842	805.808	1209.55	0.544066	1.45808	0.150275	3.62046	0.000294077	0.00162048	716.658	906.198	997.18	603.198	1033.59	1296.83	1298.24
ENSG00000104219	ZDHHC2	1233.85	1027.95	1508.38	0.543658	1.45766	0.0793304	6.85308	7.22743e-12	1.72314e-10	956.83	1089.84	1099.8	965.304	1432.32	1544.78	1548.04
ENSG00000133121	STARD13	900.119	749.183	1101.37	0.543606	1.45761	0.0876606	6.20125	5.60149e-10	1.02987e-08	664.573	778.302	814.636	739.222	1046.65	1112.51	1144.95
ENSG00000111816	FRK	123.165	101.269	152.358	0.543381	1.45738	0.158366	3.43118	0.000600973	0.0029964	113.816	94.0084	106.257	90.9956	135.281	160.934	160.86
ENSG00000176871	WSB2	2378.36	1985.31	2902.42	0.54332	1.45732	0.0503822	10.784	4.09817e-27	3.34876e-25	2007.22	1945.76	1980.74	2007.53	2922.78	2836	2948.47
ENSG00000151726	ACSL1	805.727	671.554	984.625	0.541651	1.45564	0.0820934	6.59799	4.16782e-11	8.90423e-10	680.005	653.687	718.369	634.155	914.926	1021.75	1017.2
ENSG00000085365	SCAMP1	767.835	634.192	946.026	0.54159	1.45558	0.141625	3.82412	0.000131241	0.000796985	563.295	783.768	677.501	512.202	828.299	923.501	1086.28
ENSG00000248187	RP11-184M15.1	570.314	474.568	697.974	0.541105	1.45509	0.0944513	5.72893	1.01068e-08	1.51689e-07	425.365	463.483	483.151	526.274	682.338	687.713	723.871
ENSG00000173276	ZBTB21	291.58	239.942	360.43	0.541045	1.45503	0.158416	3.41534	0.000637015	0.00315145	194.838	256.884	296.974	211.072	301.415	403.271	376.602
ENSG00000164323	CFAP97	696.823	575.514	858.569	0.540906	1.45489	0.142221	3.80328	0.000142795	0.000859695	479.38	685.387	673.868	463.421	786.765	872.039	916.903
ENSG00000213928	IRF9	593.185	493.125	726.599	0.54	1.45397	0.112295	4.80875	1.51879e-06	1.49157e-05	467.805	547.654	478.61	478.431	638.431	842.098	699.269
ENSG00000118407	FILIP1	647.242	536.268	795.207	0.539997	1.45397	0.128711	4.19543	2.72353e-05	0.000197447	433.081	587.006	620.286	504.697	696.578	836.484	852.559
ENSG00000117620	SLC35A3	440.489	364.211	542.193	0.539971	1.45394	0.139703	3.86514	0.000111026	0.000687479	339.52	431.783	405.047	280.492	515.017	525.843	585.72
ENSG00000142949	PTPRF	11458.8	9584.99	13957.2	0.539305	1.45327	0.0424069	12.7174	4.73379e-37	6.90953e-35	9642.57	9601.98	9839.2	9256.23	13734.6	14090.2	14046.9
ENSG00000138604	GLCE	4647.95	3871.94	5682.64	0.538691	1.45265	0.0942736	5.71413	1.10269e-08	1.637e-07	3524.45	4185.56	4272.07	3505.68	5135.93	5710.36	6201.63
ENSG00000065308	TRAM2	6218.84	5190.94	7589.38	0.538372	1.45233	0.0765973	7.02861	2.08606e-12	5.33256e-11	4936.55	5291.8	5706.08	4829.34	7061.9	7567.65	8138.58
ENSG00000128039	SRD5A3	635.22	529.683	775.936	0.538348	1.45231	0.0844571	6.37421	1.83907e-10	3.67065e-09	526.642	486.439	552.172	553.479	744.045	774.73	809.032
ENSG00000033867	SLC4A7	818.051	670.794	1014.39	0.538248	1.45221	0.173061	3.11016	0.00186985	0.00800928	544.969	789.234	854.596	494.378	815.245	1045.14	1182.8
ENSG00000239264	TXNDC5	128505	107528	156475	0.537458	1.45141	0.0479977	11.1976	4.18973e-29	3.90789e-27	102242	106518	108291	113061	154003	157091	158331
ENSG00000103994	ZNF106	2177.82	1813.97	2662.96	0.537321	1.45128	0.100131	5.36621	8.04087e-08	1.02431e-06	1669.63	1923.89	2049.76	1612.59	2375.72	2757.4	2855.74
ENSG00000151327	FAM177A1	830.073	693.711	1011.89	0.536762	1.45071	0.076253	7.03922	1.93315e-12	4.97494e-11	694.473	733.484	690.215	656.67	971.886	1001.16	1062.62
ENSG00000115993	TRAK2	1302.58	1083.82	1594.26	0.536752	1.4507	0.109432	4.90489	9.34777e-07	9.66712e-06	985.766	1143.4	1261.46	944.666	1431.13	1667.35	1684.3
ENSG00000050405	LIMA1	2784.13	2324.23	3397.33	0.536521	1.45047	0.0833478	6.43714	1.21745e-10	2.49774e-09	2155.76	2505.43	2516.56	2119.17	3201.65	3389.91	3600.43
ENSG00000165169	DYNLT3	698.179	580.04	855.698	0.536084	1.45003	0.1226	4.37264	1.22755e-05	9.75561e-05	489.025	676.642	635.725	518.769	780.832	858.004	928.258
ENSG00000104497	SNX16	219.985	180.671	272.403	0.535194	1.44914	0.17427	3.07107	0.00213297	0.00896953	160.115	240.487	189.809	132.272	269.375	254.501	293.333
ENSG00000154229	PRKCA	1089.68	908.897	1330.73	0.534949	1.44889	0.0958941	5.57853	2.42555e-08	3.39772e-07	943.326	870.125	1014.44	807.704	1215.15	1355.78	1421.25
ENSG00000174197	MGA	928.265	773.773	1134.25	0.53387	1.44781	0.106276	5.02345	5.07502e-07	5.5834e-06	743.665	805.63	860.045	685.751	982.566	1196.71	1223.48
ENSG00000143622	RIT1	1051.81	877.94	1283.65	0.533588	1.44752	0.0929886	5.73821	9.56848e-09	1.44969e-07	780.318	851.542	998.088	881.813	1206.85	1312.74	1331.35
ENSG00000159921	GNE	477.224	398.77	581.83	0.533011	1.44695	0.0862401	6.18055	6.38784e-10	1.16436e-08	402.216	381.499	401.415	409.949	558.924	587.597	598.968
ENSG00000248360	LINC00504	374.89	310.079	461.304	0.532726	1.44666	0.152544	3.49228	0.000478918	0.00246276	340.485	314.819	324.22	260.792	351.256	558.592	474.064
ENSG00000143067	ZNF697	663.97	555.68	808.356	0.532374	1.44631	0.0782701	6.80176	1.03351e-11	2.42177e-10	544.969	573.889	549.448	554.417	772.525	800.929	851.613
ENSG00000166444	ST5	168.768	139.796	207.398	0.531815	1.44575	0.139072	3.82402	0.000131296	0.000796985	124.426	134.454	138.951	161.353	214.788	204.911	202.495
ENSG00000170537	TMC7	225.419	187.586	275.863	0.531709	1.44564	0.125115	4.24975	2.14008e-05	0.000160221	194.838	183.644	187.993	183.867	246.828	271.343	309.419
ENSG00000249242	TMEM150C	208.759	172.934	256.524	0.531634	1.44557	0.139791	3.80307	0.000142914	0.00085998	171.689	141.013	197.983	181.053	240.895	275.085	253.591
ENSG00000073712	FERMT2	2771.58	2314.54	3380.96	0.53145	1.44538	0.0969178	5.48351	4.16976e-08	5.57163e-07	2064.13	2576.49	2527.46	2090.09	3087.73	3516.23	3538.92
ENSG00000116747	TROVE2	797.209	663.502	975.485	0.530307	1.44424	0.124872	4.24682	2.16829e-05	0.00016208	598.019	768.464	726.543	560.983	865.086	963.734	1097.63
ENSG00000182263	FIGN	173.409	143.542	213.231	0.530158	1.44409	0.158721	3.34018	0.000837241	0.00400523	142.753	165.061	144.4	121.953	172.068	234.852	232.774
ENSG00000124762	CDKN1A	10507	8788.18	12798.8	0.529907	1.44384	0.0864084	6.13259	8.64601e-10	1.53074e-08	8197.68	7816.91	9169.88	9968.24	12170.5	12726	13500
ENSG00000139112	GABARAPL1	2191.32	1836.33	2664.65	0.52965	1.44358	0.0700214	7.56412	3.90505e-14	1.19661e-12	1689.89	1959.97	1813.63	1881.83	2623.74	2566.53	2803.7
ENSG00000188786	MTF1	494.545	413.388	602.754	0.529178	1.44311	0.101819	5.19726	2.02249e-07	2.37981e-06	396.429	444.9	432.293	379.93	551.804	598.825	657.634
ENSG00000066422	ZBTB11	670.508	557.283	821.475	0.528864	1.44279	0.13437	3.93588	8.28921e-05	0.000528855	496.741	638.383	649.347	444.659	757.098	809.35	897.978
ENSG00000139496	NUP58	1360.64	1135.83	1660.38	0.528345	1.44227	0.108623	4.86402	1.15023e-06	1.16429e-05	993.483	1252.72	1290.52	1006.58	1553.36	1628.06	1799.74
ENSG00000277067	CH507-254M2.1	443.324	369.885	541.241	0.528333	1.44226	0.110579	4.77789	1.77141e-06	1.71586e-05	313.478	386.965	384.159	394.94	545.87	578.241	499.613
ENSG00000145012	LPP	2014.61	1684.87	2454.27	0.528237	1.44217	0.0952012	5.54864	2.87897e-08	3.97464e-07	1552.92	1764.3	1849.05	1573.19	2173.99	2458.93	2729.89
ENSG00000265808	SEC22B	2836.22	2376.74	3448.88	0.528063	1.44199	0.0772478	6.83597	8.14521e-12	1.93712e-10	2207.85	2680.33	2376.7	2242.06	3351.17	3439.5	3555.96
ENSG00000143344	RGL1	1224.62	1022.3	1494.38	0.527942	1.44187	0.109472	4.82262	1.41687e-06	1.40155e-05	884.489	1049.4	1180.63	974.685	1333.82	1486.77	1662.54
ENSG00000115760	BIRC6	1975.43	1635.97	2428.04	0.527711	1.44164	0.151849	3.47523	0.000510419	0.00259636	1479.61	1883.45	1973.47	1207.33	1977	2539.39	2767.74
ENSG00000129038	LOXL1	153.414	126.387	189.45	0.527416	1.44135	0.164257	3.21092	0.0013231	0.00597099	149.505	116.964	118.063	121.015	227.841	179.648	160.86
ENSG00000133858	ZFC3H1	1268.33	1058.72	1547.81	0.527035	1.44097	0.114274	4.61204	3.98736e-06	3.55778e-05	981.908	1210.09	1119.78	923.09	1317.21	1656.13	1670.11
ENSG00000205726	ITSN1	2851.23	2390.46	3465.6	0.526355	1.44029	0.0778406	6.76196	1.36137e-11	3.13247e-10	2249.32	2430.01	2628.27	2254.25	3198.09	3624.76	3573.94
ENSG00000149177	PTPRJ	496.305	415.175	604.48	0.526289	1.44022	0.101825	5.16858	2.35877e-07	2.75122e-06	405.11	418.665	451.365	385.559	549.43	600.697	663.312
ENSG00000100852	ARHGAP5	695.971	575.645	856.407	0.526094	1.44002	0.160786	3.27201	0.00106784	0.00495828	496.741	688.666	686.583	430.588	701.325	918.822	949.075
ENSG00000084764	MAPRE3	274.645	229.02	335.478	0.526048	1.43998	0.111966	4.69828	2.62358e-06	2.43758e-05	224.739	209.879	249.749	231.711	347.696	320.933	337.806
ENSG00000171865	RNASEH1	783.193	657.08	951.343	0.525174	1.43911	0.0761388	6.89758	5.28944e-12	1.28676e-10	680.005	647.128	682.042	619.146	914.926	981.512	957.591
ENSG00000162688	AGL	372.634	309.751	456.477	0.525024	1.43896	0.143587	3.65649	0.000255695	0.00143377	287.435	354.171	346.924	250.473	395.163	450.055	524.215
ENSG00000181826	RELL1	226.398	187.394	278.404	0.524356	1.43829	0.161355	3.24971	0.00115523	0.00531118	171.689	193.482	234.31	150.096	238.522	285.378	311.312
ENSG00000101745	ANKRD12	707.642	588.028	867.127	0.524214	1.43815	0.143947	3.64173	0.000270812	0.00150968	521.82	605.589	725.634	499.069	704.885	900.109	996.387
ENSG00000188647	PTAR1	781.049	647.306	959.372	0.52405	1.43799	0.156272	3.35346	0.000798084	0.00383325	558.472	803.444	731.992	495.316	796.259	992.74	1089.12
ENSG00000059728	MXD1	334.167	278.946	407.796	0.524025	1.43796	0.120328	4.35495	1.33096e-05	0.000104772	262.357	278.746	296.066	278.615	379.736	369.587	474.064
ENSG00000081923	ATP8B1	2389.64	1997.27	2912.8	0.523892	1.43783	0.111501	4.69854	2.62034e-06	2.43575e-05	1802.74	2139.24	2274.08	1773.01	2481.34	3050.27	3206.8
ENSG00000144597	EAF1	699.239	585.474	850.926	0.523588	1.43753	0.103151	5.07592	3.85631e-07	4.32473e-06	528.571	654.78	626.643	531.902	785.578	870.168	897.032
ENSG00000169504	CLIC4	10567.3	8820.89	12895.8	0.523418	1.43736	0.119694	4.37298	1.22562e-05	9.74429e-05	7505.14	10215.2	10104.4	7458.83	11590.2	13012.3	14084.7
ENSG00000155330	C16orf87	236.976	197.989	288.958	0.522744	1.43669	0.121525	4.30153	1.69622e-05	0.000129929	199.661	215.345	204.34	172.61	278.868	300.348	287.656
ENSG00000131018	SYNE1	1280.18	1068.56	1562.33	0.522729	1.43667	0.123413	4.23561	2.27935e-05	0.000169388	987.696	1156.52	1236.94	893.071	1325.52	1634.61	1726.88
ENSG00000197860	SGTB	371.906	310.638	453.596	0.522358	1.4363	0.123464	4.23086	2.32796e-05	0.000172464	283.577	334.495	350.557	273.925	404.656	464.09	492.043
ENSG00000075945	KIFAP3	692.381	580.093	842.097	0.52213	1.43607	0.0985612	5.29752	1.17385e-07	1.44714e-06	512.174	569.516	642.99	595.693	779.645	846.776	899.871
ENSG00000156011	PSD3	631.309	527.073	770.29	0.521978	1.43592	0.125193	4.16938	3.05423e-05	0.000218163	514.103	546.561	604.847	442.783	652.671	802.8	855.398
ENSG00000163611	SPICE1	283.325	236.409	345.88	0.52194	1.43588	0.132706	3.93305	8.38748e-05	0.000534234	203.519	271.094	253.382	217.639	308.535	374.266	354.839
ENSG00000137710	RDX	3494.51	2922.22	4257.57	0.52104	1.43499	0.114492	4.55089	5.34185e-06	4.61135e-05	2656.36	3221.43	3402.04	2409.04	3874.49	4289.09	4609.12
ENSG00000164830	OXR1	565.66	470.868	692.05	0.520684	1.43463	0.143145	3.63746	0.00027534	0.00153269	414.755	512.674	565.795	390.249	574.35	742.918	758.882
ENSG00000151135	TMEM263	2310.83	1937.63	2808.42	0.520459	1.43441	0.0964712	5.39496	6.85376e-08	8.82497e-07	1665.77	2182.96	2099.71	1802.09	2766.14	2708.75	2950.37
ENSG00000139324	TMTC3	893.647	747.459	1088.56	0.520452	1.4344	0.117695	4.42205	9.77705e-06	7.94505e-05	665.537	831.865	828.259	664.174	933.913	1149.93	1181.85
ENSG00000157450	RNF111	737.32	616.081	898.973	0.52027	1.43422	0.12487	4.1665	3.09311e-05	0.000220602	556.543	686.48	686.583	534.717	755.912	980.576	960.43
ENSG00000134247	PTGFRN	2677.28	2248.7	3248.73	0.519963	1.43392	0.0839558	6.19329	5.8922e-10	1.07916e-08	2031.33	2290.09	2342.19	2331.18	2887.18	3373.07	3485.94
ENSG00000055813	CCDC85A	207.275	172.514	253.623	0.519906	1.43386	0.143329	3.62736	0.000286334	0.0015839	189.051	165.061	196.167	139.777	239.708	270.407	250.753
ENSG00000132294	EFR3A	1240.62	1033.82	1516.34	0.519542	1.4335	0.138789	3.74338	0.00018156	0.00106654	860.375	1183.85	1223.32	867.742	1278.05	1605.6	1665.38
ENSG00000153094	BCL2L11	364.84	305.095	444.5	0.519508	1.43347	0.123052	4.22184	2.42316e-05	0.00017841	309.619	333.402	328.761	248.596	409.403	451.926	472.172
ENSG00000138449	SLC40A1	2629.93	2207.74	3192.86	0.519087	1.43305	0.0915571	5.66954	1.43181e-08	2.08512e-07	1958.03	2403.77	2418.48	2050.69	2961.94	3217.75	3398.88
ENSG00000165288	BRWD3	367.56	306.665	448.753	0.518914	1.43288	0.138264	3.75307	0.000174685	0.00103219	277.789	326.843	339.659	282.368	357.189	479.996	509.075
ENSG00000164975	SNAPC3	1042.91	876.688	1264.54	0.518644	1.43261	0.0844182	6.14375	8.05946e-10	1.43615e-08	922.106	873.404	878.208	833.032	1126.15	1338.94	1328.52
ENSG00000114631	PODXL2	360.019	301.176	438.476	0.518033	1.432	0.111484	4.64671	3.37265e-06	3.05922e-05	297.08	270.001	293.342	344.282	463.99	434.148	417.29
ENSG00000271605	MILR1	123.937	103.166	151.632	0.517973	1.43194	0.146818	3.52799	0.000418724	0.00219474	100.313	102.753	101.716	107.881	147.148	147.835	159.914
ENSG00000169855	ROBO1	628.644	525.551	766.103	0.517632	1.4316	0.12616	4.10296	4.07889e-05	0.000282172	489.99	558.585	622.102	431.526	684.711	814.028	799.57
ENSG00000144224	UBXN4	3262.69	2729.76	3973.27	0.516919	1.4309	0.121293	4.26173	2.02854e-05	0.000152559	2306.23	3213.78	3095.07	2303.97	3625.29	4120.67	4173.85
ENSG00000166033	HTRA1	7818.95	6580.64	9470.03	0.516857	1.43083	0.0716659	7.21203	5.51223e-13	1.49715e-11	6306.2	6110.55	6509.82	7395.97	9243.01	9537.23	9629.85
ENSG00000138709	LARP1B	533.339	446.771	648.764	0.516369	1.43035	0.113193	4.56185	5.07059e-06	4.41306e-05	400.287	443.807	534.917	408.073	634.871	675.55	635.871
ENSG00000106392	C1GALT1	758.877	638.423	919.482	0.515738	1.42973	0.0897647	5.74545	9.16793e-09	1.39017e-07	602.842	702.877	645.715	602.26	847.286	942.214	968.946
ENSG00000163291	PAQR3	379.703	315.417	465.419	0.515393	1.42938	0.160875	3.20368	0.00135685	0.00609594	256.569	376.034	382.343	246.72	423.643	512.744	459.871
ENSG00000177425	PAWR	1733.76	1456.38	2103.6	0.51515	1.42914	0.0992016	5.19296	2.06975e-07	2.43393e-06	1315.64	1618.91	1602.03	1288.95	1943.77	2165.13	2201.89
ENSG00000067082	KLF6	4726.75	3978.49	5724.43	0.51444	1.42844	0.0819206	6.27973	3.39155e-10	6.47205e-09	3672.99	4080.62	4390.13	3770.22	5203.57	5877.84	6091.87
ENSG00000136051	KIAA1033	2176.71	1817.65	2655.47	0.5143	1.4283	0.138077	3.72474	0.00019552	0.00113599	1561.6	2211.38	2038.86	1458.74	2260.61	2764.89	2940.9
ENSG00000243335	KCTD7	383.713	322.308	465.587	0.513893	1.4279	0.0954776	5.38234	7.35244e-08	9.41634e-07	324.088	315.912	339.659	309.573	482.976	443.505	470.28
ENSG00000038219	BOD1L1	1222.7	1020.3	1492.57	0.513669	1.42768	0.143035	3.59121	0.000329146	0.00178037	957.795	1108.43	1226.04	788.942	1215.15	1598.11	1664.43
ENSG00000090054	SPTLC1	1542.44	1297.5	1869.02	0.513557	1.42757	0.0918283	5.59258	2.23721e-08	3.15237e-07	1227.87	1354.38	1456.72	1151.05	1736.1	1934.95	1936
ENSG00000089048	ESF1	611.903	512.158	744.896	0.513465	1.42747	0.1287	3.98961	6.61808e-05	0.00043263	442.727	574.982	599.398	431.526	681.151	770.052	783.484
ENSG00000124783	SSR1	5609.02	4730.96	6779.76	0.513085	1.4271	0.0634424	8.08742	6.09436e-16	2.28491e-14	4483.21	4970.42	4979.54	4490.68	6488.74	6825.67	7024.86
ENSG00000133816	MICAL2	5882.83	4960.36	7112.78	0.512873	1.42689	0.0675197	7.59589	3.05687e-14	9.44271e-13	4963.56	4899.37	5410.93	4567.61	6799.64	7304.73	7233.98
ENSG00000210140	MT-TC	716.984	603.044	868.904	0.51282	1.42684	0.0906525	5.65698	1.54061e-08	2.23505e-07	540.146	597.937	650.256	623.836	880.512	814.028	912.172
ENSG00000159023	EPB41	1373.77	1157.66	1661.91	0.512766	1.42678	0.077603	6.60756	3.90699e-11	8.41279e-10	1135.27	1189.32	1246.93	1059.11	1581.84	1650.51	1753.38
ENSG00000153956	CACNA2D1	893.426	744.206	1092.39	0.512676	1.42669	0.153341	3.34337	0.000827682	0.00396247	609.593	876.683	885.474	605.074	895.939	1129.35	1251.87
ENSG00000142875	PRKACB	2110.97	1775.21	2558.65	0.512584	1.4266	0.0976844	5.24735	1.54302e-07	1.84979e-06	1584.75	1970.9	1932.6	1612.59	2343.68	2574.95	2757.33
ENSG00000109929	SC5D	611.523	514.062	741.47	0.51236	1.42638	0.104395	4.9079	9.2056e-07	9.53523e-06	465.876	531.257	569.428	489.688	658.604	772.859	792.946
ENSG00000005243	COPZ2	299.778	251.408	364.272	0.512033	1.42606	0.115091	4.44893	8.62988e-06	7.11565e-05	238.243	257.977	227.045	282.368	383.296	349.003	360.516
ENSG00000196418	ZNF124	141.424	118.007	172.648	0.511892	1.42592	0.152542	3.35575	0.000791502	0.00380737	111.887	120.243	121.696	118.201	148.334	200.232	169.376
ENSG00000047315	POLR2B	5159.18	4350.08	6237.97	0.511892	1.42592	0.0729102	7.02085	2.20524e-12	5.62968e-11	4116.68	4481.8	4737.06	4064.78	5837.25	6341	6535.66
ENSG00000115084	SLC35F5	829.654	696.534	1007.15	0.51115	1.42519	0.116071	4.40377	1.06385e-05	8.57946e-05	650.104	744.416	784.666	606.95	862.712	1056.37	1102.37
ENSG00000204397	CARD16	501.823	422.76	607.24	0.511041	1.42508	0.0835636	6.1156	9.61941e-10	1.68591e-08	412.826	408.827	434.109	435.278	595.711	613.796	612.215
ENSG00000114698	PLSCR4	3412.67	2857.24	4153.23	0.510828	1.42487	0.130547	3.91298	9.11659e-05	0.000577787	2456.7	3288.11	3352.99	2331.18	3664.45	4106.63	4688.6
ENSG00000075539	FRYL	1795.94	1504.56	2184.45	0.510797	1.42484	0.127845	3.99543	6.45774e-05	0.000423161	1391.84	1583.93	1787.29	1255.18	1800.19	2326.06	2427.1
ENSG00000203668	CHML	745.531	625.103	906.102	0.510325	1.42437	0.126185	4.04427	5.24874e-05	0.000352639	552.685	731.298	692.032	524.398	811.685	925.372	981.247
ENSG00000217128	FNIP1	452.37	379.603	549.393	0.510102	1.42415	0.123831	4.11933	3.79971e-05	0.000264486	336.627	414.293	423.211	344.282	474.67	570.755	602.753
ENSG00000100393	EP300	1758.17	1474.88	2135.88	0.509989	1.42404	0.122243	4.17194	3.02021e-05	0.000216128	1448.75	1595.96	1645.62	1209.21	1764.58	2271.79	2371.27
ENSG00000116678	LEPR	471.753	392.693	577.166	0.509778	1.42383	0.162791	3.13148	0.00173927	0.00753433	346.272	498.463	428.66	297.377	473.483	628.767	629.247
ENSG00000131724	IL13RA1	3536.3	2986.46	4269.41	0.509318	1.42338	0.065429	7.78429	7.01065e-15	2.32323e-13	2949.58	3059.65	3150.47	2786.15	4060.8	4233.88	4513.55
ENSG00000135622	SEMA4F	285.259	239.74	345.952	0.50908	1.42314	0.112284	4.53385	5.79168e-06	4.96604e-05	228.598	230.649	265.188	234.525	322.775	359.295	355.785
ENSG00000169118	CSNK1G1	800.026	671.989	970.741	0.508941	1.423	0.116611	4.36444	1.27451e-05	0.000100869	648.175	694.132	784.666	560.983	879.326	971.22	1061.68
ENSG00000051382	PIK3CB	759.584	639.94	919.109	0.508043	1.42212	0.0996968	5.09588	3.47126e-07	3.92049e-06	636.601	670.083	690.215	562.86	823.552	950.635	983.14
ENSG00000144036	EXOC6B	1304.65	1100.72	1576.56	0.508033	1.42211	0.0839976	6.04819	1.46485e-09	2.50532e-08	1049.43	1112.8	1209.69	1030.97	1443	1640.22	1646.45
ENSG00000113657	DPYSL3	7806.26	6603.3	9410.2	0.507896	1.42198	0.0454815	11.1671	5.90817e-29	5.48399e-27	6520.33	6477.84	6855.84	6559.19	9178.93	9617.69	9433.98
ENSG00000134278	SPIRE1	1484.59	1252.72	1793.74	0.507722	1.4218	0.0843471	6.01943	1.75031e-09	2.96963e-08	1179.64	1350	1339.56	1141.67	1672.02	1846.07	1863.14
ENSG00000178053	MLF1	159.667	133.648	194.358	0.507403	1.42149	0.140335	3.61566	0.000299587	0.00164277	116.71	136.64	148.033	133.21	185.121	203.975	193.978
ENSG00000183530	PRR14L	1102.27	926.253	1336.95	0.507186	1.42128	0.118947	4.26397	2.00829e-05	0.000151183	795.751	990.368	1038.96	879.937	1117.85	1391.33	1501.68
ENSG00000061987	MON2	1067.9	898.595	1293.64	0.506999	1.42109	0.109942	4.61152	3.99744e-06	3.56507e-05	824.687	929.153	1025.33	815.208	1117.85	1333.32	1429.76
ENSG00000033627	ATP6V0A1	1028.9	869.345	1241.64	0.506908	1.421	0.0735585	6.89122	5.5317e-12	1.34228e-10	868.092	884.335	803.738	921.214	1198.54	1262.21	1264.17
ENSG00000136048	DRAM1	1698.49	1435.35	2049.35	0.506062	1.42017	0.0717746	7.05071	1.78006e-12	4.59953e-11	1371.59	1407.94	1472.16	1489.7	1947.33	1977.06	2223.66
ENSG00000196428	TSC22D2	634.6	533.657	769.191	0.505835	1.41995	0.119669	4.22696	2.36874e-05	0.000175059	470.699	647.128	543.999	472.802	722.685	758.824	826.064
ENSG00000143878	RHOB	12364.5	10468	14893.2	0.504696	1.41882	0.0508374	9.92766	3.15586e-23	2.03862e-21	9917.47	10643.7	10563.9	10746.9	14974.6	15356.1	14348.7
ENSG00000159256	MORC3	625.946	523.874	762.042	0.504583	1.41871	0.146965	3.43336	0.000596148	0.00297778	441.762	594.658	627.551	431.526	638.431	811.221	836.473
ENSG00000179163	FUCA1	476.774	402.141	576.284	0.504294	1.41843	0.0983663	5.1267	2.94866e-07	3.3883e-06	378.102	384.779	413.221	432.464	536.377	567.013	625.462
ENSG00000101335	MYL9	1729.93	1459.87	2090.02	0.504015	1.41816	0.0913928	5.51482	3.49132e-08	4.72119e-07	1447.78	1367.49	1316.86	1707.34	2128.89	2054.72	2086.45
ENSG00000056586	RC3H2	1846.45	1555.55	2234.31	0.503772	1.41792	0.10971	4.59186	4.39306e-06	3.8781e-05	1400.52	1692.15	1707.38	1422.16	1878.51	2384.07	2440.34
ENSG00000120063	GNA13	1167.9	984.152	1412.9	0.503194	1.41735	0.109435	4.59809	4.2638e-06	3.78672e-05	883.525	1095.31	1111.61	846.166	1308.9	1485.84	1443.96
ENSG00000135837	CEP350	866.626	727.095	1052.67	0.503066	1.41722	0.137869	3.64887	0.000263398	0.00147307	707.013	831.865	801.013	568.488	863.899	1134.96	1159.14
ENSG00000176788	BASP1	2987.61	2527.66	3600.87	0.502214	1.41639	0.0705829	7.11525	1.11714e-12	2.93417e-11	2301.41	2504.34	2621	2683.9	3803.29	3516.23	3483.1
ENSG00000121274	PAPD5	382.962	321.627	464.743	0.501473	1.41566	0.136531	3.67295	0.000239765	0.00135959	272.002	367.289	372.353	274.863	426.016	483.739	484.473
ENSG00000100625	SIX4	133.091	111.132	162.369	0.501141	1.41533	0.164555	3.04543	0.00232346	0.00965383	92.5965	137.733	104.44	109.758	167.321	171.227	148.559
ENSG00000154380	ENAH	2314.64	1953.19	2796.56	0.500949	1.41514	0.103975	4.81797	1.45029e-06	1.42824e-05	1760.3	2245.27	2123.32	1683.89	2697.31	2697.52	2994.84
ENSG00000117479	SLC19A2	247.977	208.641	300.424	0.500807	1.415	0.126368	3.96307	7.39906e-05	0.000477964	217.023	225.183	220.687	171.672	299.042	297.541	304.688
ENSG00000106511	MEOX2	193.808	161.856	236.411	0.500359	1.41457	0.16011	3.12509	0.00177751	0.00766698	116.71	183.644	171.646	175.425	252.762	217.074	239.398
ENSG00000170832	USP32	1099.27	927.419	1328.42	0.500297	1.4145	0.109859	4.55399	5.26378e-06	4.55424e-05	867.127	978.344	1018.98	845.227	1124.97	1356.71	1503.57
ENSG00000102218	RP2	651.203	545.808	791.73	0.500282	1.41449	0.147595	3.38957	0.000700036	0.003426	487.096	609.962	659.337	426.835	671.658	810.285	893.247

## Sheet: down
ENSEMBL_ID	GENE	baseMean	baseMean_C	baseMean_KD	log2FoldChange	fold change	lfcSE	stat	pvalue	padj	C1	C2	C3	C4	KD2	KD3	KD4
ENSG00000260566	RP11-20G6.3	52.8213	92.4372	0	-3.25987	0.104395	0.2785	-11.7051	1.20018e-31	1.37417e-29	79.0928	125.709	61.7561	103.191	0	0	0
ENSG00000102575	ACP5	73.2188	121.582	8.73519	-2.85331	0.138378	0.239713	-11.903	1.14132e-32	1.34711e-30	136.966	101.66	112.614	135.086	13.0534	8.42098	4.73118
ENSG00000240583	AQP1	3632.18	5777.03	772.389	-2.77449	0.146148	0.119416	-23.2338	2.07602e-119	5.6708e-116	5691.79	6131.32	5420.01	5865	962.393	607.246	747.527
ENSG00000133800	LYVE1	403.083	619.195	114.934	-2.27621	0.206439	0.137278	-16.581	9.55895e-62	3.97341e-59	545.933	656.966	656.613	617.269	100.867	101.052	142.882
ENSG00000177830	CHID1	1496.28	2266.99	468.66	-2.21287	0.215705	0.0961869	-23.0059	4.06649e-117	9.71942e-114	2379.54	2190.62	2118.78	2379.02	538.75	460.347	406.882
ENSG00000130300	PLVAP	840.453	1270.38	267.217	-2.14735	0.225726	0.121698	-17.6449	1.11413e-69	5.91758e-67	1475.76	1180.57	1104.34	1320.84	303.789	238.594	259.269
ENSG00000136011	STAB2	26.3908	43.4147	3.69235	-2.10512	0.232432	0.274248	-7.67598	1.64159e-14	5.24021e-13	41.4755	49.1905	43.5926	39.4002	3.56002	4.67832	2.83871
ENSG00000276409	CCL14	2747.18	4130.01	903.424	-2.09734	0.233689	0.118493	-17.7001	4.18326e-70	2.42388e-67	3921.85	4223.82	3646.34	4728.02	1075.13	749.467	885.677
ENSG00000137474	MYO7A	53.8215	84.748	12.5862	-2.06061	0.239714	0.244336	-8.43352	3.35427e-17	1.38525e-15	112.852	71.0529	76.287	78.8003	14.2401	12.1636	11.3548
ENSG00000163083	INHBB	35.2727	56.6565	6.76093	-2.01273	0.247803	0.266179	-7.56158	3.98204e-14	1.21825e-12	39.5464	56.8423	61.7561	68.4812	7.12005	7.48532	5.67742
ENSG00000275431	CTB-186H2.3	326.623	486.324	113.687	-1.98895	0.251923	0.131324	-15.1454	8.12701e-52	2.31935e-49	462.982	501.743	447.732	532.84	134.094	106.666	100.301
ENSG00000266714	MYO15B	379.775	561.11	137.994	-1.91303	0.265534	0.132021	-14.4904	1.39375e-47	3.21083e-45	595.125	617.614	490.416	541.283	150.708	147.835	115.441
ENSG00000181444	ZNF467	102.992	155.868	32.4908	-1.88871	0.270049	0.213925	-8.82882	1.05786e-18	4.9577e-17	182.299	162.875	123.512	154.786	43.907	32.7483	20.8172
ENSG00000186642	PDE2A	652.702	949.949	256.372	-1.83924	0.27947	0.0940175	-19.5627	3.21518e-85	3.07388e-82	918.248	972.878	893.647	1015.02	264.628	238.594	265.892
ENSG00000132622	HSPA12B	343.484	501.699	132.531	-1.82647	0.281955	0.130047	-14.0446	8.31048e-45	1.67268e-42	547.862	473.322	494.049	491.564	161.388	115.087	121.118
ENSG00000250714	RP11-1149O23.4	14.3412	25.097	0	-1.77065	0.293076	0.287694	-6.15463	7.52547e-10	1.34859e-08	25.0782	39.3524	19.0717	16.8858	0	0	0
ENSG00000184344	GDF3	274.016	399.587	106.589	-1.76345	0.294544	0.152201	-11.5863	4.8371e-31	5.16705e-29	379.067	402.269	372.353	444.659	111.547	79.5315	128.688
ENSG00000169418	NPR1	801.355	1155.07	329.734	-1.74802	0.29771	0.107686	-16.2325	2.96951e-59	1.15878e-56	1198.93	1169.64	1045.31	1206.4	386.856	287.249	315.097
ENSG00000274461	RP11-323P17.2	43.747	66.425	13.5096	-1.74569	0.298191	0.238954	-7.30555	2.76136e-13	7.76471e-12	64.6246	69.9598	63.5725	67.5432	9.4934	16.842	14.1935
ENSG00000101331	CCM2L	206.395	299.505	82.2489	-1.73102	0.30124	0.151819	-11.4019	4.09262e-30	4.18476e-28	324.088	296.236	261.555	316.139	96.1206	68.3035	82.3226
ENSG00000067057	PFKP	6304.25	9031.56	2667.85	-1.71245	0.305141	0.0937854	-18.2592	1.74688e-74	1.23711e-71	9226.85	8611.61	9011.85	9275.93	3117.39	2615.18	2270.97
ENSG00000084734	GCKR	114.715	167.133	44.8243	-1.70664	0.306373	0.174193	-9.79741	1.1551e-22	7.17098e-21	175.547	178.179	154.39	160.415	49.8403	46.7832	37.8495
ENSG00000124593	PRICKLE4	596.884	853.973	254.099	-1.69303	0.309278	0.102458	-16.5241	2.46084e-61	1.00114e-58	817.935	957.574	836.432	803.951	269.375	257.308	235.613
ENSG00000171345	KRT19	1021.23	1461.97	433.578	-1.68258	0.311525	0.11567	-14.5464	6.15162e-48	1.47031e-45	1707.25	1272.39	1380.43	1487.83	488.91	422.92	388.903
ENSG00000259001	RPPH1	157.207	227.854	63.0106	-1.67115	0.314002	0.167833	-9.95721	2.34553e-23	1.56268e-21	235.349	250.325	232.494	193.248	54.587	76.7245	57.7204
ENSG00000223749	MIR503HG	276.186	396.982	115.124	-1.66288	0.315809	0.146513	-11.3497	7.4439e-30	7.26198e-28	363.634	429.597	337.842	456.854	123.414	119.765	102.194
ENSG00000196169	KIF19	21.6028	34.0829	4.9627	-1.65133	0.318347	0.278873	-5.92144	3.19143e-09	5.24854e-08	32.7946	36.073	30.8781	36.5859	8.30672	3.74266	2.83871
ENSG00000250424	RP5-877J2.1	12.5791	22.0134	0	-1.64293	0.320206	0.286322	-5.73804	9.57784e-09	1.44969e-07	14.4682	29.5143	29.0617	15.0096	0	0	0
ENSG00000128917	DLL4	890.906	1260.82	397.692	-1.63607	0.321732	0.0786179	-20.8103	3.4881e-96	4.16849e-93	1278.02	1247.25	1248.75	1269.25	423.643	406.078	363.355
ENSG00000271895	RP4-635E18.8	64.3985	95.4008	23.0623	-1.62716	0.323724	0.231995	-7.01379	2.3195e-12	5.91349e-11	72.341	103.847	86.2769	119.139	29.6669	19.649	19.871
ENSG00000177685	CRACR2B	125.843	181.225	52.0001	-1.61379	0.326739	0.178475	-9.04213	1.53653e-19	7.7725e-18	189.051	182.551	153.482	199.815	62.8937	50.5259	42.5806
ENSG00000184497	TMEM255B	1009.26	1422.76	457.936	-1.6094	0.327734	0.0753713	-21.353	3.65631e-101	5.82603e-98	1413.06	1415.59	1387.7	1474.69	482.976	465.025	425.806
ENSG00000177294	FBXO39	21.0989	33.2704	4.87033	-1.5991	0.330083	0.279516	-5.72096	1.05922e-08	1.58229e-07	36.6528	27.328	38.1435	30.9573	2.37335	5.61399	6.62366
ENSG00000203883	SOX18	558.69	787.145	254.084	-1.57033	0.336732	0.111535	-14.0792	5.0983e-45	1.04822e-42	829.51	830.772	697.481	790.818	278.868	263.857	219.527
ENSG00000159640	ACE	3150.05	4415.79	1462.4	-1.56266	0.338527	0.0822317	-19.0031	1.60794e-80	1.28106e-77	4641.4	4576.9	4040.49	4404.38	1635.24	1396.01	1355.96
ENSG00000164867	NOS3	2567.71	3602.06	1188.57	-1.54658	0.34232	0.10464	-14.78	1.97148e-49	5.09415e-47	4082.93	3544.99	3310.31	3470.03	1382.48	1149.93	1033.29
ENSG00000154118	JPH3	50.4191	73.6484	19.4465	-1.53886	0.344158	0.23105	-6.66027	2.73321e-11	6.05581e-10	71.3764	75.4254	69.9297	77.8622	27.2935	15.9063	15.1398
ENSG00000049540	ELN	411.927	581.085	186.384	-1.53819	0.344318	0.143451	-10.7228	7.95853e-27	6.27693e-25	652.033	594.658	519.478	558.169	237.335	159.063	162.753
ENSG00000167874	TMEM88	491.475	691.814	224.355	-1.53406	0.345304	0.135007	-11.3628	6.40621e-30	6.31408e-28	775.495	648.221	649.347	694.193	262.255	238.594	172.215
ENSG00000181652	ATG9B	70.7014	103.065	27.5493	-1.53222	0.345745	0.22863	-6.70176	2.05922e-11	4.64869e-10	112.852	80.891	87.1851	131.334	35.6002	23.3916	23.6559
ENSG00000271447	MMP28	176.425	249.413	79.1084	-1.53167	0.345876	0.151312	-10.1226	4.385e-24	3.06006e-22	235.349	248.139	225.228	288.935	78.3205	80.4671	78.5376
ENSG00000088882	CPXM1	191.992	270.253	87.6434	-1.52455	0.347589	0.143526	-10.6221	2.35214e-26	1.80623e-24	246.924	271.094	280.627	282.368	102.054	82.3385	78.5376
ENSG00000111199	TRPV4	230.557	324.518	105.275	-1.51876	0.348985	0.144176	-10.5341	6.01398e-26	4.56323e-24	349.166	332.309	305.148	311.449	117.481	116.022	82.3226
ENSG00000123143	PKN1	4631.58	6455.81	2199.27	-1.5093	0.351281	0.0968453	-15.5847	9.25405e-55	2.94911e-52	6924.48	6171.76	5757.85	6969.14	2487.27	2169.81	1940.73
ENSG00000145020	AMT	156.432	220.383	71.1643	-1.49963	0.353645	0.154156	-9.72799	2.29084e-22	1.39057e-20	202.555	237.207	201.616	240.153	67.6404	72.0462	73.8064
ENSG00000148671	ADIRF	295.161	412.961	138.094	-1.49907	0.353781	0.129607	-11.5663	6.10598e-31	6.45041e-29	473.592	372.754	408.68	396.816	147.148	141.285	125.849
ENSG00000139410	SDSL	130.427	184.208	58.719	-1.49904	0.353788	0.165523	-9.05642	1.34805e-19	6.92903e-18	195.803	182.551	167.105	191.372	60.5204	66.4322	49.2043
ENSG00000108798	ABI3	1134.28	1582.92	536.096	-1.49659	0.354391	0.117885	-12.6953	6.27779e-37	9.09377e-35	1791.16	1483.37	1398.59	1658.56	633.684	504.323	470.28
ENSG00000274736	CCL23	63.0222	92.5554	23.6444	-1.4939	0.355053	0.246859	-6.05161	1.43404e-09	2.45922e-08	74.2701	96.1947	87.1851	112.572	37.9736	14.035	18.9247
ENSG00000156298	TSPAN7	517.005	720.797	245.282	-1.48756	0.356615	0.120914	-12.3026	8.76933e-35	1.16443e-32	686.757	753.161	697.481	745.789	280.055	193.683	262.107
ENSG00000163687	DNASE1L3	38.2181	56.028	14.4716	-1.47795	0.358998	0.243289	-6.07489	1.24072e-09	2.14501e-08	55.9437	59.0286	47.2253	61.9146	14.2401	14.035	15.1398
ENSG00000115252	PDE1A	44.3249	64.0646	18.0053	-1.45278	0.365317	0.231628	-6.27204	3.56339e-10	6.7864e-09	65.5892	62.3079	61.7561	66.6051	20.1735	19.649	14.1935
ENSG00000132470	ITGB4	494.852	686.66	239.108	-1.44726	0.366717	0.127119	-11.3851	4.96289e-30	4.9945e-28	785.141	731.298	615.745	614.455	274.122	218.945	224.258
ENSG00000228401	RP11-251M1.1	99.7862	140.354	45.6958	-1.43748	0.369211	0.179312	-8.01665	1.08668e-15	3.92786e-14	151.434	147.571	121.696	140.715	43.907	43.9762	49.2043
ENSG00000115339	GALNT3	17.5739	27.1526	4.8024	-1.41998	0.373716	0.282294	-5.03016	4.90062e-07	5.40708e-06	28.9364	31.7005	24.5208	23.4525	5.93337	3.74266	4.73118
ENSG00000009724	MASP2	21.6068	34.1644	4.86328	-1.39525	0.380179	0.287461	-4.85371	1.21176e-06	1.22205e-05	44.3691	48.0973	25.429	18.762	2.37335	7.48532	4.73118
ENSG00000104368	PLAT	2443.97	3338.14	1251.74	-1.37712	0.384986	0.095401	-14.4351	3.11143e-47	6.91786e-45	3386.52	3081.51	3678.12	3206.42	1433.5	1118.12	1203.61
ENSG00000072163	LIMS2	669.049	921.548	332.384	-1.37707	0.385001	0.143302	-9.60953	7.28778e-22	4.27453e-20	1033.03	924.781	756.512	971.871	409.403	322.804	264.946
ENSG00000189129	PLAC9	64.9215	91.6662	29.2619	-1.3566	0.390501	0.220953	-6.13977	8.26429e-10	1.46997e-08	103.206	98.3809	86.2769	78.8003	37.9736	29.9413	19.871
ENSG00000120875	DUSP4	973.782	1323.28	507.78	-1.3555	0.3908	0.0833732	-16.2582	1.95403e-59	7.78397e-57	1298.28	1358.75	1251.47	1384.63	558.924	484.674	479.742
ENSG00000065618	COL17A1	131.233	181.06	64.7959	-1.34994	0.392309	0.169635	-7.95789	1.74998e-15	6.20805e-14	172.654	180.365	178.911	192.31	79.5072	49.5902	65.2903
ENSG00000058056	USP13	436.865	594.713	226.4	-1.34952	0.392423	0.103332	-13.0601	5.56802e-39	8.65577e-37	551.721	620.893	631.184	575.055	239.708	212.396	227.097
ENSG00000160801	PTH1R	10.5903	17.9397	0.791116	-1.34889	0.392595	0.28506	-4.73194	2.22379e-06	2.10918e-05	24.1137	20.7693	9.98996	16.8858	2.37335	0	0
ENSG00000179044	EXOC3L1	137.637	189.856	68.0119	-1.34481	0.393706	0.167238	-8.0413	8.88911e-16	3.24368e-14	216.058	184.738	162.564	196.063	72.3871	72.9818	58.6667
ENSG00000204301	NOTCH4	1074.55	1457.63	563.788	-1.34339	0.394093	0.0797957	-16.8354	1.3425e-63	5.83408e-61	1556.78	1506.32	1394.96	1372.44	567.23	585.726	538.409
ENSG00000220785	MTMR9LP	408.154	555.661	211.478	-1.34134	0.394655	0.111845	-11.9928	3.87403e-33	4.6297e-31	523.749	609.962	518.57	570.364	229.028	214.267	191.14
ENSG00000163815	CLEC3B	45.7672	65.2044	19.851	-1.34132	0.394659	0.23736	-5.65099	1.59528e-08	2.30562e-07	66.5537	68.8666	66.297	59.1003	23.7335	12.1636	23.6559
ENSG00000168397	ATG4B	1219.04	1655.28	637.378	-1.33078	0.397554	0.106377	-12.51	6.57834e-36	9.04924e-34	1744.86	1620.01	1477.61	1778.64	734.551	628.767	548.817
ENSG00000177721	ANXA2R	180.727	247.069	92.2714	-1.32942	0.397928	0.1467	-9.06215	1.27905e-19	6.60994e-18	240.172	226.276	248.841	272.987	105.614	89.8238	81.3763
ENSG00000116667	C1orf21	460.532	622.842	244.12	-1.31352	0.402338	0.0999994	-13.1353	2.06699e-39	3.32125e-37	618.274	615.427	664.786	592.879	264.628	225.495	242.237
ENSG00000099901	RANBP1	3065.1	4135.74	1637.57	-1.30784	0.403926	0.0858027	-15.2424	1.85051e-52	5.44364e-50	4105.11	4024.87	4039.58	4373.42	1859.52	1617.76	1435.44
ENSG00000024422	EHD2	6005.63	8088.05	3229.07	-1.30687	0.404196	0.0677652	-19.2853	7.13205e-83	6.4939e-80	8515.02	7693.39	7686.82	8456.97	3463.9	3105.47	3117.85
ENSG00000127528	KLF2	291.054	395.134	152.28	-1.3067	0.404243	0.131351	-9.94817	2.56873e-23	1.69954e-21	426.33	351.985	394.149	408.073	175.628	151.578	129.634
ENSG00000065054	SLC9A3R2	1168.98	1582.86	617.143	-1.30306	0.405267	0.115917	-11.2413	2.55706e-29	2.44468e-27	1825.89	1536.93	1409.49	1559.12	688.271	649.351	513.806
ENSG00000167779	IGFBP6	167.243	228.241	85.9112	-1.29769	0.406778	0.161166	-8.05187	8.15359e-16	2.98668e-14	235.349	209.879	210.697	257.039	104.427	82.3385	70.9677
ENSG00000068831	RASGRP2	27.5758	40.1237	10.8453	-1.29404	0.407806	0.264339	-4.8954	9.81037e-07	1.00852e-05	38.5819	47.0042	32.6944	42.2145	11.8667	13.0993	7.56989
ENSG00000225968	ELFN1	26.5616	38.7459	10.3158	-1.294	0.40782	0.267048	-4.84555	1.26261e-06	1.26334e-05	48.2273	39.3524	32.6944	34.7097	13.0534	7.48532	10.4086
ENSG00000037280	FLT4	2322.43	3120.44	1258.41	-1.29272	0.40818	0.0680104	-19.0077	1.47242e-80	1.22409e-77	3262.1	3151.47	2972.47	3095.73	1326.7	1286.54	1161.98
ENSG00000198719	DLL1	139.02	189.85	71.2464	-1.29191	0.408409	0.159064	-8.12195	4.58768e-16	1.73705e-14	186.157	182.551	214.33	176.363	64.0804	70.1748	79.4839
ENSG00000171346	KRT15	122.226	167.366	62.0385	-1.2912	0.40861	0.17356	-7.43952	1.01053e-13	2.95902e-12	172.654	146.478	158.023	192.31	67.6404	66.4322	52.043
ENSG00000167037	SGSM1	88.5718	122	44.0005	-1.28587	0.410122	0.193831	-6.63401	3.26684e-11	7.1064e-10	136.966	111.498	132.594	106.943	51.027	35.5552	45.4193
ENSG00000096433	ITPR3	3375.04	4530.31	1834.68	-1.28034	0.411699	0.0791701	-16.172	7.95039e-59	2.98077e-56	4792.83	4617.34	4473.69	4237.39	2052.95	1743.14	1707.96
ENSG00000101188	NTSR1	64.2184	90.5545	29.1035	-1.27975	0.411868	0.236988	-5.40004	6.6627e-08	8.63127e-07	131.178	68.8666	89.0015	73.1717	30.8535	28.0699	28.3871
ENSG00000274272	RP11-44M6.7	62.6949	87.8245	29.1888	-1.27961	0.411907	0.228511	-5.59977	2.14642e-08	3.03114e-07	108.029	98.3809	72.6543	72.2336	36.7869	28.0699	22.7097
ENSG00000267283	AC005306.3	8.60532	15.0593	0	-1.27646	0.412808	0.278132	-4.58939	4.44543e-06	3.91975e-05	21.22	19.6762	10.8981	8.44289	0	0	0
ENSG00000227953	LINC01341	22.8788	34.2469	7.72126	-1.27638	0.412831	0.280216	-4.55497	5.23929e-06	4.53716e-05	38.5819	31.7005	25.429	41.2764	7.12005	3.74266	12.3011
ENSG00000143554	SLC27A3	426.405	575.365	227.792	-1.27461	0.413335	0.123152	-10.3499	4.18852e-25	3.0452e-23	555.579	609.962	487.692	648.227	246.828	221.752	214.796
ENSG00000204161	C10orf128	66.6136	94.7121	29.1489	-1.26488	0.416134	0.24701	-5.12077	3.04295e-07	3.48408e-06	85.8446	83.0772	91.726	118.201	13.0534	31.8126	42.5806
ENSG00000136059	VILL	184.338	249.665	97.2345	-1.26189	0.416997	0.149176	-8.45907	2.69513e-17	1.11786e-15	266.215	224.09	230.677	277.677	94.934	87.9525	108.817
ENSG00000229855	CTC-546K23.1	755.865	1014.8	410.618	-1.26105	0.417239	0.10235	-12.321	6.98004e-35	9.33324e-33	1090.9	1118.26	936.332	913.709	395.163	399.529	437.161
ENSG00000164850	GPER1	62.7768	87.0097	30.4662	-1.25726	0.418338	0.219233	-5.73481	9.76212e-09	1.47326e-07	92.5965	91.8222	73.5624	90.0575	41.5336	25.2629	24.6021
ENSG00000125878	TCF15	27.0756	39.302	10.7739	-1.25479	0.419054	0.269153	-4.662	3.13153e-06	2.85541e-05	37.6173	39.3524	41.7762	38.4621	15.4268	12.1636	4.73118
ENSG00000099625	CBARP	68.0198	94.3947	32.8532	-1.25443	0.419158	0.216266	-5.80041	6.61535e-09	1.02506e-07	101.277	112.591	70.8379	92.8718	30.8535	37.4266	30.2796
ENSG00000205609	EIF3CL	632.585	867.277	319.663	-1.25142	0.420036	0.193882	-6.45452	1.08562e-10	2.23686e-09	1197.97	552.026	895.464	823.651	283.615	272.278	403.097
ENSG00000235770	LINC00607	3017.04	4021.15	1678.22	-1.25027	0.420369	0.0556662	-22.4602	1.01747e-111	1.9455e-108	3938.24	4020.5	4127.67	3998.18	1771.7	1645.83	1617.12
ENSG00000089820	ARHGAP4	266.689	359.685	142.693	-1.24807	0.42101	0.147314	-8.47217	2.40865e-17	1.00339e-15	378.102	377.127	324.22	359.292	181.561	123.508	123.011
ENSG00000066735	KIF26A	154.364	209.312	81.0987	-1.24674	0.4214	0.162502	-7.67213	1.69163e-14	5.38197e-13	241.137	216.438	207.065	172.61	79.5072	75.7888	88
ENSG00000003137	CYP26B1	451.331	603.505	248.433	-1.24128	0.422997	0.0990279	-12.5347	4.82449e-36	6.68472e-34	618.274	625.265	577.601	592.879	249.202	227.366	268.731
ENSG00000130702	LAMA5	2226.66	2991.26	1207.21	-1.2412	0.423021	0.127797	-9.71231	2.67204e-22	1.60667e-20	3455.01	3217.06	2727.26	2565.7	1229.39	1410.98	981.247
ENSG00000103528	SYT17	45.5335	64.5959	20.1171	-1.23757	0.424087	0.252689	-4.8976	9.70131e-07	9.98379e-06	46.2982	76.5185	70.8379	64.7289	23.7335	25.2629	11.3548
ENSG00000181031	RPH3AL	180.735	242.818	97.9575	-1.23637	0.424439	0.137456	-8.99466	2.36973e-19	1.18307e-17	247.888	247.045	234.31	242.03	110.361	88.8881	94.6236
ENSG00000250510	GPR162	246.525	330.251	134.89	-1.2296	0.426435	0.128349	-9.58017	9.68848e-22	5.66524e-20	352.059	315.912	309.689	343.344	150.708	134.736	119.226
ENSG00000110675	ELMOD1	727.016	975.568	395.613	-1.22312	0.428354	0.140731	-8.69124	3.58504e-18	1.59048e-16	967.44	994.74	1078.92	861.175	504.337	311.576	370.925
ENSG00000262246	CORO7	675.094	901.167	373.665	-1.21855	0.429713	0.11738	-10.3813	3.01772e-25	2.20236e-23	1025.31	873.404	811.003	894.947	434.323	361.166	325.505
ENSG00000205560	CPT1B	115.08	156.935	59.2738	-1.21354	0.43121	0.1992	-6.09206	1.11467e-09	1.93819e-08	129.249	143.199	149.849	205.444	67.6404	46.7832	63.3978
ENSG00000167644	C19orf33	112.045	151.633	59.2597	-1.21345	0.431236	0.179148	-6.77347	1.25727e-11	2.91354e-10	166.867	146.478	127.145	166.044	67.6404	50.5259	59.6129
ENSG00000243678	NME2	4832.76	6425.48	2709.15	-1.20851	0.432715	0.0996658	-12.1256	7.72798e-34	9.65795e-32	6566.63	5747.63	6377.23	7010.42	3161.3	2570.27	2395.87
ENSG00000197467	COL13A1	2068.89	2748.37	1162.92	-1.20481	0.433828	0.0992129	-12.1436	6.19991e-34	7.90323e-32	2946.69	2745.92	2543.81	2757.07	1364.68	1106.89	1017.2
ENSG00000002587	HS3ST1	65.1114	89.1901	33.0065	-1.20209	0.434646	0.210421	-5.71278	1.11148e-08	1.64876e-07	101.277	94.0084	81.736	79.7384	33.2269	39.2979	26.4946
ENSG00000186994	KANK3	374.921	498.981	209.509	-1.19676	0.436254	0.119779	-9.99139	1.66227e-23	1.11916e-21	538.217	489.718	459.538	508.45	219.535	232.045	176.946
ENSG00000146678	IGFBP1	92.8228	126.485	47.9401	-1.18846	0.438772	0.210362	-5.64957	1.60854e-08	2.32303e-07	127.32	127.895	106.257	144.467	67.6404	41.1692	35.0107
ENSG00000144063	MALL	2178.06	2874.19	1249.89	-1.1865	0.439369	0.0676556	-17.5373	7.43868e-69	3.64705e-66	2915.82	2726.24	2847.14	3007.55	1339.76	1184.55	1225.38
ENSG00000162390	ACOT11	156.303	209.083	85.9302	-1.18504	0.439814	0.150996	-7.84815	4.22218e-15	1.44423e-13	235.349	200.041	187.993	212.949	81.8805	91.6951	84.215
ENSG00000120948	TARDBP	3940.3	5197.29	2264.32	-1.18334	0.440331	0.0669134	-17.6846	5.50683e-70	3.09695e-67	5036.86	5461.23	5292.86	4998.19	2454.04	2140.8	2198.11
ENSG00000185187	SIGIRR	467.301	621.052	262.3	-1.17554	0.442717	0.132227	-8.89032	6.09336e-19	2.89829e-17	697.367	647.128	514.937	624.774	284.802	282.571	219.527
ENSG00000004468	CD38	23.6208	34.2087	9.50352	-1.1752	0.442821	0.274961	-4.27407	1.91934e-05	0.000145346	28.9364	36.073	40.868	30.9573	10.6801	13.0993	4.73118
ENSG00000099331	MYO9B	2394.08	3151.52	1384.15	-1.17473	0.442967	0.0582885	-20.1537	2.49613e-90	2.51203e-87	3274.64	3096.81	3046.03	3188.6	1380.1	1434.37	1337.98
ENSG00000110900	TSPAN11	222.706	295.83	125.207	-1.17214	0.443763	0.13126	-8.92991	4.26367e-19	2.07973e-17	272.002	288.584	289.709	333.025	123.414	122.572	129.634
ENSG00000050767	COL23A1	30.0872	42.6288	13.3651	-1.17102	0.444106	0.261314	-4.48129	7.41935e-06	6.2331e-05	54.9791	30.6074	41.7762	43.1526	11.8667	14.035	14.1935
ENSG00000138185	ENTPD1	1228.45	1616.64	710.867	-1.16826	0.444957	0.067837	-17.2216	1.82902e-66	8.32681e-64	1632.98	1684.5	1569.33	1579.76	709.631	684.906	738.064
ENSG00000161653	NAGS	155.842	208.379	85.7927	-1.16806	0.445019	0.162172	-7.2026	5.90731e-13	1.59539e-11	231.491	196.762	170.738	234.525	84.2539	87.0168	86.1075
ENSG00000100558	PLEK2	113.602	152.13	62.2305	-1.1657	0.445747	0.173274	-6.72751	1.72596e-11	3.92414e-10	176.512	135.547	141.676	154.786	70.0138	58.0112	58.6667
ENSG00000019102	VSIG2	67.6917	91.8352	35.5004	-1.16451	0.446117	0.2095	-5.55849	2.72116e-08	3.7786e-07	90.6674	104.94	83.5524	88.1813	46.2803	29.9413	30.2796
ENSG00000166510	CCDC68	81.7133	111.106	42.5227	-1.16217	0.446839	0.206607	-5.62504	1.85467e-08	2.65442e-07	101.277	114.778	129.869	98.5004	29.6669	44.9119	52.9892
ENSG00000179954	SSC5D	26.4504	37.8066	11.3088	-1.16127	0.447118	0.267853	-4.33548	1.45439e-05	0.000113453	33.7591	48.0973	29.9699	39.4002	9.4934	14.9706	9.46236
ENSG00000185955	C7orf61	24.4477	34.9356	10.4639	-1.15787	0.448172	0.269308	-4.29945	1.71226e-05	0.000130856	45.3337	30.6074	28.1535	35.6478	10.6801	9.35664	11.3548
ENSG00000169136	ATF5	1055.06	1387.04	612.407	-1.15759	0.448261	0.08228	-14.0689	5.89993e-45	1.20013e-42	1406.31	1363.12	1306.87	1471.88	666.911	602.568	567.742
ENSG00000167861	HID1	886.709	1165.25	515.321	-1.15573	0.44884	0.0794811	-14.5409	6.6716e-48	1.57491e-45	1175.78	1198.06	1079.82	1207.33	541.124	508.066	496.774
ENSG00000270547	LINC01235	381.264	503.2	218.684	-1.15488	0.449102	0.105251	-10.9727	5.1725e-28	4.47527e-26	511.21	514.86	488.6	498.131	192.241	237.659	226.151
ENSG00000169026	MFSD7	39.1381	53.9958	19.3278	-1.15373	0.449462	0.235841	-4.89198	9.98244e-07	1.02345e-05	54.0146	50.2836	55.3989	56.286	16.6134	23.3916	17.9785
ENSG00000118777	ABCG2	678.232	893.214	391.589	-1.14999	0.450628	0.10571	-10.8787	1.45548e-27	1.2369e-25	855.553	899.639	950.863	866.804	412.963	327.483	434.323
ENSG00000197558	SSPO	31.728	44.2535	15.0275	-1.14909	0.450909	0.252957	-4.54262	5.55583e-06	4.77881e-05	41.4755	39.3524	41.7762	54.4098	17.8001	14.035	13.2473
ENSG00000131477	RAMP2	495.513	654.793	283.139	-1.14248	0.452979	0.136419	-8.37482	5.53065e-17	2.26449e-15	602.842	631.824	630.276	754.232	347.696	232.045	269.677
ENSG00000167083	GNGT2	62.0831	83.8732	33.0295	-1.13774	0.45447	0.20433	-5.56818	2.57413e-08	3.58746e-07	81.0219	80.891	84.4606	89.1194	28.4802	31.8126	38.7957
ENSG00000267583	RP11-322E11.5	541.694	710.813	316.201	-1.1375	0.454546	0.0976665	-11.6468	2.38269e-31	2.64881e-29	722.445	651.5	732.9	736.408	335.829	285.378	327.398
ENSG00000111077	TNS2	1983.49	2602.31	1158.39	-1.13311	0.455931	0.0995636	-11.3808	5.21201e-30	5.21774e-28	2873.38	2560.09	2332.2	2643.56	1305.34	1163.03	1006.8
ENSG00000179855	GIPC3	50.7197	69.5716	25.5839	-1.12651	0.458022	0.237404	-4.74513	2.08374e-06	1.99216e-05	81.9864	52.4698	76.287	67.5432	24.9202	18.7133	33.1183
ENSG00000158859	ADAMTS4	541.628	711.661	314.918	-1.12623	0.45811	0.116172	-9.69456	3.18006e-22	1.90614e-20	835.297	659.152	728.359	623.836	309.722	325.611	309.419
ENSG00000158106	RHPN1	241.772	320.431	136.893	-1.12135	0.459664	0.164121	-6.83243	8.349e-12	1.98066e-10	348.201	347.613	296.974	288.935	162.574	150.642	97.4624
ENSG00000196421	LINC00176	60.1222	80.9632	32.3343	-1.11764	0.460846	0.207169	-5.39484	6.85848e-08	8.8251e-07	77.1637	89.636	73.5624	83.4908	32.0402	29.0056	35.957
ENSG00000069424	KCNAB2	49.6835	67.5271	25.892	-1.11683	0.461105	0.230178	-4.85205	1.22194e-06	1.22973e-05	70.4119	63.401	77.1952	59.1003	34.4136	23.3916	19.871
ENSG00000132514	CLEC10A	10.3806	16.4552	2.28098	-1.1158	0.461434	0.287747	-3.87772	0.000105441	0.000657364	19.2909	13.1175	10.8981	22.5144	1.18667	1.87133	3.78495
ENSG00000205364	MT1M	25.4687	35.8925	11.5704	-1.114	0.462013	0.266892	-4.17396	2.99345e-05	0.000214448	35.6882	30.6074	46.3171	30.9573	13.0534	9.35664	12.3011
ENSG00000251247	ZNF345	59.4419	80.7359	31.0498	-1.1116	0.46278	0.224448	-4.95259	7.32313e-07	7.74906e-06	81.9864	92.9153	90.8178	57.2241	27.2935	33.6839	32.172
ENSG00000147697	GSDMC	163.097	214.876	94.0574	-1.11099	0.462975	0.147311	-7.54183	4.63437e-14	1.40657e-12	209.307	215.345	240.667	194.187	99.6807	95.4378	87.0538
ENSG00000185739	SRL	20.4759	29.3428	8.6534	-1.1099	0.463326	0.27526	-4.03218	5.52617e-05	0.000366902	35.6882	26.2349	25.429	30.0192	7.12005	7.48532	11.3548
ENSG00000205336	ADGRG1	2767.82	3604.4	1652.39	-1.10785	0.463984	0.0735153	-15.0697	2.56356e-51	7.2085e-49	3920.88	3472.85	3435.64	3588.23	1783.57	1598.11	1575.48
ENSG00000204131	NHSL2	1122.2	1460.79	670.744	-1.10473	0.464988	0.0705342	-15.6624	2.73418e-55	8.86105e-53	1429.46	1466.97	1532.1	1414.65	646.738	663.386	702.107
ENSG00000250575	RP4-669L17.8	18.0606	28.3504	4.3408	-1.10176	0.465946	0.28786	-3.82743	0.000129486	0.000787498	18.3264	40.4455	21.7963	32.8335	3.56002	0	9.46236
ENSG00000088836	SLC4A11	302.753	395.662	178.874	-1.10136	0.466078	0.11198	-9.83531	7.9324e-23	4.95671e-21	409.932	365.103	401.415	406.197	179.188	189.004	168.43
ENSG00000139725	RHOF	168.706	221.94	97.7272	-1.09957	0.466656	0.14556	-7.55406	4.21898e-14	1.28662e-12	235.349	197.855	240.667	213.887	89.0006	101.987	102.194
ENSG00000117643	MAN1C1	383.921	501.21	227.535	-1.09825	0.467084	0.110561	-9.93344	2.97789e-23	1.93018e-21	450.443	521.419	508.58	524.398	242.082	204.911	235.613
ENSG00000260244	RP11-588K22.2	127.277	168.788	71.928	-1.09556	0.467955	0.180456	-6.07106	1.27065e-09	2.19477e-08	150.469	207.693	173.462	143.529	78.3205	60.8182	76.6452
ENSG00000152217	SETBP1	286.843	375.796	168.239	-1.08869	0.470188	0.136114	-7.99836	1.26085e-15	4.53172e-14	350.13	409.921	422.303	320.83	160.201	159.999	184.516
ENSG00000265107	GJA5	981.771	1274.41	591.586	-1.08737	0.47062	0.0803448	-13.5337	9.88736e-42	1.8355e-39	1316.61	1183.85	1322.31	1274.88	617.071	547.364	610.323
ENSG00000228315	GUSBP11	291.759	385.949	166.173	-1.08679	0.470807	0.178042	-6.10413	1.03362e-09	1.80491e-08	391.606	421.945	272.453	457.792	183.935	129.122	185.462
ENSG00000137507	LRRC32	3067.22	3976.98	1854.19	-1.0862	0.471001	0.0685251	-15.8511	1.38159e-56	4.71739e-54	4136.94	3952.73	3697.19	4121.07	1988.87	1778.7	1795.01
ENSG00000270015	RP11-540B6.6	87.1024	115.923	48.6756	-1.08615	0.471018	0.19135	-5.67623	1.37696e-08	2.00984e-07	105.136	124.616	131.686	102.253	41.5336	47.7189	56.7742
ENSG00000273796	LL21NC02-21A1.1	35.2993	48.1416	18.1762	-1.081	0.472702	0.243876	-4.43258	9.31123e-06	7.61506e-05	46.2982	43.7249	48.1334	54.4098	22.5468	16.842	15.1398
ENSG00000163520	FBLN2	107.229	141.671	61.3071	-1.0785	0.473522	0.182834	-5.89876	3.66245e-09	5.95491e-08	160.115	147.571	139.859	119.139	74.7605	53.3329	55.8279
ENSG00000106123	EPHB6	143.676	188.821	83.4821	-1.07219	0.475595	0.170397	-6.29232	3.12759e-10	6.01032e-09	203.519	196.762	187.085	167.92	105.614	78.5958	66.2366
ENSG00000251322	SHANK3	3651.12	4724.26	2220.27	-1.06568	0.477747	0.08437	-12.6311	1.42353e-36	2.00142e-34	5232.66	4893.9	4351.08	4419.39	2293.84	2337.29	2029.68
ENSG00000113721	PDGFRB	28.106	38.6794	14.0081	-1.06541	0.477838	0.255952	-4.16252	3.14754e-05	0.000223813	33.7591	41.5386	38.1435	41.2764	16.6134	12.1636	13.2473
ENSG00000108342	CSF3	71.4336	95.7895	38.9591	-1.06337	0.478513	0.225186	-4.72219	2.33317e-06	2.19658e-05	97.4192	101.66	79.0115	105.067	55.7737	35.5552	25.5484
ENSG00000198598	MMP17	44.0678	59.6614	23.2764	-1.06203	0.478957	0.238479	-4.45336	8.45374e-06	6.99152e-05	70.4119	60.1217	49.9498	58.1622	28.4802	25.2629	16.086
ENSG00000167755	KLK6	12.8757	19.5149	4.02351	-1.0609	0.479332	0.288855	-3.67279	0.000239918	0.00136005	16.3973	21.8624	16.3472	23.4525	8.30672	1.87133	1.89247
ENSG00000158825	CDA	37.212	50.8314	19.0528	-1.05741	0.480494	0.250081	-4.22827	2.35498e-05	0.000174128	50.1564	44.818	42.6844	65.667	21.3601	14.035	21.7634
ENSG00000132561	MATN2	1914.55	2468.24	1176.29	-1.05625	0.480881	0.0673252	-15.6888	1.80508e-55	5.95086e-53	2413.3	2550.25	2523.83	2385.59	1269.74	1131.22	1127.91
ENSG00000223392	CLDN10-AS1	15.0824	22.3702	5.3653	-1.05478	0.481369	0.288121	-3.66091	0.000251325	0.00141216	28.9364	21.8624	21.7963	16.8858	9.4934	1.87133	4.73118
ENSG00000181350	LRRC75A	198.161	257.357	119.233	-1.05317	0.481907	0.129996	-8.10159	5.4244e-16	2.0498e-14	247.888	270.001	247.933	263.606	128.161	118.829	110.71
ENSG00000162591	MEGF6	1043.51	1350.85	633.735	-1.05287	0.482008	0.106732	-9.86465	5.92416e-23	3.72618e-21	1456.47	1486.65	1177.91	1282.38	646.738	691.456	563.011
ENSG00000141753	IGFBP4	17106.9	22050.4	10515.5	-1.05005	0.482951	0.0751963	-13.9641	2.58074e-44	5.08724e-42	22641.8	21512.6	20134.3	23913.1	11426.5	10110.8	10009.3
ENSG00000180089	TMEM86B	53.6547	72.0094	29.1818	-1.0487	0.483405	0.230146	-4.55666	5.19723e-06	4.513e-05	85.8446	69.9598	58.1234	74.1098	36.7869	29.9413	20.8172
ENSG00000236060	HSPB1P1	41.8351	59.9646	17.6624	-1.04771	0.483736	0.282319	-3.71107	0.000206381	0.00119041	105.136	48.0973	47.2253	39.4002	28.4802	8.42098	16.086
ENSG00000255152	MSH5-SAPCD1	99.1117	134.496	51.9329	-1.04412	0.484941	0.243204	-4.29319	1.76121e-05	0.000134114	94.5256	158.503	120.788	164.167	35.6002	81.4028	38.7957
ENSG00000168000	BSCL2	288.424	380.689	165.404	-1.04399	0.484984	0.195901	-5.32917	9.86618e-08	1.24276e-06	318.3	358.544	292.433	553.479	193.428	168.42	134.366
ENSG00000148411	NACC2	1000.59	1288.74	616.401	-1.04211	0.485616	0.0824383	-12.6411	1.25263e-36	1.77418e-34	1383.16	1256	1286.89	1228.91	621.817	659.643	567.742
ENSG00000149781	FERMT3	2120.67	2732.18	1305.33	-1.03864	0.486785	0.092713	-11.2028	3.95136e-29	3.70363e-27	2969.84	2696.73	2523.83	2738.31	1458.42	1323.03	1134.54
ENSG00000279716	AC006128.2	90.1075	118.159	52.7059	-1.03665	0.487459	0.182025	-5.69509	1.23305e-08	1.81223e-07	121.533	133.361	110.798	106.943	59.3337	50.5259	48.2581
ENSG00000074370	ATP2A3	38.0376	52.4881	18.7701	-1.03544	0.487866	0.262351	-3.94679	7.92068e-05	0.000508226	71.3764	52.4698	34.5108	51.5955	17.8001	25.2629	13.2473
ENSG00000159314	ARHGAP27	592.169	762.847	364.599	-1.03367	0.488468	0.0988398	-10.458	1.34682e-25	1.00596e-23	735.949	795.792	685.675	833.97	379.736	365.845	348.215
ENSG00000253177	RP11-100L22.1	18.9222	27.0448	8.09215	-1.03359	0.488494	0.281048	-3.67762	0.000235422	0.00133616	20.2555	37.1661	25.429	25.3287	8.30672	10.2923	5.67742
ENSG00000171105	INSR	455.314	586.799	280.001	-1.02965	0.489828	0.110279	-9.3368	9.92849e-21	5.43962e-19	570.047	603.403	649.347	524.398	303.789	277.892	258.323
ENSG00000258610	RP11-488C13.7	352.627	459.516	210.109	-1.02801	0.490386	0.166464	-6.17555	6.59329e-10	1.19839e-08	409.932	411.014	420.487	596.631	238.522	161.87	229.935
ENSG00000054219	LY75	300.78	390.704	180.881	-1.0251	0.491376	0.153198	-6.69135	2.21116e-11	4.96239e-10	339.52	425.224	463.171	334.901	174.441	157.192	211.011
ENSG00000185339	TCN2	3327.55	4265.94	2076.36	-1.0189	0.493491	0.0805775	-12.645	1.19206e-36	1.701e-34	4292.23	4058.76	3937.86	4774.93	2216.71	1980.8	2031.57
ENSG00000182575	NXPH3	66.2937	87.2102	38.4051	-1.01812	0.49376	0.203991	-4.991	6.00678e-07	6.49268e-06	88.7383	89.636	93.5424	76.9241	47.467	33.6839	34.0645
ENSG00000177595	PIDD1	426.108	549.063	262.169	-1.01543	0.494681	0.123389	-8.22948	1.88029e-16	7.47463e-15	626.955	552.026	501.314	515.955	269.375	291.927	225.204
ENSG00000072195	SPEG	169.294	218.823	103.256	-1.01537	0.494701	0.141918	-7.15466	8.38794e-13	2.23068e-11	232.456	226.276	197.983	218.577	110.361	105.73	93.6774
ENSG00000138678	GPAT3	117.215	152.333	70.3906	-1.01491	0.494858	0.164607	-6.16568	7.01805e-10	1.26956e-08	154.327	168.341	154.39	132.272	74.7605	70.1748	66.2366
ENSG00000164530	PI16	27.8727	37.9314	14.461	-1.01125	0.496115	0.254495	-3.97357	7.08033e-05	0.000459081	38.5819	39.3524	38.1435	35.6478	14.2401	16.842	12.3011
ENSG00000140398	NEIL1	498.667	640.41	309.677	-1.00911	0.496853	0.112921	-8.93638	4.02115e-19	1.97656e-17	611.522	634.01	599.398	716.708	339.389	322.804	266.839
ENSG00000130201	EXOC3L2	34.9148	47.104	18.6625	-1.0087	0.496994	0.249773	-4.03847	5.38017e-05	0.0003597	47.2628	42.6317	56.3071	42.2145	24.9202	14.035	17.0323
ENSG00000267194	RP1-193H18.2	43.8369	58.4823	24.3098	-1.00852	0.497055	0.232828	-4.33162	1.48015e-05	0.000115142	54.9791	69.9598	51.7662	57.2241	29.6669	23.3916	19.871
ENSG00000279119	AC006449.2	56.8689	76.3756	30.8599	-1.00851	0.497058	0.244852	-4.11887	3.80727e-05	0.000264916	64.6246	78.7047	89.0015	73.1717	47.467	27.1343	17.9785
ENSG00000185432	METTL7A	614.568	788.657	382.449	-1.00819	0.497168	0.110498	-9.12406	7.23608e-20	3.8116e-18	870.021	778.302	777.401	728.903	441.443	334.032	371.871
ENSG00000184113	CLDN5	2634.06	3379.83	1639.69	-1.00716	0.497526	0.107376	-9.37969	6.61674e-21	3.65661e-19	3591.01	3217.06	3072.37	3638.89	1910.55	1635.54	1372.99
ENSG00000124440	HIF3A	202.912	262.239	123.809	-1.00664	0.497705	0.145451	-6.9208	4.49085e-12	1.10231e-10	283.577	282.025	220.687	262.668	122.227	137.543	111.656
ENSG00000176194	CIDEA	15.0012	21.8296	5.89671	-1.00581	0.49799	0.286534	-3.51027	0.000447658	0.00232537	26.0428	14.2106	23.6126	23.4525	3.56002	5.61399	8.51613
ENSG00000134873	CLDN10	19.2217	27.5557	8.10977	-1.00421	0.498544	0.283992	-3.53604	0.000406173	0.00213834	22.1846	36.073	17.2554	34.7097	8.30672	5.61399	10.4086
ENSG00000239704	CDRT4	32.6233	44.3983	16.9235	-1.00262	0.499093	0.257664	-3.8912	9.97493e-05	0.000626167	58.8373	33.8868	43.5926	41.2764	17.8001	13.0993	19.871
ENSG00000115290	GRB14	638.194	816.244	400.794	-0.998631	0.500475	0.0991993	-10.0669	7.73695e-24	5.30245e-22	793.822	840.61	821.901	808.642	452.123	344.325	405.935
ENSG00000137727	ARHGAP20	94.0599	122.562	56.0567	-0.997532	0.500856	0.179583	-5.55471	2.78075e-08	3.85296e-07	110.923	137.733	127.145	114.448	48.6537	58.0112	61.5054
ENSG00000179304	FAM156B	468.704	608.969	281.684	-0.993746	0.502172	0.180348	-5.51015	3.58522e-08	4.8379e-07	614.416	614.334	490.416	716.708	395.163	213.331	236.559
ENSG00000240038	AMY2B	102.573	133.754	60.9973	-0.992887	0.502471	0.188652	-5.26307	1.41672e-07	1.71451e-06	145.647	138.826	111.706	138.839	60.5204	47.7189	74.7527
ENSG00000010438	PRSS3	537.219	688.228	335.874	-0.992534	0.502594	0.120604	-8.22971	1.87674e-16	7.47463e-15	714.729	649.314	640.266	748.603	403.469	294.734	309.419
ENSG00000124785	NRN1	545.706	696.758	344.303	-0.9921	0.502746	0.0918641	-10.7996	3.45541e-27	2.86021e-25	683.863	734.578	714.736	653.855	363.122	348.067	321.72
ENSG00000197635	DPP4	274.868	352.473	171.395	-0.99185	0.502833	0.117172	-8.46493	2.56309e-17	1.06541e-15	356.882	371.661	361.455	319.892	161.388	180.583	172.215
ENSG00000102878	HSF4	48.1919	64.6022	26.3116	-0.989948	0.503496	0.243031	-4.07334	4.63444e-05	0.000316031	55.9437	78.7047	59.0316	64.7289	27.2935	35.5552	16.086
ENSG00000088053	GP6	50.2307	66.4499	28.605	-0.989644	0.503602	0.220441	-4.48938	7.143e-06	6.02742e-05	58.8373	65.5873	65.3888	75.986	23.7335	32.7483	29.3333
ENSG00000160323	ADAMTS13	47.7807	63.8223	26.392	-0.988184	0.504112	0.236411	-4.17993	2.91595e-05	0.00020953	59.8019	55.7492	58.1234	81.6146	18.9868	32.7483	27.4409
ENSG00000171476	HOPX	463.107	591.324	292.151	-0.98645	0.504718	0.105964	-9.30932	1.28658e-20	6.98881e-19	623.097	537.816	602.122	602.26	323.962	261.05	291.441
ENSG00000158555	GDPD5	2277.46	2904	1442.06	-0.98446	0.505415	0.0914477	-10.7653	5.02056e-27	4.08503e-25	3093.3	2781.99	2661.87	3078.84	1520.13	1549.46	1256.6
ENSG00000274265	CH17-189H20.1	45.5374	60.8243	25.155	-0.984305	0.505469	0.23737	-4.14671	3.37286e-05	0.00023798	64.6246	60.1217	46.3171	72.2336	18.9868	26.1986	30.2796
ENSG00000144035	NAT8	26.471	36.1737	13.5341	-0.984075	0.50555	0.26638	-3.69425	0.000220538	0.00126293	40.511	29.5143	39.9598	34.7097	18.9868	13.0993	8.51613
ENSG00000181885	CLDN7	243.25	311.811	151.836	-0.981571	0.506428	0.128774	-7.6224	2.49e-14	7.75428e-13	335.662	306.074	271.545	333.963	145.961	156.256	153.29
ENSG00000139549	DHH	55.2369	73.1236	31.3878	-0.97954	0.507141	0.232533	-4.21249	2.52574e-05	0.000185037	74.2701	64.4942	89.0015	64.7289	41.5336	31.8126	20.8172
ENSG00000129467	ADCY4	1456.71	1851.33	930.552	-0.978399	0.507543	0.0666468	-14.6804	8.6132e-49	2.11145e-46	1793.09	1914.06	1759.14	1939.05	922.046	934.729	934.882
ENSG00000280079	CTC-260E6.4	56.4331	73.9609	33.0626	-0.971721	0.509897	0.217291	-4.47199	7.74962e-06	6.47359e-05	76.1992	75.4254	64.4807	79.7384	42.7203	27.1343	29.3333
ENSG00000167641	PPP1R14A	13.76	19.7164	5.81821	-0.970097	0.510472	0.285824	-3.39403	0.000688717	0.00338359	18.3264	20.7693	17.2554	22.5144	7.12005	6.54965	3.78495
ENSG00000135407	AVIL	55.7118	72.9721	32.6981	-0.968675	0.510975	0.212152	-4.56595	4.97237e-06	4.33744e-05	67.5183	76.5185	68.1134	79.7384	33.2269	37.4266	27.4409
ENSG00000165716	FAM69B	2068.32	2631.78	1317.03	-0.967601	0.511356	0.102516	-9.43855	3.77989e-21	2.14467e-19	2673.72	2663.94	2452.08	2737.37	1537.93	1316.48	1096.69
ENSG00000113389	NPR3	8.66767	13.3976	2.36113	-0.967168	0.511509	0.286692	-3.37355	0.000742056	0.00359849	8.68092	16.3968	17.2554	11.2572	2.37335	1.87133	2.83871
ENSG00000177943	MAMDC4	100.292	129.749	61.0157	-0.966876	0.511613	0.18245	-5.29939	1.1619e-07	1.43426e-06	147.576	137.733	110.798	122.891	66.4538	65.4965	51.0968
ENSG00000123892	RAB38	60.3646	78.6796	35.9446	-0.966726	0.511666	0.204049	-4.73772	2.16137e-06	2.05508e-05	74.2701	78.7047	73.5624	88.1813	39.1603	35.5552	33.1183
ENSG00000101187	SLCO4A1	112.118	144.75	68.6093	-0.965258	0.512187	0.174407	-5.53451	3.12105e-08	4.27184e-07	161.079	148.665	141.676	127.582	67.6404	80.4671	57.7204
ENSG00000099937	SERPIND1	491.582	627.084	310.911	-0.96411	0.512594	0.127695	-7.55008	4.35001e-14	1.32236e-12	703.154	532.35	603.03	669.803	359.562	273.214	299.957
ENSG00000197245	FAM110D	129.058	165.509	80.457	-0.962243	0.513258	0.155927	-6.17113	6.78051e-10	1.22891e-08	178.441	166.154	159.839	157.601	89.0006	81.4028	70.9677
ENSG00000173991	TCAP	32.9486	44.7532	17.209	-0.96169	0.513455	0.261361	-3.67954	0.000233652	0.00132768	30.8655	54.6561	38.1435	55.3479	13.0534	19.649	18.9247
ENSG00000248098	BCKDHA	442.709	565.118	279.498	-0.961125	0.513656	0.128209	-7.49654	6.55238e-14	1.96994e-12	659.75	495.184	498.59	606.95	255.135	292.863	290.495
ENSG00000277013	CTC-526N19.1	28.739	38.6096	15.5781	-0.955243	0.515755	0.25543	-3.73974	0.000184213	0.00107915	35.6882	32.7936	39.0517	46.905	16.6134	14.035	16.086
ENSG00000185924	RTN4RL1	11.1108	16.4434	4.00072	-0.954789	0.515917	0.288847	-3.30551	0.000948021	0.00446005	17.3618	14.2106	15.439	18.762	3.56002	6.54965	1.89247
ENSG00000095713	CRTAC1	181.398	232.226	113.628	-0.954769	0.515924	0.155408	-6.14361	8.06659e-10	1.43615e-08	201.59	256.884	214.33	256.101	132.908	101.052	106.925
ENSG00000259081	RP11-488C13.6	33.7	45.2292	18.3278	-0.953906	0.516233	0.254411	-3.74947	0.000177208	0.00104451	29.9009	51.3767	50.858	48.7812	20.1735	17.7776	17.0323
ENSG00000162407	PLPP3	1891.36	2391.35	1224.71	-0.952277	0.516816	0.0675667	-14.0939	4.14095e-45	8.60643e-43	2355.42	2365.51	2587.4	2257.07	1229.39	1203.26	1241.46
ENSG00000277726	RP4-635E18.9	15.1975	22.5378	5.41044	-0.949378	0.517856	0.288859	-3.28665	0.00101386	0.00473522	16.3973	25.1418	33.6026	15.0096	1.18667	8.42098	6.62366
ENSG00000254307	KB-1608C10.2	20.4313	28.7839	9.29457	-0.948445	0.518191	0.284308	-3.33597	0.000850017	0.00405316	32.7946	24.0487	24.5208	33.7716	16.6134	7.48532	3.78495
ENSG00000213445	SIPA1	1280.67	1622.2	825.284	-0.942384	0.520372	0.105059	-8.97004	2.96413e-19	1.46075e-17	1802.74	1570.82	1428.56	1686.7	882.886	881.396	711.57
ENSG00000100060	MFNG	5598.24	7078.2	3624.95	-0.941078	0.520844	0.0917422	-10.2578	1.0911e-24	7.84318e-23	7453.05	6718.32	6618.8	7522.62	4183.03	3430.15	3261.68
ENSG00000150760	DOCK1	2153.15	2717.08	1401.24	-0.936304	0.52257	0.0801856	-11.6767	1.67652e-31	1.89685e-29	2630.32	2810.41	2997.9	2429.68	1380.1	1419.4	1404.21
ENSG00000241158	ADAMTS9-AS1	29.0672	40.1118	14.3412	-0.935801	0.522752	0.277163	-3.37635	0.000734536	0.00356564	29.9009	47.0042	55.3989	28.143	16.6134	7.48532	18.9247
ENSG00000110492	MDK	2623.59	3314.07	1702.95	-0.933093	0.523734	0.0978712	-9.53389	1.51499e-21	8.77825e-20	3148.28	3210.5	3171.36	3726.13	1909.36	1734.72	1464.77
ENSG00000182511	FES	884.283	1119	571.322	-0.930804	0.524566	0.115343	-8.06988	7.03671e-16	2.61768e-14	1194.11	1071.26	981.741	1228.91	624.191	611.925	477.849
ENSG00000260912	RP11-363E7.4	183.438	233.062	117.272	-0.927522	0.525761	0.14695	-6.31181	2.75785e-10	5.36994e-09	215.094	240.487	224.32	252.349	135.281	97.3091	119.226
ENSG00000105825	TFPI2	3974.82	5004.67	2601.67	-0.927135	0.525902	0.076323	-12.1475	5.91367e-34	7.58894e-32	4410.87	5157.35	5465.42	4985.06	2622.55	2602.08	2580.39
ENSG00000168309	FAM107A	315.84	399.105	204.821	-0.926954	0.525968	0.110789	-8.36686	5.91735e-17	2.41764e-15	397.393	380.406	380.527	438.092	208.855	196.49	209.118
ENSG00000154027	AK5	1016.54	1280.29	664.879	-0.926145	0.526263	0.0867919	-10.6709	1.39318e-26	1.0785e-24	1286.7	1249.44	1207.88	1377.13	734.551	612.86	647.226
ENSG00000164619	BMPER	130.505	167.071	81.7504	-0.925333	0.526559	0.176021	-5.25694	1.46472e-07	1.76477e-06	142.753	196.762	186.177	142.591	89.0006	72.9818	83.2688
ENSG00000125910	S1PR4	11.0207	16.1575	4.17158	-0.925108	0.526641	0.288855	-3.20267	0.0013616	0.00611443	12.5391	19.6762	12.7145	19.7001	5.93337	3.74266	2.83871
ENSG00000162804	SNED1	564.411	712.107	367.482	-0.924746	0.526773	0.092973	-9.94639	2.61487e-23	1.7241e-21	703.154	767.371	688.399	689.503	334.642	382.687	385.118
ENSG00000168010	ATG16L2	357.671	452.572	231.137	-0.924641	0.526811	0.119278	-7.752	9.04531e-15	2.95146e-13	471.663	503.929	405.047	429.649	232.588	250.758	210.064
ENSG00000102886	GDPD3	112.173	143.961	69.7892	-0.923828	0.527109	0.18105	-5.10262	3.3498e-07	3.79453e-06	127.32	143.199	128.961	176.363	61.7071	79.5315	68.129
ENSG00000130052	STARD8	395.627	498.817	258.04	-0.92359	0.527195	0.101875	-9.06592	1.23559e-19	6.40262e-18	501.564	510.488	481.334	501.883	281.242	261.05	231.828
ENSG00000178031	ADAMTSL1	745.174	938.313	487.655	-0.921924	0.527805	0.0836634	-11.0194	3.07999e-28	2.72651e-26	943.326	909.477	1000.81	899.637	453.31	500.58	509.075
ENSG00000213561	RP11-386I14.2	27.3891	36.6524	15.038	-0.921851	0.527831	0.259953	-3.54622	0.000390793	0.0020699	39.5464	30.6074	42.6844	33.7716	17.8001	11.228	16.086
ENSG00000163638	ADAMTS9	1505.57	1899.26	980.653	-0.919456	0.528708	0.1063	-8.64962	5.16724e-18	2.26612e-16	1934.88	1911.87	2142.39	1607.9	916.113	925.372	1100.47
ENSG00000159167	STC1	88.6596	115.596	52.7444	-0.919332	0.528754	0.221072	-4.15852	3.20314e-05	0.000227178	111.887	95.1016	135.319	120.077	32.0402	53.3329	72.8602
ENSG00000130203	APOE	17.593	24.9329	7.80658	-0.917682	0.529359	0.286809	-3.19963	0.00137604	0.0061662	36.6528	19.6762	20.8881	22.5144	13.0534	3.74266	6.62366
ENSG00000234618	RPSAP9	43.2108	58.1826	23.2484	-0.916564	0.529769	0.263463	-3.47891	0.000503449	0.00256637	51.121	71.0529	32.6944	77.8622	18.9868	29.9413	20.8172
ENSG00000174640	SLCO2A1	620.734	782.002	405.71	-0.914849	0.530399	0.108375	-8.44154	3.13181e-17	1.29618e-15	822.758	802.351	738.349	764.551	454.496	337.775	424.86
ENSG00000166825	ANPEP	7509.57	9429.49	4949.66	-0.914131	0.530663	0.0748122	-12.219	2.46029e-34	3.20022e-32	9879.85	8606.14	8826.58	10405.4	5025.57	4893.53	4929.89
ENSG00000099875	MKNK2	2453.05	3079.35	1617.99	-0.912413	0.531296	0.0759519	-12.013	3.03499e-33	3.64982e-31	3226.41	3162.4	2938.86	2989.72	1682.7	1720.69	1450.58
ENSG00000133466	C1QTNF6	1009.32	1269.6	662.284	-0.912001	0.531448	0.100727	-9.0542	1.37566e-19	7.05203e-18	1331.07	1201.34	1196.98	1348.99	754.725	658.708	573.419
ENSG00000149150	SLC43A1	294.845	371.841	192.183	-0.911947	0.531467	0.121116	-7.52951	5.09305e-14	1.54333e-12	396.429	347.613	359.639	383.683	208.855	202.104	165.591
ENSG00000156966	B3GNT7	45.0931	58.7946	26.8244	-0.910553	0.531981	0.225822	-4.03218	5.52627e-05	0.000366902	63.6601	64.4942	54.4907	52.5336	24.9202	24.3273	31.2258
ENSG00000213903	LTB4R	244.206	308.579	158.374	-0.910348	0.532057	0.137395	-6.62578	3.45412e-11	7.48823e-10	287.435	308.26	291.525	347.097	186.308	148.771	140.043
ENSG00000154537	FAM27C	160.241	203.509	102.55	-0.909972	0.532196	0.160101	-5.68375	1.31771e-08	1.9322e-07	239.208	180.365	185.268	209.196	113.921	105.73	88
ENSG00000065057	NTHL1	285.721	361.67	184.455	-0.906673	0.533414	0.149022	-6.08415	1.17111e-09	2.02846e-08	411.861	321.378	326.944	386.497	219.535	184.326	149.505
ENSG00000102890	ELMO3	83.377	107.094	51.7542	-0.905913	0.533695	0.202807	-4.46687	7.9373e-06	6.60152e-05	118.639	90.7291	100.808	118.201	64.0804	53.3329	37.8495
ENSG00000213203	GIMAP1	995.54	1249.41	657.044	-0.905492	0.533851	0.0925017	-9.78892	1.25634e-22	7.77428e-21	1272.24	1297.54	1165.19	1262.68	749.978	625.024	596.129
ENSG00000105655	ISYNA1	755.152	950.886	494.174	-0.904202	0.534328	0.118023	-7.66124	1.84144e-14	5.83916e-13	995.412	980.53	820.085	1007.52	542.31	533.329	406.882
ENSG00000267317	CTB-25B13.12	53.8231	69.4719	32.958	-0.903321	0.534655	0.21078	-4.28561	1.82237e-05	0.000138496	63.6601	65.5873	72.6543	75.986	32.0402	30.8769	35.957
ENSG00000124479	NDP	25.789	34.396	14.313	-0.90283	0.534836	0.260381	-3.46734	0.000525627	0.00266521	33.7591	31.7005	31.7862	40.3383	16.6134	14.9706	11.3548
ENSG00000183048	SLC25A10	246.738	313.785	157.343	-0.902614	0.534917	0.170862	-5.28272	1.27281e-07	1.56009e-06	381.96	287.491	275.178	310.511	186.308	171.227	114.495
ENSG00000059804	SLC2A3	549.273	690.06	361.558	-0.900557	0.53568	0.104383	-8.6274	6.27611e-18	2.73361e-16	613.452	772.837	722.91	651.041	366.682	352.745	365.247
ENSG00000258555	SPECC1L-ADORA2A	543.872	682.764	358.682	-0.900526	0.535691	0.101207	-8.8979	5.69144e-19	2.72065e-17	728.233	618.707	642.082	742.037	365.496	341.518	369.032
ENSG00000168899	VAMP5	3070	3853.76	2024.99	-0.897025	0.536993	0.105648	-8.49072	2.05369e-17	8.5927e-16	3772.34	3582.16	3547.34	4513.2	2315.2	1808.64	1951.14
ENSG00000170801	HTRA3	216.175	273.736	139.427	-0.896703	0.537113	0.154228	-5.81416	6.09398e-09	9.54325e-08	287.435	213.159	296.974	297.377	125.787	158.127	134.366
ENSG00000107719	PALD1	1026.02	1283.88	682.213	-0.893288	0.538386	0.0887998	-10.0596	8.33614e-24	5.69269e-22	1325.29	1277.86	1239.66	1292.7	778.458	650.287	617.892
ENSG00000106351	AGFG2	1013.48	1268.6	673.316	-0.892019	0.538859	0.09384	-9.50575	1.9862e-21	1.14738e-19	1235.58	1230.85	1251.47	1356.49	764.218	663.386	592.344
ENSG00000197114	ZGPAT	511.676	645.395	333.384	-0.891713	0.538974	0.144443	-6.17347	6.68079e-10	1.21314e-08	748.488	627.452	563.979	641.66	397.536	347.132	255.484
ENSG00000103168	TAF1C	1290.53	1617	855.241	-0.890345	0.539485	0.100399	-8.8681	7.4406e-19	3.51288e-17	1610.79	1800.37	1408.58	1648.24	898.313	908.53	758.882
ENSG00000099998	GGT5	2442.54	3063.42	1614.7	-0.890318	0.539495	0.109188	-8.15398	3.52144e-16	1.36027e-14	3403.88	3048.72	2566.51	3234.57	1832.23	1590.63	1421.25
ENSG00000154146	NRGN	480.345	602.613	317.321	-0.88945	0.53982	0.11868	-7.49454	6.65336e-14	1.99403e-12	659.75	558.585	575.785	616.331	376.176	292.863	282.925
ENSG00000258461	RP11-164J13.1	27.6105	37.4228	14.5273	-0.88484	0.541547	0.271301	-3.26147	0.00110837	0.00511542	35.6882	43.7249	30.8781	39.4002	5.93337	17.7776	19.871
ENSG00000167550	RHEBL1	51.0755	66.3587	30.698	-0.884165	0.541801	0.23586	-3.74868	0.000177768	0.00104689	55.9437	62.3079	59.9398	87.2432	40.3469	26.1986	25.5484
ENSG00000229771	RP4-644L1.2	8.49043	12.6169	2.98843	-0.883332	0.542114	0.288206	-3.06493	0.0021772	0.00912145	13.5037	12.0243	11.8063	13.1334	2.37335	2.80699	3.78495
ENSG00000176454	LPCAT4	867.646	1082.78	580.807	-0.881732	0.542715	0.0862946	-10.2177	1.65218e-24	1.17878e-22	1063.89	1043.93	1082.55	1140.73	649.111	550.171	543.14
ENSG00000188191	PRKAR1B	482.176	602.329	321.972	-0.881101	0.542953	0.0977628	-9.01265	2.01143e-19	1.00682e-17	628.884	589.192	573.969	617.269	357.189	308.769	299.957
ENSG00000126882	FAM78A	1582.66	1972.24	1063.23	-0.880412	0.543212	0.0694356	-12.6795	7.67751e-37	1.10377e-34	1904.01	1991.67	1970.75	2022.54	1154.63	1032.04	1003.01
ENSG00000166689	PLEKHA7	107.747	136.81	68.9962	-0.880017	0.543361	0.175283	-5.02055	5.15225e-07	5.6586e-06	133.107	157.409	123.512	133.21	64.0804	81.4028	61.5054
ENSG00000263126	CTC-479C5.10	36.0297	46.959	21.4572	-0.87972	0.543473	0.236873	-3.71389	0.0002041	0.00117975	45.3337	49.1905	43.5926	49.7193	20.1735	24.3273	19.871
ENSG00000179914	ITLN1	50.1601	65.5765	29.6049	-0.878665	0.54387	0.242298	-3.62638	0.00028742	0.00158929	58.8373	79.7979	61.7561	61.9146	29.6669	41.1692	17.9785
ENSG00000115884	SDC1	217.746	274.471	142.112	-0.87852	0.543925	0.149217	-5.88755	3.91966e-09	6.33005e-08	326.981	272.187	267.004	231.711	132.908	159.063	134.366
ENSG00000145949	MYLK4	41.0848	53.8779	24.0273	-0.877455	0.544327	0.243239	-3.60737	0.000309312	0.00168933	49.1919	66.6804	50.858	48.7812	16.6134	31.8126	23.6559
ENSG00000105472	CLEC11A	144.079	182.059	93.4404	-0.877287	0.54439	0.16874	-5.19903	2.00329e-07	2.35867e-06	196.767	166.154	158.931	206.382	109.174	94.5021	76.6452
ENSG00000204305	AGER	148.287	186.885	96.8228	-0.876997	0.5445	0.156456	-5.6054	2.07773e-08	2.94502e-07	196.767	183.644	160.748	206.382	107.987	96.3734	86.1075
ENSG00000172889	EGFL7	5956.22	7453.76	3959.51	-0.875859	0.544929	0.113967	-7.68521	1.52741e-14	4.90026e-13	8050.1	7631.08	6507.1	7626.75	4536.66	4186.16	3155.7
ENSG00000142694	EVA1B	244.515	309.297	158.138	-0.875801	0.544951	0.171636	-5.10265	3.34922e-07	3.79453e-06	371.35	319.191	264.28	282.368	188.681	170.291	115.441
ENSG00000236609	ZNF853	63.2368	81.0294	39.5133	-0.87551	0.545061	0.215343	-4.06565	4.78979e-05	0.000325696	79.0928	79.7979	81.736	83.4908	54.587	34.6196	29.3333
ENSG00000106772	PRUNE2	362.84	454.468	240.669	-0.874641	0.54539	0.117188	-7.46354	8.42276e-14	2.49692e-12	440.798	490.811	491.324	394.94	224.281	250.758	246.968
ENSG00000165495	PKNOX2	117.066	147.717	76.1989	-0.874418	0.545474	0.167428	-5.22266	1.7637e-07	2.09334e-06	142.753	145.385	150.758	151.972	90.1873	60.8182	77.5914
ENSG00000095383	TBC1D2	289.56	361.919	193.081	-0.872888	0.546053	0.112559	-7.75496	8.83694e-15	2.8884e-13	381.96	333.402	380.527	351.787	198.175	190.876	190.194
ENSG00000169744	LDB2	2366.27	2946.35	1592.84	-0.869909	0.547181	0.0803715	-10.8236	2.66095e-27	2.22183e-25	2745.1	3174.42	3105.97	2759.89	1628.12	1472.74	1677.68
ENSG00000112977	DAP	5303.91	6598.69	3577.54	-0.869499	0.547337	0.0734264	-11.8418	2.37357e-32	2.76737e-30	6742.18	6415.53	6335.45	6901.6	3980.11	3417.98	3334.54
ENSG00000166289	PLEKHF1	70.4223	89.817	44.5628	-0.86946	0.547352	0.199774	-4.35222	1.34764e-05	0.000105955	93.561	92.9153	79.9197	92.8718	46.2803	52.3972	35.0107
ENSG00000160447	PKN3	1013.47	1264.69	678.514	-0.86942	0.547367	0.105527	-8.23882	1.73925e-16	6.95735e-15	1306.96	1216.64	1211.51	1323.66	768.965	708.298	558.279
ENSG00000184557	SOCS3	392.022	489.389	262.199	-0.868957	0.547543	0.114067	-7.61792	2.57799e-14	8.01524e-13	525.678	483.16	474.977	473.74	303.789	231.109	251.699
ENSG00000244257	PKD1P1	108.868	141.433	65.4491	-0.86817	0.547841	0.237425	-3.65661	0.000255568	0.00143348	166.867	175.993	154.39	68.4812	66.4538	60.8182	69.0753
ENSG00000174791	RIN1	284.591	358.211	186.431	-0.867058	0.548264	0.159721	-5.42858	5.6803e-08	7.48023e-07	398.358	335.588	284.26	414.64	220.721	183.39	155.183
ENSG00000170545	SMAGP	905.373	1128.01	608.521	-0.865597	0.548819	0.100628	-8.60194	7.83816e-18	3.37553e-16	1136.24	1012.23	1123.42	1240.17	685.898	551.106	588.559
ENSG00000226239	RP1-310O13.7	22.8326	30.6205	12.4487	-0.864517	0.54923	0.271778	-3.18097	0.00146785	0.00651806	30.8655	37.1661	27.2453	27.2049	16.6134	7.48532	13.2473
ENSG00000029534	ANK1	23.4803	31.2261	13.1526	-0.863724	0.549532	0.267113	-3.23355	0.00122263	0.00557811	30.8655	28.4212	29.9699	35.6478	17.8001	9.35664	12.3011
ENSG00000020181	ADGRA2	2579.57	3206.54	1743.6	-0.86289	0.54985	0.0784465	-10.9997	3.83333e-28	3.36225e-26	3354.69	3448.8	3072.37	2950.32	1858.33	1750.63	1621.85
ENSG00000107281	NPDC1	1737.9	2165.38	1167.93	-0.858473	0.551536	0.109126	-7.86677	3.63911e-15	1.25602e-13	2310.09	2153.45	1908.08	2289.9	1297.04	1245.37	961.376
ENSG00000147813	NAPRT	504.309	631.41	334.84	-0.858211	0.551636	0.141526	-6.06398	1.32791e-09	2.28542e-08	729.197	623.079	518.57	654.793	382.109	353.681	268.731
ENSG00000137225	CAPN11	48.2218	61.9724	29.8876	-0.857873	0.551766	0.224011	-3.8296	0.000128352	0.000781599	64.6246	66.6804	49.0416	67.5432	33.2269	29.9413	26.4946
ENSG00000171853	TRAPPC12	542.577	675.486	365.366	-0.857362	0.551961	0.110224	-7.77833	7.34904e-15	2.42278e-13	662.643	675.549	633.908	729.841	427.203	343.389	325.505
ENSG00000167371	PRRT2	46.0346	59.0923	28.6243	-0.857268	0.551997	0.220327	-3.8909	9.98748e-05	0.000626749	63.6601	59.0286	51.7662	61.9146	28.4802	29.0056	28.3871
ENSG00000183018	SPNS2	1821.88	2261.59	1235.6	-0.855343	0.552734	0.0797033	-10.7316	7.23419e-27	5.76354e-25	2247.39	2295.55	2119.69	2383.71	1262.62	1334.26	1109.94
ENSG00000197308	GATA3-AS1	43.1106	55.4965	26.5962	-0.854576	0.553028	0.226688	-3.76983	0.000163359	0.000970975	52.0855	60.1217	56.3071	53.4717	26.1068	22.4559	31.2258
ENSG00000151692	RNF144A	460.573	574.301	308.936	-0.854042	0.553233	0.117731	-7.25421	4.04023e-13	1.11156e-11	489.99	648.221	613.02	545.974	299.042	298.477	329.29
ENSG00000258301	RP11-488C13.5	538.286	683.533	344.624	-0.853669	0.553376	0.198203	-4.30704	1.65455e-05	0.000126953	716.658	588.099	435.926	993.447	407.029	296.606	330.237
ENSG00000154102	C16orf74	427.977	536.775	282.913	-0.853262	0.553532	0.156958	-5.43624	5.44151e-08	7.17567e-07	596.09	426.317	486.784	637.908	341.762	269.471	237.505
ENSG00000139737	SLAIN1	67.8412	85.9977	43.6325	-0.853054	0.553611	0.191548	-4.45348	8.44878e-06	6.99125e-05	83.9155	81.9841	89.9096	88.1813	41.5336	46.7832	42.5806
ENSG00000102057	KCND1	44.9014	58.3076	27.0263	-0.85284	0.553694	0.237464	-3.59145	0.000328849	0.00177977	61.731	68.8666	45.4089	57.2241	18.9868	31.8126	30.2796
ENSG00000173442	EHBP1L1	821.173	1019.91	556.195	-0.849846	0.554844	0.0916801	-9.26969	1.8668e-20	1.00832e-18	1079.33	1040.65	940.873	1018.78	517.39	619.41	531.785
ENSG00000144677	CTDSPL	1087.94	1348.02	741.153	-0.849183	0.555099	0.0743004	-11.4291	2.99359e-30	3.07745e-28	1271.27	1362.03	1343.2	1415.59	757.098	697.07	769.29
ENSG00000100288	CHKB	781.736	970.343	530.26	-0.849077	0.55514	0.0952732	-8.91203	5.01071e-19	2.43172e-17	949.114	934.619	898.188	1099.45	562.484	525.843	502.452
ENSG00000273132	RP11-350J20.12	72.6285	92.3796	46.2937	-0.847081	0.555909	0.21061	-4.02203	5.7698e-05	0.000381745	76.1992	86.3566	96.2669	110.696	56.9604	35.5552	46.3656
ENSG00000184232	OAF	866.535	1073.22	590.951	-0.846054	0.556304	0.0811933	-10.4202	2.00432e-25	1.49123e-23	1102.48	1024.25	1050.76	1115.4	633.684	595.083	544.086
ENSG00000167889	MGAT5B	55.358	70.6343	34.9897	-0.84597	0.556337	0.21444	-3.94502	7.97944e-05	0.000511138	81.0219	55.7492	74.4706	71.2955	34.4136	36.4909	34.0645
ENSG00000025434	NR1H3	202.693	253.801	134.55	-0.845421	0.556548	0.156001	-5.41935	5.98172e-08	7.84475e-07	237.278	270.001	215.238	292.687	150.708	141.285	111.656
ENSG00000114315	HES1	739.415	915.287	504.919	-0.841911	0.557904	0.0774373	-10.8722	1.56453e-27	1.32369e-25	929.823	963.04	883.657	884.628	507.897	496.838	510.021
ENSG00000087076	HSD17B14	253.748	315.921	170.85	-0.841112	0.558213	0.134436	-6.25658	3.93519e-10	7.41327e-09	310.584	294.05	297.882	361.168	194.615	167.484	150.452
ENSG00000074181	NOTCH3	252.189	314.634	168.929	-0.840171	0.558577	0.142209	-5.90801	3.46255e-09	5.65875e-08	363.634	300.608	298.791	295.501	176.814	190.876	139.097
ENSG00000255690	TRIL	29.6906	38.7459	17.6168	-0.839441	0.55886	0.252535	-3.32406	0.000887186	0.00421149	30.8655	44.818	41.7762	37.524	18.9868	17.7776	16.086
ENSG00000164403	SHROOM1	385.908	479.333	261.342	-0.839151	0.558972	0.114113	-7.3537	1.928e-13	5.51876e-12	515.068	466.763	420.487	515.017	261.068	278.828	244.129
ENSG00000127586	CHTF18	398.869	497.001	268.027	-0.838963	0.559045	0.137406	-6.1057	1.0235e-09	1.78887e-08	544.969	520.326	438.65	484.059	300.229	294.734	209.118
ENSG00000131652	THOC6	540	670.34	366.213	-0.838615	0.55918	0.115366	-7.26915	3.6176e-13	9.98156e-12	732.091	607.775	597.581	743.913	402.283	341.518	354.839
ENSG00000055163	CYFIP2	899.831	1113.54	614.89	-0.836918	0.559838	0.0860901	-9.72141	2.44363e-22	1.47863e-20	1052.32	1027.53	1196.98	1177.31	588.591	632.509	623.57
ENSG00000130475	FCHO1	31.5301	41.0176	18.8801	-0.836094	0.560158	0.252162	-3.3157	0.000914127	0.00431982	45.3337	38.2592	34.5108	45.9669	23.7335	18.7133	14.1935
ENSG00000260465	RP11-63M22.2	166.973	218.191	98.6826	-0.834881	0.560629	0.256245	-3.25814	0.00112145	0.0051683	144.682	268.908	128.961	330.211	148.334	74.8532	72.8602
ENSG00000114626	ABTB1	270.778	337.064	182.395	-0.834072	0.560944	0.138568	-6.01923	1.75246e-09	2.97064e-08	371.35	325.75	309.689	341.468	199.361	202.104	145.72
ENSG00000104835	SARS2	448.952	558.607	302.746	-0.833333	0.561231	0.13484	-6.18014	6.40443e-10	1.16628e-08	546.898	550.933	524.019	612.579	318.029	356.488	233.72
ENSG00000100429	HDAC10	397.749	493.337	270.298	-0.831474	0.561955	0.115849	-7.17721	7.11483e-13	1.91071e-11	498.671	490.811	433.201	550.664	272.935	290.992	246.968
ENSG00000057704	TMCC3	1544.11	1906.92	1060.37	-0.830499	0.562335	0.0793727	-10.4633	1.27371e-25	9.55083e-24	1791.16	2011.34	2062.47	1762.69	1077.5	1078.82	1024.77
ENSG00000129158	SERGEF	159.551	198.897	107.09	-0.830402	0.562372	0.143833	-5.77338	7.76962e-09	1.1885e-07	219.917	205.507	182.544	187.62	102.054	111.344	107.871
ENSG00000263155	MYZAP	398.171	493.695	270.806	-0.830281	0.56242	0.119885	-6.92564	4.34018e-12	1.0722e-10	477.45	561.864	478.61	456.854	310.909	250.758	250.753
ENSG00000182179	UBA7	650.379	803.374	446.386	-0.829337	0.562788	0.082679	-10.0308	1.11601e-23	7.56708e-22	831.439	829.679	745.614	806.765	446.19	443.505	449.462
ENSG00000136928	GABBR2	1383.05	1706.64	951.586	-0.828802	0.562996	0.0780779	-10.6151	2.5361e-26	1.93971e-24	1815.28	1642.96	1777.3	1591.02	1016.98	904.788	932.989
ENSG00000262877	RP11-1055B8.4	24.9228	32.7664	14.4646	-0.828435	0.56314	0.261474	-3.16833	0.00153319	0.0067689	27.9718	39.3524	29.9699	33.7716	14.2401	15.9063	13.2473
ENSG00000263345	RP1-59D14.5	51.4202	66.2548	31.6407	-0.827374	0.563554	0.241733	-3.42267	0.000620083	0.00307884	62.6955	74.3323	44.5007	83.4908	40.3469	27.1343	27.4409
ENSG00000077063	CTTNBP2	29.9729	38.8897	18.0838	-0.824689	0.564604	0.248375	-3.32034	0.000899064	0.00426153	35.6882	41.5386	42.6844	35.6478	16.6134	18.7133	18.9247
ENSG00000147394	ZNF185	2185.2	2689.16	1513.25	-0.823218	0.56518	0.0538885	-15.2763	1.09989e-52	3.33826e-50	2747.03	2616.93	2719.09	2673.58	1552.17	1480.22	1507.35
ENSG00000137309	HMGA1	29177	36023.8	20047.8	-0.821828	0.565725	0.095498	-8.60571	7.58436e-18	3.28101e-16	38205.7	33857.2	34100.3	37932	23378.7	19362.6	17402.2
ENSG00000141971	MVB12A	630.041	777.786	433.047	-0.821816	0.565729	0.0990839	-8.29414	1.0937e-16	4.42128e-15	834.333	717.088	722.002	837.723	466.363	410.757	422.021
ENSG00000173531	MST1	161.221	200.748	108.517	-0.821266	0.565945	0.146302	-5.6135	1.98273e-08	2.82081e-07	178.441	224.09	202.524	197.939	99.6807	108.537	117.333
ENSG00000248751	RP1-130H16.18	110.826	138.732	73.619	-0.820762	0.566143	0.169253	-4.84933	1.23881e-06	1.24474e-05	133.107	137.733	147.125	136.962	62.8937	88.8881	69.0753
ENSG00000197565	COL4A6	183.59	227.719	124.75	-0.816736	0.567725	0.137286	-5.94914	2.69556e-09	4.47023e-08	241.137	221.904	245.208	202.629	125.787	118.829	129.634
ENSG00000236304	AP001189.4	45.8448	58.7654	28.6172	-0.816695	0.567741	0.235076	-3.47417	0.000512433	0.00260522	49.1919	64.4942	74.4706	46.905	28.4802	30.8769	26.4946
ENSG00000147576	ADHFE1	51.9065	65.769	33.4232	-0.816695	0.567741	0.212627	-3.84098	0.000122545	0.000750052	68.4828	68.8666	56.3071	69.4193	34.4136	33.6839	32.172
ENSG00000162032	SPSB3	501.585	620.74	342.713	-0.814966	0.568422	0.128001	-6.36686	1.92937e-10	3.8309e-09	644.317	666.804	564.887	606.95	396.349	361.166	270.624
ENSG00000231389	HLA-DPA1	109.809	137.189	73.3006	-0.814476	0.568615	0.175979	-4.62825	3.68764e-06	3.31662e-05	130.214	128.988	123.512	166.044	80.6939	73.9175	65.2903
ENSG00000146828	SLC12A9	1293.05	1594.61	890.967	-0.814108	0.56876	0.10059	-8.09337	5.80353e-16	2.18443e-14	1802.74	1611.26	1394.05	1570.38	951.713	922.565	798.624
ENSG00000090006	LTBP4	1121.52	1382.68	773.313	-0.814028	0.568791	0.0989528	-8.22643	1.92881e-16	7.63577e-15	1547.13	1383.89	1217.87	1381.82	836.605	785.958	697.376
ENSG00000004776	HSPB6	84.1595	106.658	54.1622	-0.813958	0.568819	0.217349	-3.74493	0.000180444	0.00106064	102.242	92.9153	92.6342	138.839	62.8937	62.6895	36.9032
ENSG00000001617	SEMA3F	3457.07	4252.95	2395.9	-0.813118	0.56915	0.0786767	-10.3349	4.8978e-25	3.54738e-23	4494.79	4184.47	4061.37	4271.17	2642.72	2410.27	2134.71
ENSG00000157214	STEAP2	205.851	255.899	139.12	-0.81054	0.570168	0.155652	-5.2074	1.91507e-07	2.26597e-06	230.527	313.726	257.014	222.33	151.894	121.636	143.828
ENSG00000179981	TSHZ1	523.468	645.365	360.938	-0.810485	0.57019	0.104294	-7.77114	7.77826e-15	2.55108e-13	589.338	674.456	722.91	594.755	366.682	349.939	366.194
ENSG00000143537	ADAM15	8115.75	9963.38	5652.24	-0.804035	0.572745	0.075159	-10.6978	1.0424e-26	8.13541e-25	10554.1	9533.11	9122.65	10643.7	6060.35	5569.07	5327.31
ENSG00000152128	TMEM163	74.0867	92.8365	49.0869	-0.803598	0.572918	0.18886	-4.25499	2.0906e-05	0.000156947	86.8092	102.753	91.726	90.0575	47.467	44.9119	54.8817
ENSG00000179085	DPM3	196.074	243.292	133.117	-0.801999	0.573554	0.157832	-5.08136	3.74752e-07	4.21507e-06	288.399	238.3	229.769	216.701	148.334	144.092	106.925
ENSG00000108387	SEPT4	83.8626	104.802	55.9437	-0.800031	0.574337	0.187691	-4.2625	2.02155e-05	0.000152122	108.994	98.3809	90.8178	121.015	60.5204	49.5902	57.7204
ENSG00000177045	SIX5	174.75	225.565	106.997	-0.799981	0.574357	0.25026	-3.1966	0.00139055	0.00621998	297.08	264.535	224.32	116.324	71.2005	85.1455	164.645
ENSG00000090554	FLT3LG	49.1862	62.4212	31.5396	-0.798957	0.574765	0.223788	-3.57016	0.00035677	0.00190873	74.2701	61.2148	64.4807	49.7193	29.6669	29.9413	35.0107
ENSG00000161618	ALDH16A1	448.294	551.916	310.131	-0.798748	0.574848	0.117243	-6.81278	9.57304e-12	2.26262e-10	625.991	525.791	496.774	559.107	345.322	308.769	276.301
ENSG00000243449	C4orf48	26.629	34.6964	15.8724	-0.798732	0.574854	0.260677	-3.06407	0.00218349	0.0091458	34.7237	39.3524	29.0617	35.6478	16.6134	19.649	11.3548
ENSG00000185201	IFITM2	4409.66	5420.2	3062.27	-0.797236	0.57545	0.103144	-7.72936	1.08086e-14	3.51481e-13	5362.88	4950.75	5090.34	6276.82	3532.73	2819.16	2834.92
ENSG00000100065	CARD10	1082.2	1330.51	751.123	-0.796876	0.575594	0.106853	-7.45767	8.80676e-14	2.60269e-12	1450.68	1293.16	1186.99	1391.2	825.925	791.572	635.871
ENSG00000104419	NDRG1	818.64	1002.96	572.876	-0.796292	0.575827	0.0717807	-11.0934	1.35065e-28	1.20681e-26	997.341	993.647	1018.98	1001.89	585.03	585.726	547.871
ENSG00000108479	GALK1	447.062	552.234	306.832	-0.79618	0.575872	0.142111	-5.60253	2.11244e-08	2.98837e-07	637.565	523.605	486.784	560.983	366.682	311.576	242.237
ENSG00000260772	RP11-311C24.1	759.372	941.606	516.393	-0.796096	0.575905	0.15927	-4.99842	5.78021e-07	6.28331e-06	779.354	1144.5	792.84	1049.73	645.551	421.049	482.581
ENSG00000120075	HOXB5	108.6	134.918	73.5095	-0.795439	0.576168	0.166626	-4.77381	1.80774e-06	1.74751e-05	136.966	135.547	119.88	147.282	74.7605	79.5315	66.2366
ENSG00000095319	NUP188	2485.2	3040.73	1744.49	-0.794262	0.576638	0.0605686	-13.1134	2.75831e-39	4.39514e-37	3124.17	2971.1	3046.03	3021.62	1866.64	1664.55	1702.28
ENSG00000138172	CALHM2	441.476	542.062	307.361	-0.793739	0.576847	0.108849	-7.2921	3.05158e-13	8.54309e-12	561.366	532.35	528.56	545.974	358.376	273.214	290.495
ENSG00000158764	ITLN2	45.029	57.2645	28.715	-0.792534	0.577329	0.23166	-3.42111	0.00062367	0.00309424	59.8019	59.0286	42.6844	67.5432	29.6669	26.1986	30.2796
ENSG00000225339	RP11-513I15.6	471.344	607.823	289.373	-0.792448	0.577363	0.25269	-3.13605	0.0017124	0.00744589	644.317	568.423	456.814	761.737	423.643	189.94	254.538
ENSG00000162817	C1orf115	1144.71	1401.32	802.567	-0.790612	0.578099	0.0694873	-11.3778	5.39457e-30	5.37238e-28	1399.56	1376.24	1361.36	1468.13	758.285	826.192	823.226
ENSG00000165996	HACD1	181.474	224.019	124.746	-0.790382	0.578191	0.138246	-5.71719	1.08297e-08	1.61148e-07	215.094	220.811	212.514	247.658	117.481	138.478	118.28
ENSG00000275152	CCL16	50.4612	63.9533	32.4718	-0.789975	0.578354	0.223298	-3.53777	0.000403529	0.00212617	68.4828	77.6116	58.1234	51.5955	29.6669	33.6839	34.0645
ENSG00000167964	RAB26	26.8438	34.7076	16.3587	-0.789915	0.578378	0.256982	-3.07381	0.00211344	0.00890505	28.9364	36.073	37.2353	36.5859	18.9868	16.842	13.2473
ENSG00000202198	RN7SK	307.464	379.496	211.423	-0.78981	0.57842	0.13807	-5.72034	1.06313e-08	1.58689e-07	393.535	351.985	357.822	414.64	188.681	259.179	186.409
ENSG00000142173	COL6A2	230.506	283.682	159.605	-0.787875	0.579196	0.12876	-6.11896	9.41893e-10	1.65837e-08	312.513	259.07	276.086	287.058	163.761	171.227	143.828
ENSG00000141505	ASGR1	126.758	156.593	86.9775	-0.786614	0.579703	0.153633	-5.12008	3.05406e-07	3.49471e-06	152.398	149.758	153.482	170.734	92.5606	88.8881	79.4839
ENSG00000183615	FAM167B	42.9006	54.7497	27.1017	-0.786101	0.579909	0.242619	-3.24006	0.00119503	0.00547087	60.7664	55.7492	49.9498	52.5336	33.2269	15.9063	32.172
ENSG00000106003	LFNG	200.981	248.079	138.184	-0.785184	0.580278	0.147435	-5.32562	1.00611e-07	1.26316e-06	265.25	236.114	217.963	272.987	140.028	157.192	117.333
ENSG00000198933	TBKBP1	591.057	724.815	412.712	-0.784647	0.580494	0.109291	-7.17941	7.00105e-13	1.8828e-11	788.999	693.039	633.908	783.313	453.31	383.622	401.204
ENSG00000260107	AC005606.15	41.7876	54.1755	25.2704	-0.784389	0.580598	0.258395	-3.03562	0.00240041	0.00992181	42.44	62.3079	47.2253	64.7289	20.1735	16.842	38.7957
ENSG00000183873	SCN5A	186.496	229.505	129.15	-0.784053	0.580733	0.13051	-6.0076	1.88288e-09	3.17483e-08	215.094	247.045	228.861	227.02	130.534	124.443	132.473
ENSG00000234409	CCDC188	59.8088	75.4423	38.9641	-0.783954	0.580773	0.215754	-3.63357	0.000279532	0.00155259	82.951	81.9841	60.8479	75.986	33.2269	48.6546	35.0107
ENSG00000204237	OXLD1	300.36	368.891	208.985	-0.783669	0.580888	0.121752	-6.43662	1.22161e-10	2.50358e-09	380.996	370.568	319.679	404.321	224.281	204.911	197.763
ENSG00000101695	RNF125	68.847	86.4351	45.3962	-0.783366	0.58101	0.210239	-3.72607	0.000194491	0.00113104	110.923	86.3566	78.1033	70.3574	48.6537	41.1692	46.3656
ENSG00000244405	ETV5	994.723	1215.57	700.263	-0.783193	0.581079	0.0769477	-10.1783	2.47977e-24	1.74322e-22	1161.31	1246.16	1230.58	1224.22	746.418	642.801	711.57
ENSG00000129946	SHC2	281.782	345.787	196.44	-0.783038	0.581142	0.116784	-6.70502	2.0138e-11	4.55153e-10	336.627	364.009	326.036	356.478	211.228	203.039	175.054
ENSG00000181409	AATK	30.7124	39.669	18.7701	-0.782954	0.581176	0.255391	-3.0657	0.0021716	0.00909997	41.4755	40.4455	33.6026	43.1526	17.8001	25.2629	13.2473
ENSG00000186603	HPDL	96.5865	119.648	65.8376	-0.782923	0.581188	0.166721	-4.69602	2.6528e-06	2.45876e-05	116.71	125.709	120.788	115.386	67.6404	62.6895	67.1828
ENSG00000130193	THEM6	571.011	700.324	398.594	-0.781893	0.581603	0.113531	-6.88706	5.69559e-12	1.37333e-10	753.311	678.828	612.112	757.046	428.389	419.178	348.215
ENSG00000211772	TRBC2	2753.73	3380.47	1918.09	-0.781535	0.581748	0.120046	-6.51028	7.50114e-11	1.56753e-09	3675.89	3090.25	3117.78	3637.95	2340.12	1831.1	1583.05
ENSG00000177106	EPS8L2	142.397	176.126	97.4259	-0.779231	0.582677	0.161177	-4.83462	1.334e-06	1.32644e-05	187.122	153.037	159.839	204.506	89.0006	98.2448	105.032
ENSG00000105711	SCN1B	277.576	340.588	193.561	-0.778716	0.582885	0.128286	-6.07015	1.27787e-09	2.20326e-08	365.563	334.495	313.321	348.973	227.841	176.841	176
ENSG00000090238	YPEL3	402.474	493.018	281.747	-0.77864	0.582916	0.112339	-6.93115	4.17433e-12	1.03794e-10	461.053	496.277	464.079	550.664	310.909	276.957	257.376
ENSG00000171703	TCEA2	716.341	876.636	502.615	-0.778638	0.582917	0.102681	-7.58307	3.37463e-14	1.03907e-12	885.454	822.027	803.738	995.323	548.244	492.159	467.441
ENSG00000166780	C16orf45	680.663	832.088	478.763	-0.778529	0.582961	0.0923342	-8.43164	3.40843e-17	1.40458e-15	791.893	852.635	799.197	884.628	513.83	429.47	492.989
ENSG00000154217	PITPNC1	187.098	230.19	129.641	-0.778375	0.583023	0.135189	-5.75768	8.52788e-09	1.30033e-07	218.952	249.232	215.238	237.339	129.348	140.35	119.226
ENSG00000076344	RGS11	155.107	191.081	107.142	-0.776967	0.583592	0.144686	-5.37003	7.87255e-08	1.00354e-06	176.512	188.017	194.35	205.444	103.241	118.829	99.3548
ENSG00000141258	SGSM2	1694.36	2069.42	1194.27	-0.776291	0.583866	0.0852723	-9.10367	8.73279e-20	4.58736e-18	2044.84	2234.34	1898.09	2100.4	1301.78	1202.33	1078.71
ENSG00000090776	EFNB1	1013.13	1235.59	716.524	-0.77469	0.584514	0.0764865	-10.1285	4.13109e-24	2.89343e-22	1254.87	1181.66	1219.68	1286.13	771.338	708.298	669.935
ENSG00000250982	RP11-159J3.1	162.992	202.661	110.1	-0.773385	0.585043	0.194018	-3.98616	6.71507e-05	0.000438371	196.767	183.644	181.636	248.596	149.521	79.5315	101.247
ENSG00000186918	ZNF395	510.045	623.913	358.221	-0.773334	0.585064	0.10697	-7.22948	4.84861e-13	1.32066e-11	549.791	677.735	632.092	636.031	380.922	321.869	371.871
ENSG00000274602	PI4KAP1	164.367	202.448	113.591	-0.771906	0.585643	0.151293	-5.10208	3.35946e-07	3.80321e-06	197.732	220.811	168.921	222.33	118.667	106.666	115.441
ENSG00000185495	RP11-504P24.3	60.1844	75.7219	39.4677	-0.770673	0.586144	0.221907	-3.47295	0.000514767	0.00261368	81.9864	89.636	59.0316	72.2336	45.0936	43.9762	29.3333
ENSG00000164054	SHISA5	3968.1	4836.13	2810.72	-0.770175	0.586346	0.0752905	-10.2294	1.46456e-24	1.04884e-22	5050.37	4607.51	4589.02	5097.63	3061.62	2790.15	2580.39
ENSG00000158813	EDA	56.9953	71.5066	37.6469	-0.770094	0.586379	0.210184	-3.6639	0.000248399	0.00139819	63.6601	83.0772	71.7461	67.5432	32.0402	42.1049	38.7957
ENSG00000133110	POSTN	675.867	827.256	474.014	-0.768354	0.587087	0.115676	-6.64231	3.088e-11	6.77128e-10	728.233	992.554	824.626	763.613	466.363	504.323	451.355
ENSG00000099377	HSD3B7	77.4241	96.4753	52.0224	-0.76597	0.588058	0.198473	-3.85933	0.000113701	0.000701992	101.277	94.0084	79.9197	110.696	49.8403	61.7539	44.4731
ENSG00000165804	ZNF219	159.336	195.505	111.11	-0.765889	0.588091	0.138338	-5.53635	3.08839e-08	4.23016e-07	202.555	181.458	191.626	206.382	110.361	114.151	108.817
ENSG00000225828	FAM229A	78.7999	97.8033	53.462	-0.765567	0.588222	0.188825	-4.05437	5.02696e-05	0.000339214	91.6319	85.2635	100.808	113.51	52.2137	57.0755	51.0968
ENSG00000103335	PIEZO1	5481.72	6671.62	3895.19	-0.765374	0.588301	0.06872	-11.1376	8.23334e-29	7.46113e-27	7220.59	6694.28	6311.84	6459.75	4033.51	4032.71	3619.35
ENSG00000211751	TRBC1	113.556	140.3	77.8971	-0.764863	0.588509	0.170532	-4.48515	7.28631e-06	6.13211e-05	147.576	133.361	120.788	159.477	74.7605	87.0168	71.914
ENSG00000259948	RP11-326A19.5	141.808	176.594	95.4274	-0.764053	0.58884	0.205643	-3.71544	0.000202848	0.00117357	181.335	154.13	159.839	211.072	137.654	77.6601	70.9677
ENSG00000136717	BIN1	1281.11	1565.67	901.709	-0.763896	0.588904	0.116801	-6.54018	6.14456e-11	1.28968e-09	1733.29	1481.18	1385.88	1662.31	1073.94	848.648	782.538
ENSG00000279413	AC112497.1	45.7937	58.4512	28.9169	-0.763312	0.589142	0.246568	-3.09574	0.00196321	0.00835488	84.8801	50.2836	52.6743	45.9669	23.7335	33.6839	29.3333
ENSG00000188511	C22orf34	195.01	238.557	136.948	-0.763248	0.589168	0.127419	-5.99006	2.09766e-09	3.51837e-08	236.314	240.487	229.769	247.658	148.334	131.929	130.581
ENSG00000135362	PRR5L	74.4837	92.597	50.3325	-0.761362	0.589939	0.198258	-3.84025	0.000122909	0.000751586	73.3055	88.5428	105.349	103.191	52.2137	50.5259	48.2581
ENSG00000167578	RAB4B	381.333	465.041	269.724	-0.761095	0.590048	0.108114	-7.03973	1.92609e-12	4.96346e-11	432.117	485.346	486.784	455.916	300.229	262.922	246.021
ENSG00000103024	NME3	245.915	304.133	168.291	-0.760162	0.59043	0.178606	-4.25608	2.08045e-05	0.000156308	390.641	311.54	247.933	266.42	159.014	208.653	137.204
ENSG00000163884	KLF15	59.3599	75.0747	38.4068	-0.759351	0.590762	0.238934	-3.17808	0.00148252	0.0065771	92.5965	88.5428	56.3071	62.8527	52.2137	34.6196	28.3871
ENSG00000124570	SERPINB6	4289.61	5214.27	3056.74	-0.75712	0.591676	0.0776034	-9.75627	1.7341e-22	1.06275e-20	5169.97	5009.78	4985.9	5691.45	3376.09	2903.37	2890.75
ENSG00000028137	TNFRSF1B	2868.39	3491.28	2037.86	-0.756708	0.591845	0.0937003	-8.07583	6.70173e-16	2.50281e-14	3585.22	3481.59	3145.93	3752.4	2340.12	1853.55	1919.91
ENSG00000165879	FRAT1	73.3937	91.0697	49.8258	-0.755337	0.592408	0.198849	-3.79854	0.000145552	0.000873815	90.6674	95.1016	77.1952	101.315	58.147	40.2336	51.0968
ENSG00000142910	TINAGL1	8503.82	10326.9	6073.09	-0.754871	0.5926	0.0704003	-10.7226	7.97706e-27	6.27693e-25	10564.7	9758.29	10246.1	10738.4	6702.34	5835.74	5681.2
ENSG00000185950	IRS2	189.011	231.388	132.508	-0.754613	0.592705	0.142037	-5.31279	1.07961e-07	1.34659e-06	219.917	262.349	212.514	230.772	147.148	116.958	133.419
ENSG00000104518	GSDMD	1037.57	1264.73	734.683	-0.754545	0.592733	0.110919	-6.80265	1.02712e-11	2.4127e-10	1387.98	1200.25	1175.18	1295.52	789.138	812.157	602.753
ENSG00000246922	UBAP1L	142.208	174.849	98.6863	-0.753775	0.59305	0.162087	-4.65044	3.31223e-06	3.01013e-05	157.221	198.948	174.37	168.858	102.054	81.4028	112.602
ENSG00000228672	PROB1	44.7003	56.4265	29.0654	-0.753548	0.593143	0.240291	-3.13599	0.00171276	0.00744589	65.5892	49.1905	49.9498	60.9765	39.1603	19.649	28.3871
ENSG00000242193	RP11-568K15.1	275.459	336.163	194.522	-0.753534	0.593149	0.126539	-5.95496	2.60137e-09	4.32528e-08	335.662	361.823	316.954	330.211	224.281	192.747	166.538
ENSG00000130307	USHBP1	426.281	518.512	303.306	-0.752705	0.59349	0.0978636	-7.69137	1.4557e-14	4.67807e-13	531.465	530.164	477.702	534.717	322.775	292.863	294.28
ENSG00000162337	LRP5	2242.35	2725.82	1597.73	-0.752518	0.593567	0.0876457	-8.58591	9.01218e-18	3.84647e-16	2932.22	2816.97	2585.58	2568.52	1636.42	1748.76	1408
ENSG00000241404	EGFL8	194.844	238.885	136.123	-0.751952	0.5938	0.15248	-4.93147	8.1614e-07	8.53688e-06	271.038	259.07	213.422	212.01	150.708	142.221	115.441
ENSG00000071246	VASH1	4749.42	5755.8	3407.58	-0.751092	0.594154	0.0495598	-15.1553	6.99386e-52	2.02621e-49	5680.21	5907.23	5855.03	5580.75	3520.86	3378.68	3323.18
ENSG00000177666	PNPLA2	1558.75	1894.1	1111.63	-0.750246	0.594502	0.0921083	-8.14526	3.78458e-16	1.45311e-14	2036.16	1867.05	1692.84	1980.33	1242.45	1061.04	1031.4
ENSG00000171227	TMEM37	112.865	138.844	78.2273	-0.748665	0.595154	0.17197	-4.35346	1.34008e-05	0.000105447	121.533	141.013	138.043	154.786	83.0672	64.5608	87.0538
ENSG00000183963	SMTN	2855.68	3468.96	2037.97	-0.748202	0.595345	0.0919597	-8.13619	4.07921e-16	1.55376e-14	3791.63	3274.99	3203.14	3606.05	2251.12	2071.56	1791.23
ENSG00000170775	GPR37	112.944	139.16	77.988	-0.747927	0.595459	0.170321	-4.39127	1.1269e-05	9.02365e-05	144.682	147.571	147.125	117.262	66.4538	81.4028	86.1075
ENSG00000102904	TSNAXIP1	55.3992	69.0189	37.2396	-0.747716	0.595546	0.215035	-3.47719	0.0005067	0.00258088	61.731	73.2391	73.5624	67.5432	43.907	28.0699	39.7419
ENSG00000068137	PLEKHH3	200.535	245.753	140.244	-0.747342	0.5957	0.159129	-4.69644	2.64731e-06	2.45486e-05	278.754	248.139	221.595	234.525	169.694	142.221	108.817
ENSG00000132688	NES	11717.8	14195.4	8414.41	-0.743798	0.597165	0.0688222	-10.8075	3.17069e-27	2.63595e-25	15496.4	13409.3	13315.7	14560.2	8793.26	8405.07	8044.9
ENSG00000156463	SH3RF2	35.1742	44.3783	22.902	-0.743477	0.597298	0.240809	-3.08741	0.00201908	0.00855457	46.2982	49.1905	44.5007	37.524	27.2935	19.649	21.7634
ENSG00000254531	FLJ20021	82.6433	102.114	56.6826	-0.743211	0.597408	0.197064	-3.77142	0.000162319	0.000965383	106.1	101.66	87.1851	113.51	71.2005	44.9119	53.9355
ENSG00000181625	SLX1B	251.891	312.95	170.48	-0.742832	0.597565	0.206357	-3.59974	0.000318539	0.00173428	187.122	368.382	277.903	418.392	162.574	193.683	155.183
ENSG00000105538	RASIP1	1858.33	2256.84	1326.97	-0.742778	0.597588	0.101901	-7.28921	3.11771e-13	8.70272e-12	2482.74	2099.89	2106.07	2338.68	1499.96	1347.36	1133.59
ENSG00000026036	RTEL1-TNFRSF6B	153.793	188.512	107.5	-0.742479	0.597711	0.158191	-4.69356	2.68494e-06	2.48734e-05	206.413	163.968	199.799	183.867	99.6807	127.25	95.5699
ENSG00000111832	RWDD1	1549.46	1876.93	1112.83	-0.74181	0.597989	0.0771604	-9.61387	6.98748e-22	4.111e-20	1805.63	1822.23	1826.35	2053.5	1179.55	1038.59	1120.34
ENSG00000254486	RP13-631K18.2	46.7621	58.5384	31.0604	-0.740363	0.598589	0.224804	-3.29337	0.000989951	0.00463488	62.6955	45.9111	61.7561	63.7908	27.2935	30.8769	35.0107
ENSG00000198753	PLXNB3	669.014	812.669	477.475	-0.739832	0.598809	0.104439	-7.08386	1.40192e-12	3.66203e-11	808.29	843.89	741.073	857.423	459.243	546.428	426.753
ENSG00000100036	SLC35E4	430.267	521.726	308.321	-0.739505	0.598945	0.0968876	-7.6326	2.30062e-14	7.2115e-13	544.004	486.439	507.672	548.788	322.775	301.284	300.903
ENSG00000224163	RP11-309L24.6	101.837	126.032	69.5767	-0.737278	0.59987	0.198397	-3.71618	0.00020226	0.00117123	146.611	126.802	87.1851	143.529	67.6404	74.8532	66.2366
ENSG00000133027	PEMT	244.925	297.948	174.227	-0.737087	0.59995	0.132288	-5.57183	2.52079e-08	3.52252e-07	305.761	264.535	298.791	322.706	198.175	172.162	152.344
ENSG00000163239	TDRD10	113.501	138.989	79.5181	-0.736333	0.600263	0.159582	-4.61413	3.94752e-06	3.53043e-05	132.143	155.223	133.502	135.086	79.5072	76.7245	82.3226
ENSG00000173621	LRFN4	225.871	277.079	157.595	-0.735848	0.600465	0.169512	-4.34098	1.4185e-05	0.00011116	304.797	280.932	254.29	268.296	159.014	201.168	112.602
ENSG00000112877	CEP72	84.7058	104.495	58.3199	-0.735643	0.60055	0.19279	-3.81577	0.000135758	0.000820944	118.639	85.2635	108.073	106.005	59.3337	67.3678	48.2581
ENSG00000213465	ARL2	2020.67	2447.6	1451.43	-0.734022	0.601225	0.0953037	-7.70193	1.34022e-14	4.32149e-13	2693.01	2298.83	2215.95	2582.59	1630.49	1376.36	1347.44
ENSG00000160796	NBEAL2	2450.57	2960.88	1770.14	-0.733542	0.601425	0.0630178	-11.6402	2.5731e-31	2.84395e-29	3089.44	3061.83	2879.83	2812.42	1828.67	1792.73	1689.03
ENSG00000071655	MBD3	1650.51	2004.79	1178.13	-0.733104	0.601608	0.119884	-6.11513	9.64798e-10	1.68937e-08	2331.31	1912.96	1794.56	1980.33	1318.4	1263.15	952.86
ENSG00000100445	SDR39U1	625.595	758.837	447.939	-0.730907	0.602525	0.118111	-6.1883	6.08166e-10	1.11182e-08	725.339	742.229	733.808	833.97	534.003	433.213	376.602
ENSG00000094631	HDAC6	867.354	1048.17	626.261	-0.730446	0.602718	0.0724359	-10.084	6.5007e-24	4.48736e-22	1043.64	1055.96	1018.98	1074.12	618.257	657.772	602.753
ENSG00000139625	MAP3K12	826.646	998.711	597.226	-0.729493	0.603116	0.0724487	-10.0691	7.56701e-24	5.20463e-22	971.298	1047.21	975.383	1000.95	600.457	594.147	597.075
ENSG00000213599	SLX1A-SULT1A3	374.345	461.266	258.45	-0.728478	0.60354	0.193359	-3.76748	0.000164901	0.00097891	289.364	430.69	534.009	591.003	270.562	295.67	209.118
ENSG00000204282	TNRC6C-AS1	72.2307	89.3117	49.4559	-0.727118	0.604109	0.206416	-3.52259	0.00042735	0.00223445	76.1992	83.0772	84.4606	113.51	53.4003	53.3329	41.6344
ENSG00000250067	YJEFN3	53.1947	65.9544	36.1817	-0.7262	0.604494	0.210015	-3.45785	0.000544505	0.00274972	61.731	64.4942	66.297	71.2955	33.2269	33.6839	41.6344
ENSG00000175567	UCP2	102.461	125.299	72.0114	-0.726187	0.6045	0.175934	-4.1276	3.66573e-05	0.000256373	126.356	118.057	121.696	135.086	89.0006	62.6895	64.3441
ENSG00000171115	GIMAP8	3629.91	4374.73	2636.83	-0.722192	0.606176	0.0598394	-12.0688	1.54298e-33	1.90344e-31	4151.41	4587.83	4536.35	4223.32	2609.5	2580.56	2720.43
ENSG00000168970	JMJD7-PLA2G4B	150.367	183.417	106.302	-0.721915	0.606292	0.16221	-4.45051	8.56683e-06	7.07282e-05	160.115	196.762	180.727	196.063	118.667	116.022	84.215
ENSG00000166165	CKB	44.2675	55.1073	29.8145	-0.721744	0.606364	0.225216	-3.20467	0.00135216	0.00607915	50.1564	54.6561	49.9498	65.667	32.0402	28.0699	29.3333
ENSG00000073169	SELO	439.172	533.341	313.613	-0.721367	0.606522	0.137115	-5.26103	1.4325e-07	1.72922e-06	567.153	566.237	456.814	543.16	347.696	348.067	245.075
ENSG00000136840	ST6GALNAC4	835.475	1012.51	599.426	-0.720948	0.606699	0.124689	-5.78198	7.38271e-09	1.13476e-07	1166.14	1003.49	868.218	1012.21	694.205	602.568	501.505
ENSG00000010295	IFFO1	759.926	917.299	550.096	-0.720121	0.607046	0.0932816	-7.71986	1.16453e-14	3.77408e-13	932.716	935.712	837.34	963.428	605.204	547.364	497.72
ENSG00000223953	C1QTNF5	2574.27	3108.91	1861.41	-0.71946	0.607325	0.096964	-7.41987	1.17235e-13	3.41689e-12	3212.9	2892.4	2817.17	3513.18	2071.93	1687	1825.29
ENSG00000213930	GALT	445.767	538.474	322.158	-0.719131	0.607463	0.0964363	-7.45706	8.84772e-14	2.61076e-12	525.678	544.374	502.223	581.622	319.215	332.161	315.097
ENSG00000143543	JTB	2196.42	2650.06	1591.56	-0.718987	0.607524	0.0891877	-8.06151	7.53598e-16	2.77107e-14	2639	2467.17	2545.62	2948.45	1780.01	1522.33	1472.34
ENSG00000101955	SRPX	4598.23	5536.74	3346.88	-0.718042	0.607922	0.0629795	-11.4012	4.12393e-30	4.19434e-28	5352.27	5503.87	5414.56	5876.25	3518.49	3122.31	3399.83
ENSG00000167992	VWCE	482.862	584.075	347.91	-0.717476	0.608161	0.112616	-6.37097	1.87837e-10	3.74128e-09	542.075	534.536	574.877	684.812	333.456	365.845	344.43
ENSG00000135324	MRAP2	672.611	810.97	488.133	-0.716792	0.608449	0.0915216	-7.83195	4.80377e-15	1.62571e-13	756.204	823.12	814.636	849.918	542.31	462.218	459.871
ENSG00000160766	GBAP1	146.597	178.907	103.516	-0.716365	0.608629	0.170392	-4.20422	2.61984e-05	0.000190979	184.228	146.478	161.656	223.268	109.174	99.1804	102.194
ENSG00000184005	ST6GALNAC3	1319.18	1590.05	958.013	-0.716054	0.60876	0.0808055	-8.86145	7.89779e-19	3.71041e-17	1465.15	1676.85	1721	1497.21	950.526	937.536	985.978
ENSG00000183444	OR7E38P	135.768	166.436	94.8769	-0.716023	0.608773	0.193034	-3.70931	0.000207825	0.00119726	177.477	144.292	151.666	192.31	129.348	74.8532	80.4301
ENSG00000133612	AGAP3	2131.14	2569.31	1546.92	-0.715915	0.608819	0.0869819	-8.23062	1.86254e-16	7.43499e-15	2811.65	2539.32	2354	2572.27	1691.01	1562.56	1387.18
ENSG00000149823	VPS51	1457.72	1762.67	1051.13	-0.715715	0.608903	0.115656	-6.18829	6.08213e-10	1.11182e-08	1979.25	1738.06	1585.68	1747.68	1203.29	1096.6	853.505
ENSG00000267576	CTC-510F12.6	156.584	194.603	105.893	-0.715007	0.609202	0.225158	-3.17558	0.00149537	0.0066264	185.193	175.993	120.788	296.439	125.787	101.052	90.8387
ENSG00000184792	OSBP2	215.98	262.057	154.545	-0.714937	0.609232	0.135886	-5.26131	1.43035e-07	1.72772e-06	257.534	260.163	297.882	232.649	144.774	169.355	149.505
ENSG00000115226	FNDC4	759.6	917.058	549.656	-0.71457	0.609387	0.107516	-6.64619	3.00783e-11	6.62589e-10	958.759	861.38	824.626	1023.47	620.631	522.101	506.236
ENSG00000196196	HRCT1	199.743	242.467	142.778	-0.714446	0.609439	0.148243	-4.81943	1.43965e-06	1.42188e-05	268.144	215.345	214.33	272.049	160.201	136.607	131.527
ENSG00000106009	BRAT1	625.016	756.952	449.1	-0.713885	0.609676	0.13064	-5.46452	4.64167e-08	6.16343e-07	826.616	799.072	636.633	765.489	511.457	474.382	361.462
ENSG00000130755	GMFG	142.159	173.504	100.364	-0.713874	0.609681	0.176986	-4.0335	5.49517e-05	0.000365599	158.186	158.503	164.38	212.949	122.227	81.4028	97.4624
ENSG00000107957	SH3PXD2A	396.991	480.827	285.21	-0.713699	0.609755	0.120969	-5.89986	3.63815e-09	5.92055e-08	493.848	509.395	490.416	429.649	237.335	299.413	318.882
ENSG00000164849	GPR146	288.334	351.601	203.976	-0.713138	0.609992	0.170579	-4.18069	2.9062e-05	0.000208908	368.457	425.224	308.781	303.944	264.628	164.677	182.624
ENSG00000265298	RP13-104F24.3	174.916	212.168	125.247	-0.711825	0.610547	0.142139	-5.00793	5.50176e-07	6.00795e-06	222.81	209.879	187.085	228.896	128.161	113.215	134.366
ENSG00000121413	ZSCAN18	441.103	531.572	320.477	-0.711798	0.610559	0.095892	-7.42291	1.14571e-13	3.3446e-12	540.146	502.836	518.57	564.736	334.642	301.284	325.505
ENSG00000100234	TIMP3	265.178	320.482	191.438	-0.711352	0.610747	0.117339	-6.06237	1.34126e-09	2.30632e-08	296.116	308.26	334.21	343.344	187.495	184.326	202.495
ENSG00000157111	TMEM171	216.126	261.599	155.494	-0.710976	0.610907	0.137201	-5.18201	2.19511e-07	2.57501e-06	251.747	244.859	254.29	295.501	175.628	135.671	155.183
ENSG00000124772	CPNE5	465.769	561.596	338	-0.710969	0.61091	0.0999837	-7.11084	1.15335e-12	3.02512e-11	531.465	578.261	522.202	614.455	352.442	322.804	338.753
ENSG00000116396	KCNC4	726.32	874.62	528.586	-0.710165	0.61125	0.0889048	-7.98793	1.37224e-15	4.91358e-14	897.993	783.768	922.709	894.009	531.63	500.58	553.548
ENSG00000107551	RASSF4	229.754	278.179	165.187	-0.708327	0.612029	0.134892	-5.25107	1.51218e-07	1.81509e-06	257.534	327.936	255.198	272.049	175.628	158.127	161.806
ENSG00000168062	BATF2	41.2303	51.333	27.7601	-0.707648	0.612318	0.230354	-3.07199	0.00212634	0.00894954	54.0146	41.5386	56.3071	53.4717	24.9202	27.1343	31.2258
ENSG00000146094	DOK3	166.789	202.049	119.775	-0.706473	0.612817	0.139704	-5.05693	4.26055e-07	4.73639e-06	215.094	215.345	179.819	197.939	122.227	119.765	117.333
ENSG00000149564	ESAM	9191.79	11047	6718.18	-0.70622	0.612924	0.0730041	-9.67369	3.90036e-22	2.31611e-20	11008.4	10521.3	10692.9	11965.5	7267.19	6147.32	6740.04
ENSG00000170166	HOXD4	81.9163	100.902	56.6022	-0.7059	0.61306	0.201766	-3.49861	0.000467696	0.00241437	106.1	106.033	110.798	80.6765	42.7203	58.0112	69.0753
ENSG00000090447	TFAP4	199.183	241.108	143.282	-0.70503	0.61343	0.133012	-5.30052	1.15475e-07	1.42912e-06	251.747	259.07	240.667	212.949	135.281	142.221	152.344
ENSG00000266074	BAHCC1	219.704	265.66	158.429	-0.70485	0.613506	0.130236	-5.4121	6.22905e-08	8.14293e-07	272.002	277.653	232.494	280.492	160.201	168.42	146.667
ENSG00000244731	C4A	76.6233	94.5497	52.7214	-0.703034	0.614279	0.221148	-3.17902	0.00147776	0.006559	95.4901	79.7979	105.349	97.5623	73.5738	50.5259	34.0645
ENSG00000258472	RP11-192H23.4	79.7663	97.8533	55.6504	-0.702709	0.614418	0.197828	-3.55212	0.00038214	0.00203082	118.639	97.2878	83.5524	91.9337	56.9604	63.6252	46.3656
ENSG00000108947	EFNB3	130.553	158.992	92.6326	-0.702119	0.614669	0.175082	-4.01023	6.06589e-05	0.000399814	130.214	188.017	150.758	166.982	105.614	77.6601	94.6236
ENSG00000092036	HAUS4	773.3	928.433	566.456	-0.702103	0.614675	0.0787969	-8.91029	5.09013e-19	2.46401e-17	956.83	895.266	954.495	907.142	604.017	537.071	558.279
ENSG00000272752	STAG3L5P-PVRIG2P-PILRB	384.521	464.462	277.934	-0.701617	0.614883	0.12959	-5.41413	6.15883e-08	8.06596e-07	404.145	433.969	454.997	564.736	274.122	294.734	264.946
ENSG00000260766	RP11-226L15.5	69.2543	84.9417	48.3378	-0.700992	0.615149	0.202596	-3.46004	0.000540087	0.00273057	78.1283	87.4497	94.4505	79.7384	54.587	36.4909	53.9355
ENSG00000125148	MT2A	14914.8	17987.7	10817.7	-0.700207	0.615484	0.120507	-5.8105	6.22863e-09	9.71433e-08	20439.7	17664.8	15531.7	18314.5	12311.7	11650.9	8490.58
ENSG00000128918	ALDH1A2	1679.84	2017.65	1229.43	-0.699978	0.615581	0.085284	-8.20762	2.25619e-16	8.82221e-15	2036.16	2100.98	2106.97	1826.48	1345.69	1112.51	1230.11
ENSG00000157873	TNFRSF14	705.874	850.226	513.404	-0.699767	0.615671	0.113799	-6.14914	7.79041e-10	1.39215e-08	883.525	863.566	741.982	911.833	566.044	542.685	431.484
ENSG00000140044	JDP2	109.443	132.804	78.295	-0.699502	0.615785	0.16527	-4.23248	2.31126e-05	0.00017136	134.072	134.454	141.676	121.015	89.0006	69.2392	76.6452
ENSG00000259132	RP11-298I3.5	236.609	287.304	169.017	-0.699261	0.615888	0.160264	-4.36317	1.28189e-05	0.000101369	314.442	274.373	217.055	343.344	159.014	183.39	164.645
ENSG00000258634	RP4-773N10.4	217.828	262.603	158.127	-0.698765	0.6161	0.12244	-5.70698	1.15e-08	1.70458e-07	256.569	265.628	254.29	273.925	163.761	145.028	165.591
ENSG00000171443	ZNF524	147.351	178.883	105.307	-0.698066	0.616398	0.165646	-4.2142	2.5067e-05	0.000183956	215.094	180.365	165.288	154.786	117.481	107.601	90.8387
ENSG00000064687	ABCA7	223.297	269.362	161.876	-0.697056	0.61683	0.130812	-5.32869	9.89229e-08	1.24448e-06	305.761	265.628	243.392	262.668	173.254	157.192	155.183
ENSG00000104870	FCGRT	2777	3332.74	2036.03	-0.69598	0.61729	0.0852682	-8.16224	3.28868e-16	1.27293e-14	3366.27	3262.97	3134.12	3567.59	2241.63	2081.85	1784.6
ENSG00000114115	RBP1	782.628	940.987	571.484	-0.694643	0.617862	0.109886	-6.32151	2.59023e-10	5.05901e-09	905.709	930.246	848.238	1079.75	644.364	511.808	558.279
ENSG00000182809	CRIP2	2756.19	3321.3	2002.71	-0.694389	0.617971	0.124934	-5.55805	2.72813e-08	3.78552e-07	3736.65	3124.14	3066.01	3358.4	2291.47	2191.33	1525.33
ENSG00000111490	TBC1D30	236.126	284.399	171.762	-0.694352	0.617987	0.11893	-5.8383	5.27356e-09	8.34043e-08	286.47	277.653	304.24	269.235	166.134	168.42	180.731
ENSG00000280120	RP11-546D6.3	85.618	104.663	60.2246	-0.693663	0.618282	0.194738	-3.56203	0.000367998	0.00196318	103.206	107.126	83.5524	124.767	64.0804	65.4965	51.0968
ENSG00000100034	PPM1F	4994.41	5979.7	3680.69	-0.692309	0.618863	0.0621327	-11.1424	7.79668e-29	7.09906e-27	6316.81	5966.26	5850.48	5785.26	3859.07	3757.63	3425.38
ENSG00000119227	PIGZ	180.713	218.108	130.853	-0.692243	0.618891	0.145702	-4.7511	2.02316e-06	1.94006e-05	224.739	213.159	193.442	241.092	150.708	117.894	123.957
ENSG00000112559	MDFI	560.901	674.158	409.892	-0.691692	0.619127	0.114178	-6.05802	1.37808e-09	2.36537e-08	719.552	697.411	594.857	684.812	477.043	385.494	367.14
ENSG00000110237	ARHGEF17	1813.12	2170.63	1336.44	-0.691628	0.619155	0.0630319	-10.9727	5.17239e-28	4.47527e-26	2202.06	2235.43	2074.28	2170.76	1375.36	1371.68	1262.28
ENSG00000182484	WASH6P	862.95	1034.33	634.444	-0.690625	0.619586	0.0859788	-8.03249	9.5511e-16	3.4654e-14	1042.67	988.182	983.557	1122.9	664.538	654.965	583.828
ENSG00000136161	RCBTB2	438.326	526.249	321.097	-0.690036	0.619838	0.100356	-6.87591	6.15941e-12	1.47772e-10	482.273	579.354	534.917	508.45	326.335	322.804	314.15
ENSG00000139182	CLSTN3	1253.65	1500.85	924.056	-0.689555	0.620045	0.0767367	-8.986	2.56402e-19	1.27674e-17	1511.44	1497.58	1482.15	1512.22	1020.54	908.53	843.097
ENSG00000138646	HERC5	76.116	92.8806	53.7633	-0.689518	0.620061	0.190223	-3.62478	0.000289204	0.00159773	90.6674	88.5428	85.3688	106.943	52.2137	60.8182	48.2581
ENSG00000268193	AC002985.3	195.881	241.722	134.761	-0.688417	0.620534	0.222763	-3.09035	0.00199919	0.00848345	331.804	232.835	205.248	197.001	137.654	186.197	80.4301
ENSG00000277258	PCGF2	1336.04	1600.36	983.607	-0.686619	0.621308	0.0872915	-7.86582	3.66696e-15	1.26335e-13	1635.87	1567.54	1422.21	1775.82	1032.41	970.284	948.129
ENSG00000174004	NRROS	171.732	206.855	124.902	-0.686577	0.621326	0.133539	-5.14141	2.72688e-07	3.14479e-06	202.555	200.041	203.432	221.391	123.414	119.765	131.527
ENSG00000102981	PARD6A	71.2292	87.4452	49.6079	-0.685516	0.621783	0.218663	-3.13503	0.00171836	0.00745953	76.1992	95.1016	78.1033	100.377	68.8271	38.3622	41.6344
ENSG00000165886	UBTD1	1151.72	1383.45	842.742	-0.685369	0.621847	0.116779	-5.86894	4.38585e-09	7.01185e-08	1585.71	1363.12	1209.69	1375.25	923.233	905.723	699.269
ENSG00000173269	MMRN2	13029	15560.4	9653.87	-0.685247	0.621899	0.0425652	-16.0988	2.60276e-58	9.57065e-56	15852.3	15319	15530.8	15539.6	9994.17	9534.42	9433.03
ENSG00000104332	SFRP1	276.669	332.305	202.487	-0.684919	0.622041	0.121478	-5.6382	1.7184e-08	2.46864e-07	333.733	331.216	338.75	325.52	219.535	170.291	217.634
ENSG00000235505	RP11-693N9.2	805.268	964.918	592.402	-0.68443	0.622252	0.0872091	-7.84816	4.22198e-15	1.44423e-13	900.886	1024.25	934.515	1000.01	539.937	622.217	615.054
ENSG00000161996	WDR90	357.058	429.495	260.474	-0.684032	0.622423	0.131503	-5.20165	1.9753e-07	2.33002e-06	431.152	466.763	365.088	454.978	294.295	267.6	219.527
ENSG00000103326	CAPN15	573.597	691.796	415.998	-0.683171	0.622795	0.147948	-4.61764	3.88123e-06	3.47765e-05	813.113	741.136	570.336	642.598	481.79	440.698	325.505
ENSG00000092929	UNC13D	503.366	604.539	368.469	-0.683008	0.622865	0.119034	-5.73795	9.58322e-09	1.44969e-07	687.722	600.124	543.999	586.312	383.296	407.014	315.097
ENSG00000126368	NR1D1	183.63	221.838	132.685	-0.682796	0.622957	0.15983	-4.27202	1.93708e-05	0.000146399	223.775	222.997	180.727	259.854	150.708	133.8	113.548
ENSG00000167173	C15orf39	920.105	1101.38	678.402	-0.682595	0.623044	0.0923275	-7.39319	1.43346e-13	4.13413e-12	1181.57	1094.21	1017.16	1112.59	742.858	688.649	603.699
ENSG00000178445	GLDC	306.972	367.883	225.757	-0.682305	0.623169	0.112	-6.09201	1.11501e-09	1.93819e-08	369.421	357.451	375.986	368.673	253.948	219.881	203.441
ENSG00000128951	DUT	1168.47	1396.62	864.265	-0.682068	0.623271	0.0742533	-9.18569	4.08889e-20	2.1839e-18	1316.61	1474.62	1374.98	1420.28	920.859	843.034	828.903
ENSG00000136859	ANGPTL2	775.412	928.096	571.832	-0.68196	0.623318	0.0845825	-8.06266	7.4654e-16	2.76104e-14	915.355	960.854	844.606	991.571	555.364	581.983	578.15
ENSG00000131459	GFPT2	248.15	297.966	181.729	-0.681797	0.623388	0.130476	-5.22546	1.73721e-07	2.06704e-06	301.903	270.001	316.954	303.006	211.228	173.098	160.86
ENSG00000095637	SORBS1	210.145	254.047	151.61	-0.681067	0.623704	0.153876	-4.42608	9.59612e-06	7.82129e-05	237.278	287.491	260.647	230.772	123.414	146.899	184.516
ENSG00000233429	HOTAIRM1	223.408	268.756	162.945	-0.680339	0.624019	0.138872	-4.89904	9.63042e-07	9.92151e-06	235.349	304.981	257.014	277.677	183.935	148.771	156.129
ENSG00000092421	SEMA6A	111.023	135.358	78.5768	-0.680152	0.6241	0.188087	-3.61616	0.00029901	0.00164104	114.781	151.944	147.125	127.582	56.9604	89.8238	88.9462
ENSG00000187942	LDLRAD2	332.347	400.131	241.967	-0.680111	0.624117	0.144013	-4.72257	2.3288e-06	2.19571e-05	310.584	423.038	424.119	442.783	275.308	234.852	215.742
ENSG00000137331	IER3	2647.64	3163.92	1959.27	-0.679821	0.624243	0.0777734	-8.74104	2.30969e-18	1.04406e-16	2994.92	3259.69	3119.59	3281.47	2187.04	1886.3	1804.47
ENSG00000171222	SCAND1	398.533	481.113	288.427	-0.678409	0.624854	0.155013	-4.37646	1.20624e-05	9.60624e-05	555.579	527.978	387.792	453.102	269.375	354.617	241.29
ENSG00000156313	RPGR	499.735	598.924	367.483	-0.677662	0.625177	0.105327	-6.43388	1.24391e-10	2.54383e-09	596.09	686.48	553.081	560.045	352.442	366.78	383.226
ENSG00000122678	POLM	436.462	522.103	322.274	-0.67754	0.62523	0.0970951	-6.97811	2.99181e-12	7.58705e-11	526.642	521.419	484.059	556.293	338.202	306.898	321.72
ENSG00000130590	SAMD10	131.703	158.838	95.523	-0.677373	0.625303	0.162624	-4.16528	3.10968e-05	0.000221346	171.689	161.782	148.033	153.848	116.294	87.9525	82.3226
ENSG00000204428	LY6G5C	99.7089	121.134	71.1422	-0.676558	0.625656	0.185618	-3.64489	0.000267502	0.00149309	105.136	134.454	110.798	134.148	71.2005	58.0112	84.215
ENSG00000141934	PLPP2	160.705	193.296	117.251	-0.675379	0.626168	0.152464	-4.42977	9.43333e-06	7.69845e-05	196.767	192.389	188.901	195.125	144.774	105.73	101.247
ENSG00000181090	EHMT1	1324.46	1581.02	982.385	-0.674834	0.626404	0.0686811	-9.82561	8.73456e-23	5.44018e-21	1548.1	1623.29	1630.18	1522.54	924.419	1032.97	989.763
ENSG00000175602	CCDC85B	408.873	492.239	297.718	-0.674729	0.62645	0.145981	-4.62205	3.79969e-06	3.40938e-05	509.281	521.419	422.303	515.955	295.482	365.845	231.828
ENSG00000117791	MARC2	293.341	351.199	216.198	-0.674571	0.626518	0.105717	-6.38095	1.75997e-10	3.5312e-09	356.882	362.916	336.026	348.973	214.788	213.331	220.473
ENSG00000273154	RP4-583P15.15	91.1129	111.26	64.2502	-0.674465	0.626565	0.20224	-3.33498	0.000853067	0.00406568	77.1637	126.802	114.43	126.643	58.147	62.6895	71.914
ENSG00000161714	PLCD3	927.313	1107.83	686.626	-0.672518	0.62741	0.0906996	-7.41479	1.21814e-13	3.52911e-12	1184.46	1144.5	994.455	1107.9	698.951	732.625	628.301
ENSG00000142303	ADAMTS10	166.077	199.706	121.237	-0.671709	0.627763	0.150232	-4.47115	7.78003e-06	6.49332e-05	199.661	209.879	171.646	217.639	138.841	113.215	111.656
ENSG00000152518	ZFP36L2	1875.43	2236.17	1394.45	-0.670947	0.628094	0.0738043	-9.0909	9.82255e-20	5.13161e-18	2098.85	2352.4	2195.07	2298.34	1486.9	1285.6	1410.84
ENSG00000113119	TMCO6	223.786	267.948	164.905	-0.670549	0.628268	0.122931	-5.45467	4.90627e-08	6.48326e-07	257.534	278.746	260.647	274.863	180.375	150.642	163.699
ENSG00000117122	MFAP2	1968.84	2347.62	1463.79	-0.670123	0.628453	0.0780228	-8.58881	8.78778e-18	3.75908e-16	2362.17	2296.65	2195.97	2535.68	1592.52	1432.5	1366.37
ENSG00000171604	CXXC5	148.436	178.216	108.73	-0.670067	0.628477	0.143724	-4.6622	3.12853e-06	2.8554e-05	174.583	183.644	169.829	184.806	121.041	100.116	105.032
ENSG00000108773	KAT2A	1473.58	1758.44	1093.78	-0.669912	0.628545	0.0876005	-7.64735	2.05161e-14	6.4734e-13	1878.94	1695.43	1575.69	1883.7	1171.25	1090.98	1019.1
ENSG00000184990	SIVA1	1060.78	1272.19	778.909	-0.669888	0.628555	0.130891	-5.1179	3.08954e-07	3.52897e-06	1420.78	1297.54	1199.7	1170.75	850.846	895.431	590.452
ENSG00000125775	SDCBP2	127.651	154.106	92.379	-0.669593	0.628684	0.167638	-3.99429	6.48892e-05	0.000425059	136.966	179.272	142.584	157.601	98.494	101.052	77.5914
ENSG00000007376	RPUSD1	770.004	922.48	566.702	-0.669151	0.628876	0.127242	-5.25887	1.44944e-07	1.74857e-06	1007.95	859.193	852.779	969.995	662.164	593.211	444.731
ENSG00000147119	CHST7	163.464	195.924	120.185	-0.666349	0.630099	0.139403	-4.78003	1.75268e-06	1.70116e-05	206.413	188.017	200.707	188.558	132.908	118.829	108.817
ENSG00000172613	RAD9A	342.929	410.851	252.367	-0.665736	0.630367	0.136765	-4.86774	1.12881e-06	1.14564e-05	413.79	425.224	356.914	447.473	307.349	225.495	224.258
ENSG00000130787	HIP1R	3364.66	4010.84	2503.08	-0.665462	0.630487	0.0846368	-7.86256	3.76368e-15	1.29337e-13	4260.4	4199.77	3600.02	3983.17	2640.35	2634.83	2234.06
ENSG00000215769	RP13-104F24.2	171.925	207.904	123.954	-0.665316	0.630551	0.179226	-3.71215	0.000205502	0.00118642	244.03	207.693	143.492	236.401	128.161	121.636	122.065
ENSG00000204946	ZNF783	265.647	317.558	196.433	-0.663915	0.631163	0.121694	-5.45561	4.88038e-08	6.46095e-07	316.371	284.212	317.862	351.787	205.295	182.455	201.548
ENSG00000106211	HSPB1	9297.46	11116.9	6871.48	-0.663815	0.631207	0.118119	-5.61987	1.91102e-08	2.73304e-07	12713.7	10719.1	9426.89	11608	7663.54	7390.81	5560.09
ENSG00000239830	RPS4XP22	117.959	142.694	84.9797	-0.663678	0.631267	0.19032	-3.48716	0.000488172	0.00250116	154.327	143.199	134.41	138.839	112.734	59.8825	82.3226
ENSG00000088340	FER1L4	110.806	134.77	78.8551	-0.663429	0.631376	0.195053	-3.40128	0.00067071	0.00330362	108.994	158.503	128.053	143.529	61.7071	101.052	73.8064
ENSG00000132793	LPIN3	68.8517	83.6609	49.1061	-0.663034	0.631549	0.199978	-3.31553	0.000914684	0.00432007	89.7028	83.0772	69.9297	91.9337	52.2137	41.1692	53.9355
ENSG00000153885	KCTD15	1262.92	1502.9	942.954	-0.662924	0.631597	0.0725393	-9.13882	6.31395e-20	3.34429e-18	1507.59	1569.72	1483.06	1451.24	1003.93	952.506	872.43
ENSG00000128159	TUBGCP6	1166.15	1390.5	867.017	-0.662703	0.631694	0.0914684	-7.24516	4.31938e-13	1.18156e-11	1438.14	1511.79	1240.57	1371.5	841.352	947.828	811.871
ENSG00000110719	TCIRG1	1156.98	1379.16	860.732	-0.662573	0.631751	0.09333	-7.09925	1.25433e-12	3.28549e-11	1440.07	1398.1	1246.93	1431.54	910.179	919.758	752.258
ENSG00000104872	PIH1D1	1216.28	1450.01	904.64	-0.660536	0.632643	0.100735	-6.55714	5.48499e-11	1.15632e-09	1554.85	1312.84	1342.29	1590.08	973.073	941.278	799.57
ENSG00000134470	IL15RA	598.052	712.307	445.712	-0.659895	0.632925	0.097458	-6.77107	1.27836e-11	2.95211e-10	736.913	688.666	666.603	757.046	494.843	406.078	436.215
ENSG00000205356	TECPR1	1676.64	1993.39	1254.3	-0.658615	0.633486	0.0706927	-9.31659	1.20142e-20	6.56353e-19	2096.92	2032.11	1901.73	1942.8	1299.41	1300.57	1162.92
ENSG00000163629	PTPN13	210.352	253.565	152.735	-0.658168	0.633682	0.170667	-3.85644	0.000115049	0.000708941	235.349	322.471	268.821	187.62	149.521	148.771	159.914
ENSG00000128294	TPST2	1610.91	1914.07	1206.7	-0.657945	0.63378	0.0666311	-9.87444	5.37308e-23	3.40195e-21	2017.83	1804.74	1889.01	1944.68	1256.69	1197.65	1165.76
ENSG00000073910	FRY	2092.28	2486.34	1566.87	-0.657612	0.633927	0.0706325	-9.31032	1.27444e-20	6.94262e-19	2439.34	2515.27	2446.63	2544.13	1718.3	1444.67	1537.63
ENSG00000137700	SLC37A4	712.078	848.146	530.654	-0.657383	0.634027	0.103575	-6.34695	2.19625e-10	4.33828e-09	896.064	782.675	799.197	914.647	604.017	495.902	492.043
ENSG00000278974	RP11-756P10.6	205.006	247.83	147.907	-0.657191	0.634112	0.190985	-3.44107	0.000579427	0.00290108	279.718	192.389	214.33	304.882	193.428	124.443	125.849
ENSG00000174915	PTDSS2	924.351	1102.26	687.136	-0.656802	0.634283	0.109079	-6.02133	1.72988e-09	2.94017e-08	1208.58	1008.95	964.485	1227.03	693.018	741.982	626.409
ENSG00000146054	TRIM7	85.9858	103.744	62.3088	-0.656394	0.634462	0.187213	-3.50613	0.000454675	0.00235346	101.277	98.3809	98.9914	116.324	75.9472	59.8825	51.0968
ENSG00000125968	ID1	930.262	1108.85	692.148	-0.656356	0.634479	0.111512	-5.88595	3.95785e-09	6.38094e-08	1146.85	1048.3	1051.67	1188.57	823.552	663.386	589.505
ENSG00000107738	C10orf54	113.997	137.35	82.8598	-0.656196	0.634549	0.173135	-3.79008	0.000150602	0.000901018	149.505	127.895	115.339	156.663	83.0672	90.7595	74.7527
ENSG00000054598	FOXC1	564.811	671.472	422.595	-0.655167	0.635002	0.0842985	-7.77199	7.72631e-15	2.5384e-13	636.601	689.76	676.593	682.936	442.63	415.435	409.72
ENSG00000161281	COX7A1	216.612	258.398	160.897	-0.654357	0.635359	0.121788	-5.37293	7.74689e-08	9.88841e-07	261.392	245.952	257.014	269.235	168.508	164.677	149.505
ENSG00000279457	FO538757.2	384.764	460.048	284.385	-0.654143	0.635453	0.140028	-4.67152	2.98982e-06	2.74057e-05	471.663	502.836	432.293	433.402	350.069	278.828	224.258
ENSG00000149212	SESN3	760.769	907.571	565.033	-0.654022	0.635506	0.116882	-5.59559	2.19875e-08	3.10276e-07	747.523	965.226	1051.67	865.866	550.617	543.621	600.86
ENSG00000178605	GTPBP6	910.111	1086.33	675.146	-0.65382	0.635595	0.123361	-5.30005	1.1577e-07	1.43185e-06	1210.51	1084.38	918.168	1132.29	721.498	751.339	552.602
ENSG00000158747	NBL1	1340.89	1603.58	990.63	-0.652874	0.636012	0.139699	-4.67344	2.962e-06	2.71637e-05	1644.55	1457.13	1388.6	1924.04	1205.66	788.765	977.462
ENSG00000013573	DDX11	1079.9	1282.59	809.651	-0.651625	0.636563	0.0834542	-7.80818	5.80209e-15	1.94635e-13	1308.89	1257.09	1207.88	1356.49	885.259	803.736	739.957
ENSG00000169992	NLGN2	936.956	1112.65	702.702	-0.6512	0.636751	0.0762651	-8.53863	1.35824e-17	5.7079e-16	1108.26	1139.03	1034.42	1168.87	709.631	675.55	722.925
ENSG00000176435	CLEC14A	14610.6	17332	10982.1	-0.651154	0.636771	0.0605722	-10.75	5.92368e-27	4.7591e-25	16364.5	17078.9	17214.5	18670.1	11520.2	10764.8	10661.2
ENSG00000105329	TGFB1	3834.7	4558.72	2869.34	-0.651112	0.636789	0.0921864	-7.06299	1.62952e-12	4.22769e-11	4864.21	4372.49	4074.09	4924.08	3230.13	2725.59	2652.3
ENSG00000148362	C9orf142	520.24	621.74	384.906	-0.649968	0.637295	0.141517	-4.59287	4.37193e-06	3.8648e-05	603.806	640.569	553.081	689.503	462.803	399.529	292.387
ENSG00000187513	GJA4	3845.65	4572.77	2876.15	-0.64943	0.637532	0.0989871	-6.56076	5.35356e-11	1.13111e-09	4695.41	4372.49	4163.09	5060.11	3344.05	2624.54	2659.87
ENSG00000100726	TELO2	752.214	897.737	558.182	-0.648148	0.638099	0.133571	-4.85246	1.2194e-06	1.22781e-05	984.802	911.663	817.36	877.123	644.364	610.053	420.129
ENSG00000175832	ETV4	622.863	741.378	464.842	-0.648107	0.638117	0.11632	-5.57174	2.52201e-08	3.52252e-07	818.9	663.525	684.766	798.323	532.817	446.312	415.398
ENSG00000186665	C17orf58	793.923	941.868	596.664	-0.648096	0.638122	0.0756362	-8.5686	1.04753e-17	4.42158e-16	892.205	967.412	975.383	932.471	614.697	580.112	595.183
ENSG00000157514	TSC22D3	881.176	1045.73	661.763	-0.64755	0.638364	0.0845567	-7.65818	1.88593e-14	5.97034e-13	968.405	1097.49	1032.6	1084.44	716.751	618.474	650.064
ENSG00000004799	PDK4	277.764	331.018	206.757	-0.64685	0.638673	0.124575	-5.19245	2.07547e-07	2.43915e-06	297.08	347.613	364.179	315.201	213.601	186.197	220.473
ENSG00000131748	STARD3	1121.57	1330.08	843.563	-0.646601	0.638783	0.0788477	-8.20064	2.39113e-16	9.33078e-15	1351.33	1303	1256.01	1409.96	916.113	811.221	803.355
ENSG00000108984	MAP2K6	165.213	197.447	122.234	-0.646374	0.638884	0.140637	-4.59605	4.3058e-06	3.82048e-05	181.335	196.762	203.432	208.258	116.294	114.151	136.258
ENSG00000280433	CH507-9B2.9	197.509	237.763	143.837	-0.644274	0.639815	0.184595	-3.4902	0.000482663	0.00247559	189.051	295.143	208.881	257.977	179.188	112.28	140.043
ENSG00000176485	PLA2G16	1333.88	1583	1001.73	-0.644129	0.639879	0.094433	-6.82101	9.03998e-12	2.14193e-10	1560.64	1497.58	1514.84	1758.94	1134.46	920.694	950.021
ENSG00000142634	EFHD2	1985.27	2354.54	1492.92	-0.644083	0.639899	0.0861749	-7.47414	7.77115e-14	2.31452e-12	2413.3	2289	2276.8	2439.06	1710	1416.6	1352.17
ENSG00000065717	TLE2	857.47	1018.31	643.014	-0.643786	0.640031	0.101907	-6.3174	2.66005e-10	5.19009e-09	1056.18	1064.7	905.454	1046.92	725.058	637.187	566.796
ENSG00000075826	SEC31B	305.7	363.646	228.44	-0.643248	0.64027	0.115649	-5.56205	2.66627e-08	3.71316e-07	325.052	395.71	363.271	370.549	238.522	235.787	211.011
ENSG00000116691	MIIP	417.943	497.38	312.028	-0.642939	0.640407	0.120943	-5.31603	1.06055e-07	1.32541e-06	556.543	491.905	422.303	518.769	332.269	324.676	279.14
ENSG00000074660	SCARF1	2032.55	2410.65	1528.4	-0.642821	0.640459	0.0855233	-7.51633	5.63348e-14	1.69902e-12	2537.72	2457.34	2271.35	2376.21	1577.09	1672.97	1335.14
ENSG00000169093	ASMTL	739.495	878.295	554.427	-0.64268	0.640522	0.103509	-6.20893	5.3347e-10	9.81759e-09	878.702	930.246	749.247	954.985	598.084	525.843	539.355
ENSG00000145337	PYURF	625.002	749.246	459.344	-0.642439	0.640629	0.168096	-3.82185	0.000132456	0.000802501	762.956	637.29	737.441	859.299	593.337	311.576	473.118
ENSG00000149499	EML3	1603.26	1900.86	1206.47	-0.642401	0.640646	0.0863084	-7.44309	9.83538e-14	2.88882e-12	1962.85	1967.62	1756.42	1916.54	1358.74	1162.1	1098.58
ENSG00000135636	DYSF	3960.5	4686.65	2992.29	-0.642073	0.640792	0.0498177	-12.8885	5.22825e-38	7.8101e-36	4806.33	4584.55	4753.4	4602.32	2907.35	2981.96	3087.57
ENSG00000035687	ADSS	3101.72	3674.72	2337.72	-0.641775	0.640924	0.0729776	-8.79413	1.44159e-18	6.65811e-17	3472.37	3846.69	3992.35	3387.48	2317.58	2398.11	2297.46
ENSG00000164647	STEAP1	1348.49	1596.38	1017.95	-0.641262	0.641152	0.0662697	-9.67656	3.7926e-22	2.25914e-20	1626.23	1652.8	1552.08	1554.43	1059.7	965.606	1028.56
ENSG00000136630	HLX	152.856	182.922	112.768	-0.640789	0.641362	0.152648	-4.19783	2.69486e-05	0.000195759	190.98	168.341	172.554	199.815	98.494	130.993	108.817
ENSG00000261269	RP11-389C8.2	67.3831	81.431	48.6525	-0.640716	0.641395	0.195054	-3.28481	0.0010205	0.00476116	80.0574	90.7291	80.8279	74.1098	46.2803	55.2042	44.4731
ENSG00000013364	MVP	4970.96	5891.73	3743.28	-0.64056	0.641464	0.0838448	-7.63983	2.17512e-14	6.82931e-13	6429.67	5488.56	5400.94	6247.74	3911.28	3904.53	3414.02
ENSG00000141994	DUS3L	425.589	505.764	318.689	-0.640263	0.641596	0.114516	-5.59102	2.25735e-08	3.17607e-07	542.075	526.884	454.089	500.007	342.949	338.711	274.409
ENSG00000168404	MLKL	800.207	948.718	602.192	-0.639634	0.641876	0.0929023	-6.88502	5.778e-12	1.39145e-10	892.205	876.683	949.046	1076.94	618.257	599.761	588.559
ENSG00000204366	ZBTB12	102.267	122.883	74.7796	-0.639599	0.641891	0.184033	-3.47546	0.000509978	0.00259481	122.497	128.988	117.155	122.891	89.0006	81.4028	53.9355
ENSG00000141577	CEP131	312.08	371.691	232.597	-0.63928	0.642033	0.133603	-4.78493	1.71046e-06	1.66441e-05	421.507	391.337	330.577	343.344	253.948	246.08	197.763
ENSG00000140511	HAPLN3	1724.84	2042.42	1301.4	-0.6389	0.642202	0.0777257	-8.21993	2.0362e-16	7.9947e-15	2106.57	2162.19	1898.09	2002.84	1390.78	1320.22	1193.2
ENSG00000142102	ATHL1	816.201	969.456	611.861	-0.638829	0.642234	0.111765	-5.71582	1.09173e-08	1.62325e-07	947.185	1040.65	862.769	1027.22	662.164	662.45	510.968
ENSG00000169733	RFNG	588.791	699.621	441.016	-0.637575	0.642793	0.119121	-5.35235	8.68194e-08	1.10158e-06	696.403	743.323	642.99	715.77	490.097	479.06	353.892
ENSG00000137166	FOXP4	811.203	961.045	611.414	-0.636491	0.643276	0.093997	-6.77139	1.27547e-11	2.94899e-10	1022.42	979.437	857.32	985.004	670.471	595.083	568.688
ENSG00000148834	GSTO1	4479.71	5296.45	3390.72	-0.636084	0.643457	0.0637236	-9.98192	1.82893e-23	1.22276e-21	5464.16	4934.35	5151.19	5636.1	3529.17	3314.12	3328.86
ENSG00000281887	GIMAP1-GIMAP5	373.961	443.394	281.385	-0.635876	0.64355	0.102552	-6.2005	5.62853e-10	1.03384e-08	452.372	461.297	408.68	451.226	296.669	285.378	262.107
ENSG00000103145	HCFC1R1	597.924	709.265	449.469	-0.63576	0.643602	0.11322	-5.61526	1.96268e-08	2.79646e-07	767.779	670.083	668.419	730.779	531.63	403.271	413.505
ENSG00000100292	HMOX1	1810.99	2144.11	1366.82	-0.635609	0.643669	0.0870062	-7.30533	2.76591e-13	7.76607e-12	2383.39	1997.13	1998.9	2197.03	1478.6	1352.97	1268.9
ENSG00000032444	PNPLA6	2031.84	2405.38	1533.79	-0.635005	0.643939	0.0855865	-7.41945	1.1761e-13	3.41767e-12	2583.06	2367.7	2193.25	2477.52	1603.2	1630.86	1367.31
ENSG00000106025	TSPAN12	517.185	617.003	384.095	-0.634819	0.644022	0.147846	-4.29379	1.75649e-05	0.000133808	494.812	775.023	676.593	521.583	388.043	363.038	401.204
ENSG00000124074	ENKD1	213.2	254.165	158.581	-0.634157	0.644317	0.151473	-4.18659	2.83182e-05	0.000204175	268.144	253.604	211.606	283.306	185.121	156.256	134.366
ENSG00000273142	RP11-458F8.4	60.78	73.4796	43.8473	-0.633008	0.64483	0.208581	-3.03483	0.00240669	0.0099402	80.0574	74.3323	64.4807	75.0479	48.6537	33.6839	49.2043
ENSG00000161513	FDXR	941.541	1113.81	711.847	-0.632511	0.645053	0.0884339	-7.15236	8.52955e-13	2.26519e-11	1174.82	1065.79	1031.69	1182.94	776.085	695.199	664.258
ENSG00000131149	GSE1	275.38	326.674	206.988	-0.631776	0.645381	0.115678	-5.46153	4.72046e-08	6.25502e-07	306.726	339.961	354.19	305.82	213.601	208.653	198.71
ENSG00000185324	CDK10	1415.13	1674.11	1069.83	-0.63103	0.645715	0.0915902	-6.88971	5.59081e-12	1.35148e-10	1743.9	1645.15	1519.38	1788.02	1200.91	1031.1	977.462
ENSG00000180902	D2HGDH	304.93	362.167	228.614	-0.630015	0.64617	0.132922	-4.73975	2.13982e-06	2.04067e-05	401.251	350.892	327.852	368.673	259.882	237.659	188.301
ENSG00000102125	TAZ	547.2	647.152	413.931	-0.62927	0.646504	0.0946734	-6.64674	2.99654e-11	6.60864e-10	640.459	641.662	606.663	699.822	445.003	413.564	383.226
ENSG00000109046	WSB1	13758.1	16282.6	10392	-0.628139	0.64701	0.0989326	-6.34916	2.16488e-10	4.28515e-09	13904.9	19254.2	16975.7	14995.5	10057.1	10632.9	10486.2
ENSG00000063438	AHRR	122.14	145.865	90.5077	-0.627971	0.647086	0.16506	-3.8045	0.00014209	0.000855989	129.249	167.248	145.309	141.653	98.494	95.4378	77.5914
ENSG00000213221	DNLZ	283.905	336.983	213.136	-0.627847	0.647141	0.136852	-4.58777	4.48e-06	3.94574e-05	360.74	303.888	330.577	352.725	257.508	201.168	180.731
ENSG00000103037	SETD6	284.231	336.455	214.598	-0.627227	0.64742	0.110432	-5.67975	1.34894e-08	1.97496e-07	321.194	331.216	336.934	356.478	227.841	202.104	213.849
ENSG00000128567	PODXL	8779.62	10363.2	6668.11	-0.626607	0.647698	0.0692459	-9.04901	1.44273e-19	7.37605e-18	10032.2	10345.3	11329.5	9745.91	6234.79	6790.12	6979.44
ENSG00000263020	XXbac-BPG32J3.22	316.888	377.751	235.736	-0.625699	0.648106	0.157461	-3.97368	7.07704e-05	0.000459023	364.599	383.686	283.352	479.369	248.015	227.366	231.828
ENSG00000237441	RGL2	2132.76	2516.86	1620.61	-0.625682	0.648113	0.0730038	-8.57053	1.03007e-17	4.36716e-16	2496.25	2532.76	2337.65	2700.79	1728.98	1602.79	1530.06
ENSG00000135678	CPM	153.988	183.276	114.939	-0.624614	0.648593	0.148239	-4.21356	2.51377e-05	0.000184301	193.874	188.017	159.839	191.372	115.107	103.859	125.849
ENSG00000063245	EPN1	2098.23	2480.91	1588	-0.624245	0.648759	0.101251	-6.16533	7.03364e-10	1.27117e-08	2723.88	2325.07	2239.57	2635.12	1787.13	1591.57	1385.29
ENSG00000109099	PMP22	2184.14	2574.06	1664.24	-0.623628	0.649037	0.0584911	-10.6619	1.53386e-26	1.18262e-24	2501.07	2499.97	2601.93	2693.28	1712.37	1613.09	1667.27
ENSG00000103490	PYCARD	139.674	166.26	104.225	-0.623623	0.649039	0.156963	-3.97306	7.09559e-05	0.000459759	157.221	162.875	150.758	194.187	115.107	101.052	96.5161
ENSG00000196642	RABL6	1119.8	1323.32	848.45	-0.622639	0.649482	0.100249	-6.21091	5.26782e-10	9.71322e-09	1361.94	1320.49	1164.28	1446.55	935.099	858.94	751.312
ENSG00000106479	ZNF862	598.186	707.796	452.04	-0.622325	0.649623	0.105763	-5.88416	4.00079e-09	6.43931e-08	674.218	787.047	617.561	752.356	431.949	445.376	478.796
ENSG00000169683	LRRC45	257.297	305.745	192.7	-0.621813	0.649854	0.13789	-4.50949	6.49823e-06	5.53218e-05	343.379	317.005	264.28	298.316	175.628	222.688	179.785
ENSG00000130511	SSBP4	831.338	982.606	629.648	-0.621156	0.65015	0.107177	-5.79559	6.80829e-09	1.0541e-07	1030.14	1029.72	882.749	987.819	722.685	625.96	540.301
ENSG00000005469	CROT	1130.77	1334.45	859.192	-0.620679	0.650365	0.0841308	-7.37755	1.61233e-13	4.6221e-12	1249.09	1331.42	1473.97	1283.32	817.619	841.162	918.796
ENSG00000146021	KLHL3	865.202	1021.51	656.792	-0.620267	0.650551	0.0890989	-6.96156	3.36537e-12	8.48934e-11	953.936	1101.87	1076.19	954.047	630.124	636.252	704
ENSG00000260822	GS1-358P8.4	109.487	130.41	81.5899	-0.620163	0.650597	0.167422	-3.70419	0.000212064	0.00121878	118.639	139.92	129.869	133.21	96.1206	75.7888	72.8602
ENSG00000112561	TFEB	110.982	132.75	81.957	-0.620069	0.65064	0.172997	-3.58427	0.000338027	0.00182222	144.682	131.175	114.43	140.715	70.0138	96.3734	79.4839
ENSG00000144118	RALB	5656.1	6660.65	4316.7	-0.619723	0.650796	0.0570326	-10.8661	1.67182e-27	1.40823e-25	6218.43	6780.63	6982.07	6661.44	4375.27	4184.29	4390.54
ENSG00000011028	MRC2	1960.14	2311.18	1492.09	-0.619667	0.650821	0.0779467	-7.94989	1.86681e-15	6.59803e-14	2439.34	2431.1	2052.48	2321.8	1543.86	1504.55	1427.87
ENSG00000197530	MIB2	306.685	365.091	228.811	-0.619558	0.65087	0.155865	-3.97497	7.03877e-05	0.000457006	404.145	395.71	310.597	349.911	227.841	280.699	177.892
ENSG00000283103	LLNLR-245B6.1	169.162	200.497	127.382	-0.619225	0.65102	0.136046	-4.55158	5.32447e-06	4.59843e-05	195.803	198.948	196.167	211.072	136.468	114.151	131.527
ENSG00000137033	IL33	1680.21	1987.68	1270.26	-0.618611	0.651298	0.115358	-5.36255	8.20572e-08	1.04462e-06	1734.25	2229.97	2291.33	1695.15	1218.71	1228.53	1363.53
ENSG00000185347	C14orf80	196.861	236.647	143.812	-0.617206	0.651932	0.20281	-3.04328	0.00234016	0.00971267	307.69	235.021	184.36	219.515	176.814	159.999	94.6236
ENSG00000266208	CTD-2267D19.3	127.271	151.259	95.288	-0.616698	0.652162	0.159272	-3.87199	0.000107952	0.000671267	138.895	151.944	144.4	169.796	107.987	85.1455	92.7312
ENSG00000184702	SEPT5	735.54	868.801	557.857	-0.616599	0.652207	0.111421	-5.53394	3.13112e-08	4.28256e-07	866.163	922.594	776.492	909.956	645.551	550.171	477.849
ENSG00000132589	FLOT2	3735.73	4403.19	2845.77	-0.616275	0.652353	0.0857488	-7.18698	6.62421e-13	1.78396e-11	4479.35	4260.99	4046.84	4825.58	3168.42	2601.15	2767.74
ENSG00000108352	RAPGEFL1	179.127	212.319	134.871	-0.616095	0.652435	0.134665	-4.57501	4.76192e-06	4.17482e-05	205.448	225.183	191.626	227.02	136.468	135.671	132.473
ENSG00000157870	FAM213B	1327.22	1563.05	1012.77	-0.616044	0.652458	0.0786823	-7.82951	4.89757e-15	1.65453e-13	1554.85	1556.6	1480.33	1660.44	1105.98	993.676	938.667
ENSG00000095370	SH2D3C	2353.7	2772.63	1795.12	-0.615613	0.652653	0.0786602	-7.82623	5.02724e-15	1.69236e-13	3031.57	2639.89	2572.87	2846.19	1834.6	1883.49	1667.27
ENSG00000175591	P2RY2	90.3139	108	66.7328	-0.615421	0.65274	0.18253	-3.37162	0.000747266	0.00361931	107.065	98.3809	128.053	98.5004	62.8937	74.8532	62.4516
ENSG00000260917	RP11-57H14.4	133.518	158.502	100.207	-0.615383	0.652756	0.146326	-4.20555	2.60448e-05	0.000190057	159.15	169.434	154.39	151.034	102.054	96.3734	102.194
ENSG00000075399	VPS9D1	409.981	483.833	311.511	-0.615327	0.652782	0.0989071	-6.22126	4.93179e-10	9.15541e-09	488.061	492.998	448.64	505.636	310.909	330.29	293.333
ENSG00000161267	BDH1	196.039	232.375	147.591	-0.615299	0.652794	0.139504	-4.41061	1.03079e-05	8.34098e-05	265.25	203.321	217.963	242.968	148.334	153.449	140.989
ENSG00000088826	SMOX	426.454	503.891	323.204	-0.615164	0.652855	0.115027	-5.348	8.89291e-08	1.12387e-06	538.217	463.483	462.263	551.602	331.082	350.874	287.656
ENSG00000110514	MADD	1175.46	1383.06	898.656	-0.614089	0.653342	0.0692495	-8.86778	7.46191e-19	3.51427e-17	1348.44	1380.61	1362.27	1440.92	930.353	843.034	922.581
ENSG00000039650	PNKP	621.9	734.449	471.836	-0.613325	0.653688	0.116441	-5.26725	1.38483e-07	1.68016e-06	782.247	707.25	630.276	818.023	525.697	471.575	418.237
ENSG00000235387	LINC00961	583.203	686.721	445.178	-0.613013	0.65383	0.0915088	-6.69895	2.09921e-11	4.73338e-10	694.473	652.593	706.563	693.255	488.91	441.634	404.989
ENSG00000111206	FOXM1	2745.62	3237.41	2089.89	-0.612793	0.65393	0.100587	-6.09219	1.11375e-09	1.93819e-08	3348.91	3025.76	3051.48	3523.5	2458.79	1890.98	1919.91
ENSG00000168918	INPP5D	1342.74	1578.71	1028.1	-0.612727	0.65396	0.0634295	-9.65997	4.46011e-22	2.6403e-20	1591.5	1602.52	1544.81	1576.01	1085.81	1000.23	998.279
ENSG00000213983	AP1G2	617.625	727.579	471.018	-0.612331	0.654139	0.093697	-6.53522	6.35153e-11	1.33166e-09	691.58	729.112	685.675	803.951	503.15	451.926	457.978
ENSG00000021355	SERPINB1	607.817	715.604	464.101	-0.612103	0.654242	0.0867053	-7.05958	1.67004e-12	4.32109e-11	761.992	687.573	681.134	731.717	484.163	440.698	467.441
ENSG00000149260	CAPN5	589.793	695.021	449.488	-0.611423	0.654551	0.102059	-5.99088	2.08712e-09	3.50376e-08	711.835	706.156	655.705	706.389	506.71	453.797	387.957
ENSG00000128203	ASPHD2	361.888	426.221	276.111	-0.610844	0.654814	0.0988558	-6.17914	6.44507e-10	1.17256e-08	433.081	419.759	419.578	432.464	296.669	261.986	269.677
ENSG00000169715	MT1E	2652.63	3126.17	2021.24	-0.610287	0.655066	0.100567	-6.06846	1.29145e-09	2.22467e-08	3287.17	3048.72	2795.37	3373.41	2299.78	2026.65	1737.29
ENSG00000147852	VLDLR	98.8591	117.527	73.9683	-0.609869	0.655256	0.172476	-3.53595	0.000406307	0.00213845	112.852	108.219	128.961	120.077	85.4406	65.4965	70.9677
ENSG00000120896	SORBS3	2153.25	2537.01	1641.57	-0.609798	0.655289	0.0996746	-6.11789	9.48241e-10	1.66648e-08	2688.19	2468.27	2222.31	2769.27	1865.45	1499.87	1559.4
ENSG00000088280	ASAP3	470.406	553.769	359.256	-0.60928	0.655524	0.0918383	-6.63427	3.26102e-11	7.10182e-10	525.678	573.889	537.642	577.869	374.989	359.295	343.484
ENSG00000204371	EHMT2	1335.59	1570.61	1022.22	-0.608178	0.656025	0.0797089	-7.62999	2.3477e-14	7.34702e-13	1685.06	1521.62	1460.35	1615.41	1053.77	1067.59	945.29
ENSG00000260401	RP11-800A3.4	70.7098	84.6856	52.0753	-0.607684	0.656249	0.195018	-3.11604	0.00183297	0.00788309	98.3837	78.7047	76.287	85.367	49.8403	47.7189	58.6667
ENSG00000124702	KLHDC3	2382.35	2802.78	1821.78	-0.607642	0.656269	0.0889102	-6.83433	8.23871e-12	1.95692e-10	2728.7	2739.36	2647.34	3095.73	2061.25	1716.01	1688.09
ENSG00000147174	ACRC	63.1807	75.6371	46.5723	-0.607456	0.656353	0.198737	-3.05658	0.0022388	0.00934792	77.1637	79.7979	79.9197	65.667	52.2137	43.9762	43.5269
ENSG00000148343	FAM73B	686.392	807.303	525.178	-0.60712	0.656506	0.0875809	-6.93211	4.14613e-12	1.03227e-10	816.006	848.262	762.87	802.075	562.484	535.2	477.849
ENSG00000177548	RABEP2	648.131	765.651	491.439	-0.606791	0.656656	0.128456	-4.72372	2.31565e-06	2.18439e-05	880.631	747.695	685.675	748.603	517.39	561.399	395.527
ENSG00000166925	TSC22D4	1222.96	1440.92	932.36	-0.606578	0.656753	0.108917	-5.56916	2.55976e-08	3.57264e-07	1556.78	1469.16	1298.69	1439.04	1096.49	902.916	797.677
ENSG00000142632	ARHGEF19	213.416	252.508	161.293	-0.606337	0.656862	0.137637	-4.40533	1.05624e-05	8.5253e-05	274.896	241.58	224.32	269.235	156.641	181.519	145.72
ENSG00000262660	RP13-1032I1.10	412.562	485.638	315.127	-0.60616	0.656943	0.10873	-5.57491	2.47653e-08	3.46659e-07	491.919	451.459	509.488	489.688	358.376	305.027	281.978
ENSG00000170955	PRKCDBP	898.079	1057.69	685.264	-0.605326	0.657323	0.109975	-5.50423	3.70778e-08	4.99623e-07	1063.89	963.04	1018.07	1185.76	792.699	597.89	665.204
ENSG00000139508	SLC46A3	200.118	236.426	151.707	-0.605147	0.657404	0.127264	-4.75507	1.98381e-06	1.90807e-05	250.782	232.835	239.759	222.33	143.588	147.835	163.699
ENSG00000185340	GAS2L1	709.762	836.528	540.741	-0.604959	0.65749	0.112059	-5.39859	6.71684e-08	8.69551e-07	912.461	853.728	763.778	816.146	558.924	610.053	453.247
ENSG00000115286	NDUFS7	599.129	708.05	453.901	-0.604487	0.657705	0.134202	-4.50431	6.65904e-06	5.65649e-05	793.822	730.205	583.959	724.213	463.99	525.843	371.871
ENSG00000064545	TMEM161A	488.172	574.758	372.724	-0.60446	0.657717	0.109525	-5.51894	3.41049e-08	4.62148e-07	603.806	581.541	507.672	606.012	420.083	355.552	342.538
ENSG00000184967	NOC4L	367.393	433.422	279.354	-0.603958	0.657947	0.126792	-4.76339	1.90367e-06	1.83283e-05	502.529	415.386	381.435	434.34	308.535	283.506	246.021
ENSG00000028310	BRD9	1375.32	1614.01	1057.05	-0.603287	0.658252	0.0677972	-8.89841	5.66522e-19	2.71491e-17	1588.61	1630.94	1563.88	1672.63	1111.91	1068.53	990.71
ENSG00000129675	ARHGEF6	219.188	258.773	166.407	-0.602924	0.658418	0.127107	-4.74343	2.10127e-06	2.00691e-05	243.066	247.045	257.923	287.058	156.641	163.741	178.839
ENSG00000026652	AGPAT4	319.443	375.963	244.083	-0.602191	0.658753	0.102146	-5.8954	3.73784e-09	6.06575e-08	357.847	389.151	375.986	380.868	242.082	249.822	240.344
ENSG00000186654	PRR5	161.507	190.746	122.522	-0.600867	0.659358	0.145941	-4.11718	3.83544e-05	0.000266488	192.909	197.855	177.095	195.125	143.588	108.537	115.441
ENSG00000188486	H2AFX	1216.51	1429.08	933.089	-0.600298	0.659618	0.0941416	-6.37655	1.81124e-10	3.62267e-09	1496.01	1437.45	1353.19	1429.66	1070.38	911.337	817.548
ENSG00000182272	B4GALNT4	167.738	198.665	126.501	-0.599296	0.660076	0.160851	-3.72578	0.000194713	0.00113199	178.441	224.09	170.738	221.391	147.148	120.701	111.656
ENSG00000274026	FAM27E3	134.301	159.382	100.859	-0.598949	0.660235	0.159759	-3.74907	0.000177491	0.00104586	140.824	159.596	160.748	176.363	84.2539	106.666	111.656
ENSG00000269973	RP11-95D17.1	86.8534	103.205	65.0516	-0.598738	0.660331	0.177301	-3.37696	0.000732908	0.00355955	110.923	99.474	91.726	110.696	70.0138	62.6895	62.4516
ENSG00000167302	ENTHD2	473.176	556.31	362.331	-0.597946	0.660694	0.105914	-5.64556	1.64649e-08	2.37424e-07	536.288	570.609	508.58	609.765	379.736	381.751	325.505
ENSG00000169169	CPT1C	770.825	904.945	591.997	-0.597876	0.660726	0.0844208	-7.08209	1.41999e-12	3.70418e-11	925.965	882.149	848.238	963.428	571.977	634.38	569.634
ENSG00000214756	METTL12	224.794	265.939	169.932	-0.59768	0.660816	0.160596	-3.72163	0.000197945	0.00114868	281.648	243.766	231.585	306.758	212.415	144.092	153.29
ENSG00000141564	RPTOR	805.087	945.131	618.361	-0.596953	0.661149	0.0951543	-6.27353	3.52948e-10	6.72854e-09	1050.39	929.153	916.352	884.628	676.404	615.667	563.011
ENSG00000181274	FRAT2	288.415	339.148	220.77	-0.596701	0.661264	0.117971	-5.05803	4.23605e-07	4.71464e-06	339.52	326.843	319.679	370.549	244.455	201.168	216.688
ENSG00000198909	MAP3K3	2918.95	3418.27	2253.19	-0.596312	0.661443	0.055231	-10.7967	3.56854e-27	2.94112e-25	3536.03	3461.92	3343	3332.13	2337.75	2256.82	2164.99
ENSG00000101000	PROCR	15559	18246	11976.4	-0.596277	0.661459	0.0783052	-7.61478	2.64142e-14	8.18583e-13	18781.6	17433.1	18069.1	18700.1	13626.6	11229.8	11072.9
ENSG00000143842	SOX13	950.641	1114.25	732.497	-0.595976	0.661597	0.0738169	-8.07371	6.81938e-16	2.54178e-14	1142.99	1133.57	1044.4	1136.04	761.845	735.432	700.215
ENSG00000132781	MUTYH	192.742	227.746	146.069	-0.595091	0.662003	0.146308	-4.06739	4.75425e-05	0.000323509	241.137	257.977	197.983	213.887	149.521	159.999	128.688
ENSG00000050820	BCAR1	4370.93	5131.85	3356.38	-0.594513	0.662268	0.0984803	-6.03687	1.57135e-09	2.68026e-08	5721.69	5054.59	4654.41	5096.69	3656.14	3570.5	2842.49
ENSG00000239697	TNFSF12	354.17	416.094	271.605	-0.594467	0.662289	0.115873	-5.13032	2.89243e-07	3.32769e-06	383.889	420.852	416.854	442.783	313.282	248.887	252.645
ENSG00000225792	AC004540.4	103.225	122.334	77.7462	-0.593549	0.662711	0.171211	-3.46677	0.000526757	0.00267024	106.1	131.175	122.604	129.458	85.4406	67.3678	80.4301
ENSG00000182685	BRICD5	81.9195	97.4353	61.2317	-0.593524	0.662722	0.183482	-3.23479	0.00121733	0.00555924	107.065	89.636	91.726	101.315	60.5204	69.2392	53.9355
ENSG00000277283	RP1-267D11.6	71.2163	84.7918	53.1155	-0.59312	0.662908	0.19534	-3.03635	0.00239462	0.00990215	76.1992	77.6116	97.1751	88.1813	60.5204	46.7832	52.043
ENSG00000133243	BTBD2	1313.48	1546.25	1003.11	-0.59179	0.663519	0.1299	-4.55573	5.22043e-06	4.52903e-05	1822.03	1511.79	1414.03	1437.17	1145.14	1080.69	783.484
ENSG00000179886	TIGD5	201.752	238.271	153.06	-0.591418	0.66369	0.15165	-3.89988	9.62403e-05	0.000606529	275.86	238.3	202.524	236.401	160.201	170.291	128.688
ENSG00000146147	MLIP	322.813	378.85	248.098	-0.591379	0.663708	0.110572	-5.34837	8.87478e-08	1.12387e-06	353.024	379.313	377.802	405.259	272.935	239.53	231.828
ENSG00000275023	MLLT6	2074.38	2428.21	1602.61	-0.590467	0.664128	0.0701466	-8.41761	3.84232e-17	1.57998e-15	2477.92	2635.52	2309.5	2289.9	1653.04	1588.76	1566.02
ENSG00000137404	NRM	499.015	586.112	382.884	-0.59035	0.664182	0.118391	-4.98646	6.14955e-07	6.62453e-06	581.622	532.35	550.356	680.122	427.203	381.751	339.699
ENSG00000204634	TBC1D8	813.396	952.747	627.595	-0.590199	0.664251	0.0740584	-7.96938	1.59474e-15	5.67842e-14	944.291	966.319	974.475	925.904	594.524	631.573	656.688
ENSG00000240990	HOXA11-AS	175.786	207.058	134.091	-0.589243	0.664692	0.145451	-4.05114	5.09689e-05	0.00034304	222.81	197.855	186.177	221.391	151.894	116.958	133.419
ENSG00000124406	ATP8A1	178.712	211.407	135.12	-0.589182	0.66472	0.156394	-3.7673	0.000165023	0.000979332	207.377	235.021	232.494	170.734	117.481	147.835	140.043
ENSG00000267107	PCAT19	644.854	756.24	496.34	-0.588869	0.664864	0.0955159	-6.16514	7.04206e-10	1.27149e-08	713.764	838.424	684.766	788.003	488.91	508.066	492.043
ENSG00000254615	RP11-395G23.3	132.202	156.104	100.332	-0.588545	0.665013	0.164027	-3.5881	0.000333099	0.0017987	156.257	158.503	139.859	169.796	122.227	89.8238	88.9462
ENSG00000187961	KLHL17	224.56	264.065	171.888	-0.588441	0.665061	0.127822	-4.60361	4.1523e-06	3.69574e-05	268.144	282.025	242.484	263.606	182.748	181.519	151.398
ENSG00000156928	MALSU1	998.448	1177.93	759.139	-0.588385	0.665087	0.151017	-3.89616	9.77302e-05	0.000614906	1184.46	1163.08	934.515	1429.66	933.913	599.761	743.742
ENSG00000148832	PAOX	75.728	90.0422	56.6424	-0.587921	0.665301	0.187189	-3.14078	0.00168498	0.00734742	78.1283	98.3809	91.726	91.9337	56.9604	51.4615	61.5054
ENSG00000179314	WSCD1	1628	1903.86	1260.18	-0.587823	0.665346	0.0693767	-8.47291	2.39328e-17	9.99166e-16	1959.96	1870.33	1909.9	1875.26	1330.26	1298.7	1151.57
ENSG00000120068	HOXB8	90.8568	107.499	68.6674	-0.587306	0.665585	0.169942	-3.45591	0.000548432	0.00276471	110.923	103.847	101.716	113.51	72.3871	66.4322	67.1828
ENSG00000140691	ARMC5	295.401	346.563	227.184	-0.5868	0.665818	0.119962	-4.89157	1.00034e-06	1.02506e-05	366.528	341.054	328.761	349.911	261.068	219.881	200.602
ENSG00000160789	LMNA	12661.6	14827.7	9773.42	-0.586069	0.666155	0.0910895	-6.434	1.24292e-10	2.54383e-09	16558.4	14301.3	13512.8	14938.3	10207.8	10600.1	8512.34
ENSG00000184207	PGP	659.752	771.973	510.123	-0.585977	0.666198	0.0879337	-6.66385	2.66747e-11	5.93079e-10	789.964	768.464	729.267	800.199	552.99	509.937	467.441
ENSG00000197905	TEAD4	1021.5	1197.08	787.389	-0.585838	0.666262	0.103583	-5.65573	1.55188e-08	2.248e-07	1296.35	1089.84	1092.54	1309.59	859.152	802.8	700.215
ENSG00000240053	LY6G5B	275.666	324.681	210.313	-0.585787	0.666286	0.140497	-4.16938	3.05435e-05	0.000218163	373.279	262.349	346.016	317.078	188.681	218.945	223.312
ENSG00000141295	SCRN2	522.71	613.338	401.873	-0.584896	0.666697	0.117401	-4.98205	6.29127e-07	6.76197e-06	661.679	599.03	531.284	661.36	430.763	428.534	346.323
ENSG00000137161	CNPY3	1338.47	1566.18	1034.87	-0.584794	0.666745	0.089523	-6.53233	6.47532e-11	1.35613e-09	1496.98	1491.02	1511.21	1765.5	1133.27	975.898	995.441
ENSG00000198816	ZNF358	700.689	822.44	538.356	-0.584554	0.666855	0.121071	-4.82819	1.37778e-06	1.36571e-05	958.759	759.719	712.92	858.361	586.217	560.463	468.387
ENSG00000264112	RP11-159D12.2	569.112	667.118	438.437	-0.58435	0.66695	0.10537	-5.54567	2.92827e-08	4.03688e-07	649.14	752.067	601.214	666.051	455.683	463.154	396.473
ENSG00000228300	C19orf24	391.305	460.702	298.774	-0.584269	0.666987	0.142505	-4.1	4.13158e-05	0.000285198	522.784	424.131	426.844	469.05	301.415	359.295	235.613
ENSG00000204315	FKBPL	173.259	203.838	132.487	-0.583969	0.667126	0.143615	-4.06621	4.77849e-05	0.000325043	205.448	207.693	178.003	224.206	147.148	122.572	127.742
ENSG00000062822	POLD1	818.037	959.676	629.186	-0.583175	0.667493	0.119742	-4.87028	1.11443e-06	1.13285e-05	1047.5	948.829	912.719	929.656	709.631	682.099	495.828
ENSG00000168237	GLYCTK	303.872	357.555	232.295	-0.583077	0.667539	0.145774	-3.99987	6.33765e-05	0.000416148	366.528	358.544	322.403	382.745	272.935	247.951	176
ENSG00000133315	MACROD1	115.944	137.221	87.5759	-0.582739	0.667695	0.172479	-3.37862	0.000728519	0.00354093	158.186	136.64	118.971	135.086	86.6272	74.8532	101.247
ENSG00000023171	GRAMD1B	364.309	426.612	281.239	-0.582509	0.667801	0.0969193	-6.01025	1.85235e-09	3.1261e-08	413.79	438.342	435.926	418.392	275.308	276.021	292.387
ENSG00000283013	RP11-511P7.5	144.855	171.645	109.134	-0.58248	0.667815	0.184459	-3.15778	0.00158975	0.00698682	189.051	146.478	136.227	214.825	126.974	99.1804	101.247
ENSG00000074416	MGLL	2726.47	3182.63	2118.26	-0.582445	0.667831	0.0583418	-9.98332	1.80337e-23	1.2099e-21	3236.05	3067.3	3209.5	3217.68	2228.57	2122.09	2004.13
ENSG00000168077	SCARA3	5493.91	6419.73	4259.48	-0.581825	0.668118	0.0764342	-7.6121	2.69669e-14	8.3436e-13	6738.32	6223.14	5962.19	6755.25	4683.8	4139.38	3955.27
ENSG00000274049	INO80B-WBP1	639.102	748.104	493.766	-0.58144	0.668297	0.107275	-5.42008	5.95719e-08	7.81794e-07	821.794	695.225	747.431	727.965	566.044	480.932	434.323
ENSG00000171310	CHST11	775.432	905.801	601.606	-0.581044	0.66848	0.0786295	-7.38965	1.47218e-13	4.23301e-12	875.808	894.173	953.587	899.637	628.937	611.925	563.957
ENSG00000120156	TEK	2944.75	3446.27	2276.04	-0.579477	0.669206	0.100306	-5.77709	7.60036e-09	1.16541e-07	3180.11	3823.74	3852.49	2928.75	2169.24	2294.25	2364.64
ENSG00000110497	AMBRA1	656.81	767.394	509.365	-0.578595	0.669615	0.0808437	-7.15696	8.24833e-13	2.20274e-11	738.843	745.509	773.768	811.456	491.283	525.843	510.968
ENSG00000006282	SPATA20	1409.13	1645.7	1093.71	-0.578298	0.669753	0.0832449	-6.94695	3.73255e-12	9.37846e-11	1755.47	1650.61	1500.31	1676.38	1192.61	1074.14	1014.37
ENSG00000064961	HMG20B	1178.03	1375.2	915.139	-0.57789	0.669943	0.079486	-7.27033	3.58601e-13	9.90869e-12	1456.47	1356.56	1305.96	1381.82	987.313	921.629	836.473
ENSG00000176248	ANAPC2	1068.37	1248.64	828.007	-0.577441	0.670151	0.0932291	-6.19379	5.87346e-10	1.07676e-08	1344.58	1222.11	1108.89	1318.97	866.272	865.49	752.258
ENSG00000121797	CCRL2	194.615	228.653	149.232	-0.576769	0.670464	0.139814	-4.12525	3.70337e-05	0.000258721	259.463	210.972	242.484	201.691	144.774	156.256	146.667
ENSG00000196372	ASB13	262.89	308.112	202.594	-0.575517	0.671046	0.135515	-4.24688	2.16769e-05	0.00016208	321.194	287.491	286.984	336.778	240.895	189.94	176.946
ENSG00000250588	IQCJ-SCHIP1	561.166	658.038	432.002	-0.57551	0.671049	0.132067	-4.3577	1.31435e-05	0.000103679	544.004	654.78	684.766	748.603	480.603	357.424	457.978
ENSG00000269352	PTOV1-AS2	89.2697	105.634	67.4509	-0.575309	0.671142	0.17752	-3.24081	0.00119189	0.00546003	116.71	107.126	90.8178	107.881	64.0804	72.9818	65.2903
ENSG00000088298	EDEM2	1695.36	1978.47	1317.87	-0.575063	0.671257	0.0829147	-6.9356	4.04503e-12	1.01032e-10	1977.32	1874.7	1882.65	2179.2	1408.58	1203.26	1341.76
ENSG00000203727	SAMD5	343.594	403.925	263.153	-0.575032	0.671271	0.14898	-3.85981	0.000113477	0.000700837	497.706	358.544	439.558	319.892	272.935	261.986	254.538
ENSG00000214078	CPNE1	3346.81	3906.87	2600.06	-0.57477	0.671393	0.0871961	-6.5917	4.34823e-11	9.2793e-10	3934.38	3665.24	3770.76	4257.09	2952.45	2413.08	2434.67
ENSG00000182796	TMEM198B	241.762	282.91	186.897	-0.574702	0.671425	0.116026	-4.95323	7.29899e-07	7.73208e-06	272.967	284.212	274.27	300.192	194.615	177.776	188.301
ENSG00000162542	TMCO4	177.285	208.394	135.806	-0.574366	0.671581	0.153091	-3.75178	0.000175582	0.00103716	212.2	217.531	185.268	218.577	155.454	144.092	107.871
ENSG00000160972	PPP1R16A	325.716	381.031	251.962	-0.574336	0.671595	0.114672	-5.00851	5.48537e-07	5.99347e-06	390.641	402.269	356.914	374.302	275.308	261.05	219.527
ENSG00000177303	CASKIN2	585.667	685.316	452.802	-0.573867	0.671814	0.112962	-5.08015	3.77131e-07	4.23685e-06	781.283	719.274	638.449	602.26	463.99	482.803	411.613
ENSG00000168067	MAP4K2	1677.3	1955.82	1305.94	-0.573437	0.672014	0.076739	-7.47257	7.8644e-14	2.33865e-12	2065.09	1950.13	1840.88	1967.19	1410.96	1314.61	1192.26
ENSG00000176476	SGF29	177.869	209.058	136.282	-0.573233	0.672109	0.155688	-3.68193	0.000231471	0.00131657	233.42	196.762	175.278	230.772	156.641	122.572	129.634
ENSG00000188566	NDOR1	239.562	280.685	184.732	-0.57317	0.672138	0.132993	-4.30978	1.63417e-05	0.000125742	284.541	297.329	268.821	272.049	210.041	191.811	152.344
ENSG00000198959	TGM2	52114.2	60724.9	40633.4	-0.573117	0.672163	0.0612685	-9.35419	8.42457e-21	4.64226e-19	61843.8	58893	60518.3	61644.4	44388.7	38478.3	39033.2
ENSG00000168890	TMEM150A	663.232	774.618	514.717	-0.572682	0.672366	0.100911	-5.67512	1.38592e-08	2.02138e-07	828.545	721.46	722.002	826.465	543.497	543.621	457.032
ENSG00000184897	H1FX	761.872	891.47	589.074	-0.572583	0.672412	0.119695	-4.78369	1.72109e-06	1.6739e-05	948.149	870.125	856.412	891.194	664.538	641.866	460.817
ENSG00000070759	TESK2	85.1526	100.697	64.4262	-0.572421	0.672487	0.182554	-3.13562	0.00171489	0.00744898	118.639	95.1016	98.9914	90.0575	65.2671	59.8825	68.129
ENSG00000167549	CORO6	129.51	152.733	98.546	-0.571496	0.672919	0.172014	-3.32237	0.000892559	0.00423489	136.966	177.086	128.961	167.92	110.361	100.116	85.1613
ENSG00000272447	RP11-182L21.6	105.219	123.863	80.3595	-0.571087	0.67311	0.161593	-3.53411	0.000409147	0.00214867	128.285	112.591	131.686	122.891	78.3205	83.2741	79.4839
ENSG00000129353	SLC44A2	4193.89	4884.31	3273.32	-0.570593	0.67334	0.0643387	-8.86858	7.40852e-19	3.50639e-17	4734.96	4808.64	4752.5	5241.16	3397.45	3061.49	3361.03
ENSG00000167393	PPP2R3B	360.225	421.975	277.891	-0.570247	0.673502	0.132797	-4.29413	1.75376e-05	0.000133654	481.309	389.151	387.792	429.649	293.109	311.576	228.989
ENSG00000105063	PPP6R1	1826.37	2130.2	1421.26	-0.569881	0.673672	0.0898833	-6.34023	2.29417e-10	4.51304e-09	2364.1	2142.52	1963.48	2050.69	1516.57	1482.09	1265.12
ENSG00000111788	RP11-22B23.1	100.268	118.293	76.2352	-0.569681	0.673766	0.178898	-3.1844	0.00145057	0.00645331	139.859	118.057	100.808	114.448	86.6272	71.1105	70.9677
ENSG00000250506	CDK3	128.097	151.402	97.0228	-0.569482	0.673859	0.184563	-3.08556	0.0020317	0.00860041	119.604	165.061	138.951	181.991	106.801	105.73	78.5376
ENSG00000162194	LBHD1	104.27	122.664	79.7444	-0.56933	0.67393	0.163031	-3.49216	0.000479131	0.00246276	117.675	121.336	135.319	116.324	83.0672	80.4671	75.6989
ENSG00000272599	RP11-152N13.16	119.482	141.079	90.6856	-0.569168	0.674005	0.18274	-3.11463	0.00184178	0.0079121	149.505	126.802	113.522	174.486	100.867	90.7595	80.4301
ENSG00000005206	SPPL2B	640.724	748.347	497.227	-0.569011	0.674079	0.108065	-5.26545	1.39844e-07	1.69453e-06	723.41	812.189	683.858	773.932	531.63	536.136	423.914
ENSG00000268713	CTC-444N24.8	88.9714	105.182	67.3573	-0.56808	0.674514	0.187203	-3.03457	0.00240875	0.00994338	97.4192	104.94	91.726	126.643	71.2005	58.0112	72.8602
ENSG00000280071	CH507-9B2.3	786.956	921.786	607.181	-0.567605	0.674736	0.134284	-4.22689	2.3694e-05	0.000175059	903.78	826.4	1050.76	906.204	579.097	750.403	492.043
ENSG00000095906	NUBP2	735.766	858.561	572.04	-0.567533	0.67477	0.104029	-5.45553	4.88263e-08	6.46095e-07	901.851	884.335	802.83	845.227	625.377	610.053	480.688
ENSG00000103197	TSC2	1775.04	2068.35	1383.94	-0.567096	0.674974	0.0848462	-6.68382	2.32798e-11	5.21234e-10	2322.63	2069.28	1832.7	2048.81	1425.2	1377.3	1349.33
ENSG00000185291	IL3RA	268.135	313.611	207.5	-0.566778	0.675123	0.118576	-4.77986	1.75418e-06	1.70176e-05	309.619	315.912	301.515	327.397	194.615	234.852	193.032
ENSG00000138030	KHK	134.285	157.454	103.392	-0.564947	0.67598	0.147573	-3.82826	0.000129051	0.000785108	156.257	150.851	170.738	151.972	103.241	109.473	97.4624
ENSG00000160410	SHKBP1	1477.15	1721.19	1151.76	-0.564881	0.676011	0.094758	-5.9613	2.50234e-09	4.16788e-08	1877.01	1638.59	1552.08	1817.1	1275.68	1134.96	1044.65
ENSG00000244694	PTCHD4	273.576	320.055	211.604	-0.564617	0.676135	0.123022	-4.58956	4.4418e-06	3.91932e-05	291.293	350.892	337.842	300.192	193.428	212.396	228.989
ENSG00000140474	ULK3	871.063	1013.51	681.129	-0.563489	0.676664	0.0827203	-6.81198	9.62657e-12	2.27246e-10	1034.96	995.834	946.322	1076.94	734.551	653.094	655.742
ENSG00000167702	KIFC2	348.207	408.647	267.62	-0.563286	0.676759	0.157273	-3.58157	0.000341531	0.00183697	400.287	437.249	323.311	473.74	312.095	280.699	210.064
ENSG00000242028	HYPK	164.093	191.898	127.021	-0.562757	0.677007	0.135825	-4.14325	3.42416e-05	0.000240976	199.661	197.855	185.268	184.806	136.468	126.315	118.28
ENSG00000170271	FAXDC2	345.3	403.141	268.179	-0.562684	0.677041	0.110241	-5.10413	3.32321e-07	3.76887e-06	391.606	404.455	387.792	428.711	244.455	259.179	300.903
ENSG00000064692	SNCAIP	592.271	689.363	462.816	-0.562664	0.677051	0.0846047	-6.65051	2.92084e-11	6.45659e-10	668.431	710.529	727.451	651.041	471.11	464.09	453.247
ENSG00000230724	LINC01001	139.071	163.38	106.659	-0.56135	0.677668	0.158606	-3.53928	0.000401219	0.00211517	166.867	169.434	138.043	179.177	100.867	120.701	98.4086
ENSG00000197142	ACSL5	82.9527	97.8227	63.126	-0.560975	0.677844	0.175996	-3.18743	0.00143544	0.0063994	97.4192	97.2878	98.0833	98.5004	55.7737	67.3678	66.2366
ENSG00000085662	AKR1B1	3351.08	3896.16	2624.32	-0.560515	0.67806	0.0777587	-7.20839	5.66179e-13	1.53342e-11	4011.55	3624.79	3737.15	4211.13	2868.19	2501.97	2502.8
ENSG00000131634	TMEM204	266.248	310.273	207.547	-0.56006	0.678274	0.115832	-4.83509	1.33084e-06	1.32399e-05	311.549	297.329	315.138	317.078	226.655	210.524	185.462
ENSG00000205581	HMGN1	6543.67	7599.99	5135.25	-0.560032	0.678287	0.0596062	-9.39554	5.69251e-21	3.17337e-19	7352.74	7725.09	7654.13	7668.02	5527.53	4816.8	5061.42
ENSG00000099849	RASSF7	221.153	259.965	169.403	-0.559642	0.67847	0.169568	-3.3004	0.000965464	0.004528	305.761	268.908	202.524	262.668	183.935	192.747	131.527
ENSG00000006025	OSBPL7	483.858	563.248	378.006	-0.559611	0.678485	0.0966954	-5.78736	7.15016e-09	1.10165e-07	559.437	570.609	511.304	611.641	391.603	368.652	373.763
ENSG00000151468	CCDC3	183.09	213.738	142.226	-0.559147	0.678703	0.128228	-4.36056	1.29729e-05	0.000102502	219.917	208.786	217.055	209.196	147.148	132.864	146.667
ENSG00000139675	HNRNPA1L2	218.575	255.31	169.593	-0.558919	0.678811	0.127403	-4.387	1.14924e-05	9.18669e-05	246.924	280.932	257.923	235.463	172.068	180.583	156.129
ENSG00000168209	DDIT4	1450.86	1691.69	1129.76	-0.558549	0.678985	0.114294	-4.88696	1.02404e-06	1.04709e-05	1841.32	1815.67	1510.3	1599.46	1164.13	1292.15	932.989
ENSG00000101997	CCDC22	331.937	386.951	258.583	-0.557814	0.679331	0.112875	-4.94189	7.73698e-07	8.14192e-06	415.72	365.103	353.281	413.702	252.762	276.021	246.968
ENSG00000140854	KATNB1	635.322	739.292	496.695	-0.557693	0.679388	0.0977439	-5.70566	1.15895e-08	1.71519e-07	780.318	706.156	719.277	751.418	510.27	545.492	434.323
ENSG00000176978	DPP7	1266.81	1476.37	987.395	-0.557588	0.679437	0.113153	-4.92771	8.31976e-07	8.68827e-06	1630.08	1435.27	1295.06	1545.05	1044.27	1098.47	819.441
ENSG00000167632	TRAPPC9	466.737	542.98	365.08	-0.557476	0.67949	0.106623	-5.22849	1.70903e-07	2.03477e-06	546.898	517.046	538.55	569.426	422.456	334.032	338.753
ENSG00000172725	CORO1B	2210.08	2572.19	1727.28	-0.557288	0.679579	0.0990624	-5.62562	1.84841e-08	2.64745e-07	2814.55	2585.23	2233.21	2655.76	1814.43	1863.84	1503.57
ENSG00000266962	RP11-400F19.6	355.998	414.222	278.366	-0.556859	0.679781	0.100357	-5.54875	2.87715e-08	3.97464e-07	408.968	419.759	404.139	424.021	289.549	289.12	256.43
ENSG00000153443	UBALD1	246.949	288.84	191.094	-0.556095	0.680141	0.151209	-3.67766	0.000235387	0.00133616	299.009	278.746	264.28	313.325	225.468	203.039	144.774
ENSG00000140983	RHOT2	1369.09	1592.47	1071.25	-0.555641	0.680355	0.0999758	-5.55775	2.73268e-08	3.7891e-07	1677.35	1578.47	1493.05	1621.04	1203.29	1115.31	895.14
ENSG00000088808	PPP1R13B	654.24	760.109	513.08	-0.55482	0.680742	0.0843133	-6.58046	4.69003e-11	9.94213e-10	795.751	749.881	699.297	795.508	517.39	509.937	511.914
ENSG00000101986	ABCD1	250.073	292.012	194.155	-0.554785	0.680758	0.133389	-4.15915	3.1944e-05	0.000226727	328.91	299.515	249.749	289.873	194.615	176.841	211.011
ENSG00000003147	ICA1	744.43	864.538	584.285	-0.553381	0.681421	0.0812947	-6.8071	9.95891e-12	2.34513e-10	794.786	896.36	865.494	901.513	580.284	569.82	602.753
ENSG00000163702	IL17RC	291.108	338.636	227.737	-0.553288	0.681465	0.11369	-4.86664	1.13512e-06	1.15083e-05	336.627	315.912	332.393	369.611	245.642	215.203	222.366
ENSG00000122386	ZNF205	305.611	357.155	236.887	-0.552909	0.681644	0.146171	-3.78262	0.000155188	0.000927009	402.216	376.034	305.148	345.221	262.255	261.05	187.355
ENSG00000176438	SYNE3	627.069	727.814	492.742	-0.551455	0.682331	0.0819962	-6.72538	1.75135e-11	3.97714e-10	750.417	684.294	741.073	735.47	485.35	478.125	514.753
ENSG00000079337	RAPGEF3	1039.44	1206.29	816.974	-0.551032	0.682532	0.0814456	-6.76564	1.3272e-11	3.0612e-10	1246.19	1234.13	1151.57	1193.26	838.979	876.718	735.226
ENSG00000196497	IPO4	1944.83	2256.2	1529.66	-0.550723	0.682678	0.0815208	-6.75562	1.42229e-11	3.26478e-10	2383.39	2163.29	2117.87	2360.26	1692.2	1475.54	1421.25
ENSG00000178209	PLEC	4713.76	5474.84	3698.98	-0.550583	0.682744	0.0929765	-5.92174	3.18547e-09	5.24628e-08	6155.74	5360.67	5408.2	4974.74	3683.44	4126.28	3287.23
ENSG00000260260	SNHG19	169.045	197.501	131.103	-0.550544	0.682763	0.156065	-3.52766	0.000419256	0.00219693	194.838	188.017	198.891	208.258	155.454	136.607	101.247
ENSG00000103507	BCKDK	1394.93	1618.96	1096.23	-0.550542	0.682763	0.0872515	-6.30984	2.79333e-10	5.42796e-09	1643.59	1563.16	1486.69	1782.39	1175.99	1111.57	1001.12
ENSG00000119522	DENND1A	506.398	587.871	397.769	-0.550273	0.682891	0.0959153	-5.73708	9.63236e-09	1.45597e-07	600.912	556.399	570.336	623.836	424.829	407.014	361.462
ENSG00000114841	DNAH1	225.901	263.718	175.478	-0.550248	0.682902	0.129822	-4.23849	2.25026e-05	0.000167421	269.108	283.118	261.555	241.092	151.894	182.455	192.086
ENSG00000077782	FGFR1	4531.39	5247.46	3576.62	-0.550142	0.682953	0.0465603	-11.8157	3.23865e-32	3.7531e-30	5226.88	5186.86	5296.5	5279.62	3708.36	3478.8	3542.71
ENSG00000109736	MFSD10	998.513	1160.88	782.023	-0.549828	0.683102	0.110626	-4.97016	6.68991e-07	7.15423e-06	1219.19	1139.03	1050.76	1234.54	887.632	812.157	646.279
ENSG00000125354	SEPT6	948.74	1099.69	747.473	-0.549302	0.683351	0.0740786	-7.41512	1.21511e-13	3.52565e-12	1038.82	1116.08	1112.52	1131.35	787.952	744.789	709.677
ENSG00000215183	MSMP	317.213	369.436	247.583	-0.548448	0.683755	0.135087	-4.05998	4.90773e-05	0.000332297	381.96	354.171	326.036	415.578	291.922	214.267	236.559
ENSG00000058453	CROCC	334.565	389.827	260.883	-0.548302	0.683825	0.130954	-4.18699	2.82677e-05	0.000203965	437.904	419.759	343.291	358.354	277.682	279.764	225.204
ENSG00000188404	SELL	186.429	217.474	145.036	-0.547818	0.684054	0.140801	-3.89072	9.99472e-05	0.000626821	205.448	253.604	200.707	210.134	156.641	143.157	135.312
ENSG00000146067	FAM193B	768.789	892.505	603.833	-0.547743	0.684089	0.0995202	-5.50384	3.7161e-08	5.00391e-07	985.766	857.007	791.023	936.223	643.178	610.989	557.333
ENSG00000103148	NPRL3	1100.24	1277.21	864.274	-0.547537	0.684187	0.0999375	-5.4788	4.28228e-08	5.70603e-07	1414.99	1204.62	1153.39	1335.85	950.526	870.168	772.129
ENSG00000277972	CISD3	713.713	828.843	560.207	-0.547003	0.68444	0.109477	-4.99651	5.83764e-07	6.32775e-06	811.184	816.562	769.227	918.399	651.484	535.2	493.935
ENSG00000143303	RRNAD1	242.3	281.831	189.593	-0.546553	0.684654	0.115032	-4.75133	2.02085e-06	1.93882e-05	271.038	291.863	294.25	270.173	183.935	191.811	193.032
ENSG00000005884	ITGA3	2566.89	2971.26	2027.72	-0.545216	0.685289	0.0635681	-8.57688	9.74811e-18	4.14208e-16	3111.63	2820.25	2904.35	3048.82	2099.23	2067.82	1916.13
ENSG00000178307	TMEM11	733.21	850.665	576.603	-0.54477	0.685501	0.106441	-5.11803	3.08745e-07	3.5287e-06	817.935	812.189	840.065	932.471	674.031	522.101	533.677
ENSG00000101945	SUV39H1	501.817	582.311	394.492	-0.544607	0.685578	0.111453	-4.88642	1.02687e-06	1.04887e-05	559.437	561.864	579.418	628.527	462.803	366.78	353.892
ENSG00000204922	UQCC3	326.865	380.428	255.448	-0.544492	0.685633	0.131166	-4.15117	3.30781e-05	0.000233908	452.372	351.985	350.557	366.797	267.002	275.085	224.258
ENSG00000068001	HYAL2	13817.6	16003.3	10903.3	-0.544117	0.685811	0.0758785	-7.17091	7.45036e-13	1.99801e-11	16557.4	15102.6	16025.7	16327.6	11928.5	11129.7	9651.61
ENSG00000077454	LRCH4	727.769	844.974	571.496	-0.544008	0.685863	0.109956	-4.94749	7.51765e-07	7.9461e-06	846.872	897.453	754.696	880.875	626.564	608.182	479.742
ENSG00000143603	KCNN3	190.416	222.195	148.045	-0.543914	0.685908	0.152249	-3.57254	0.000353537	0.00189302	223.775	202.227	218.871	243.906	153.081	117.894	173.161
ENSG00000141524	TMC6	373.585	433.708	293.42	-0.543745	0.685988	0.115457	-4.70952	2.48297e-06	2.32047e-05	423.436	441.621	422.303	447.473	331.082	303.155	246.021
ENSG00000125247	TMTC4	378.549	440.692	295.693	-0.543657	0.68603	0.131473	-4.13512	3.54764e-05	0.000248842	384.854	465.67	528.56	383.683	289.549	294.734	302.796
ENSG00000267281	RP11-793H13.10	147.11	172.273	113.56	-0.543616	0.686049	0.177314	-3.06583	0.00217068	0.0090981	151.434	162.875	156.207	218.577	136.468	99.1804	105.032
ENSG00000247596	TWF2	1717.3	1991.16	1352.15	-0.54285	0.686413	0.097963	-5.54138	3.00097e-08	4.12224e-07	2175.05	1929.36	1852.68	2007.53	1502.33	1403.5	1150.62
ENSG00000121716	PILRB	793.175	918.769	625.717	-0.542611	0.686527	0.0824357	-6.58224	4.63422e-11	9.84566e-10	977.086	907.291	858.228	932.471	628.937	658.708	589.505
ENSG00000185513	L3MBTL1	111.352	130.554	85.749	-0.542347	0.686653	0.167389	-3.24004	0.00119512	0.00547087	121.533	135.547	124.42	140.715	70.0138	94.5021	92.7312
ENSG00000099864	PALM	667.964	774.921	525.355	-0.542104	0.686769	0.106722	-5.07957	3.78288e-07	4.24736e-06	825.652	741.136	682.042	850.856	556.55	549.235	470.28
ENSG00000163516	ANKZF1	794.257	920.308	626.19	-0.542059	0.68679	0.0881158	-6.15167	7.6671e-10	1.3714e-08	919.213	972.878	820.085	969.057	639.618	640.93	598.021
ENSG00000069482	GAL	192.118	223.407	150.4	-0.541925	0.686854	0.138715	-3.90676	9.35422e-05	0.000591475	229.562	202.227	218.871	242.968	170.881	146.899	133.419
ENSG00000186470	BTN3A2	343.446	398.274	270.343	-0.541301	0.687151	0.102506	-5.28069	1.287e-07	1.57143e-06	408.003	373.848	405.047	406.197	267.002	256.372	287.656
ENSG00000105270	CLIP3	662.35	767.516	522.129	-0.540945	0.68732	0.0870178	-6.21649	5.08398e-10	9.41054e-09	787.07	820.934	696.573	765.489	507.897	533.329	525.161
ENSG00000173638	SLC19A1	2239.77	2601.32	1757.71	-0.540343	0.687608	0.120308	-4.49134	7.07776e-06	5.98558e-05	2785.61	2213.57	2254.1	3152.01	1886.81	1782.44	1603.87
ENSG00000038002	AGA	225.433	261.824	176.913	-0.540333	0.687612	0.12134	-4.45306	8.46557e-06	6.99828e-05	260.428	279.839	242.484	264.544	186.308	167.484	176.946
ENSG00000250479	CHCHD10	265.629	310.031	206.427	-0.540209	0.687671	0.163702	-3.29995	0.000967034	0.00453425	314.442	248.139	306.056	371.487	251.575	201.168	166.538
ENSG00000110455	ACCS	228.146	264.977	179.039	-0.539886	0.687825	0.120954	-4.46358	8.06023e-06	6.69503e-05	258.498	265.628	252.474	283.306	180.375	166.548	190.194
ENSG00000206149	HERC2P9	2654.16	3069.71	2100.09	-0.539183	0.68816	0.0712085	-7.57189	3.67833e-14	1.13076e-12	2827.09	3328.55	2954.3	3168.9	2155	2110.86	2034.41
ENSG00000136305	CIDEB	208.275	242.798	162.245	-0.538925	0.688283	0.148326	-3.63338	0.000279737	0.00155299	218.952	280.932	216.146	255.163	163.761	140.35	182.624
ENSG00000162302	RPS6KA4	1219.98	1411.45	964.688	-0.538796	0.688345	0.0848166	-6.35249	2.11859e-10	4.19788e-09	1448.75	1388.26	1305.96	1502.84	1063.26	935.664	895.14
ENSG00000101220	C20orf27	1364.18	1579.98	1076.44	-0.538417	0.688526	0.100445	-5.36032	8.30756e-08	1.05618e-06	1698.57	1468.06	1498.49	1654.81	1250.75	1005.84	972.731
ENSG00000111145	ELK3	5743.03	6640.6	4546.27	-0.538349	0.688558	0.0701115	-7.67848	1.60989e-14	5.15623e-13	6309.1	7229.9	6840.4	6183.01	4569.88	4338.68	4730.24
ENSG00000178531	CTXN1	204.2	238.565	158.38	-0.538286	0.688588	0.172062	-3.12845	0.00175729	0.00760208	268.144	243.766	212.514	229.834	205.295	152.513	117.333
ENSG00000131435	PDLIM4	939.935	1089.33	740.745	-0.537996	0.688727	0.104909	-5.12821	2.92511e-07	3.36326e-06	1182.53	1076.72	982.649	1115.4	780.832	812.157	629.247
ENSG00000127580	WDR24	196.798	229.303	153.458	-0.5379	0.688773	0.157498	-3.41527	0.000637181	0.00315146	251.747	215.345	204.34	245.782	183.935	155.32	121.118
ENSG00000106404	CLDN15	181.249	211.21	141.3	-0.537774	0.688833	0.14622	-3.67783	0.000235225	0.00133583	223.775	225.183	170.738	225.144	138.841	145.964	139.097
ENSG00000125503	PPP1R12C	1820.13	2108.45	1435.7	-0.537023	0.689192	0.102397	-5.24453	1.56684e-07	1.87716e-06	2270.54	2052.88	1861.77	2248.62	1550.98	1531.68	1224.43
ENSG00000120885	CLU	40054	46345.9	31664.8	-0.536725	0.689334	0.0874275	-6.13909	8.29974e-10	1.4749e-08	45670.3	44350.1	42172.2	53191.2	34645	29534.2	30815.1
ENSG00000107485	GATA3	825.09	954.093	653.086	-0.536627	0.689381	0.0808313	-6.63885	3.16137e-11	6.92423e-10	973.227	968.506	929.975	944.666	676.404	691.456	591.398
ENSG00000023191	RNH1	2837.78	3286.73	2239.19	-0.536507	0.689438	0.100683	-5.32868	9.89282e-08	1.24448e-06	3696.14	3241.1	2977.92	3231.75	2351.99	2460.8	1904.77
ENSG00000197747	S100A10	6764.61	7822.83	5353.65	-0.536116	0.689625	0.0824227	-6.50447	7.79683e-11	1.62539e-09	7607.38	7397.15	7360.78	8926.01	5742.32	5032	5286.62
ENSG00000175221	MED16	862.757	1002.98	675.787	-0.535571	0.689886	0.138644	-3.86293	0.000112037	0.000693061	1178.68	1020.98	886.382	925.904	767.778	741.046	518.538
ENSG00000104852	SNRNP70	4920.18	5681.02	3905.72	-0.535549	0.689896	0.0577761	-9.2694	1.87204e-20	1.00832e-18	5563.5	5872.25	5432.72	5855.62	4124.88	3797.86	3794.41
ENSG00000146826	C7orf43	451.574	522.426	357.106	-0.53511	0.690106	0.090948	-5.88369	4.01218e-09	6.45222e-08	514.103	529.071	495.865	550.664	361.936	361.166	348.215
ENSG00000126351	THRA	1177.99	1360.77	934.267	-0.535012	0.690153	0.0728005	-7.349	1.99688e-13	5.70737e-12	1421.74	1390.45	1352.28	1278.63	988.5	888.881	925.419
ENSG00000215788	TNFRSF25	471.159	546.44	370.785	-0.533624	0.690817	0.115855	-4.60598	4.10535e-06	3.65619e-05	544.004	620.893	477.702	543.16	357.189	412.628	342.538
ENSG00000135218	CD36	299.953	347.802	236.155	-0.532964	0.691133	0.12832	-4.15338	3.27594e-05	0.000231825	331.804	383.686	361.455	314.263	271.748	206.782	229.935
ENSG00000177732	SOX12	725.124	837.452	575.352	-0.532931	0.691149	0.084008	-6.34381	2.24148e-10	4.41849e-09	849.765	801.258	829.167	869.618	625.377	567.948	532.731
ENSG00000099991	CABIN1	1397.32	1612.88	1109.9	-0.532771	0.691226	0.0621057	-8.57845	9.61597e-18	4.09503e-16	1659.98	1659.36	1570.24	1561.94	1120.22	1086.31	1123.18
ENSG00000033170	FUT8	1684.9	1944.47	1338.82	-0.532627	0.691295	0.0671868	-7.92755	2.2351e-15	7.8706e-14	1850	1933.73	1973.47	2020.67	1428.76	1278.12	1309.59
ENSG00000267100	ILF3-AS1	358.002	414.139	283.154	-0.531804	0.691689	0.105734	-5.02966	4.91356e-07	5.41824e-06	372.315	418.665	435.926	429.649	299.042	276.957	273.462
ENSG00000263956	NBPF11	466.096	539.325	368.458	-0.531122	0.692016	0.100399	-5.29012	1.22236e-07	1.50404e-06	520.855	553.119	489.508	593.817	358.376	381.751	365.247
ENSG00000184428	TOP1MT	569.848	659.665	450.092	-0.530847	0.692148	0.115319	-4.60329	4.15869e-06	3.69852e-05	736.913	605.589	578.51	717.646	496.03	436.955	417.29
ENSG00000139629	GALNT6	1326.57	1530.93	1054.1	-0.530741	0.692199	0.0743707	-7.13642	9.5791e-13	2.52637e-11	1599.22	1444.01	1544.81	1535.67	1100.05	968.413	1093.85
ENSG00000175938	ORAI3	226.654	263.339	177.739	-0.53063	0.692252	0.144611	-3.66935	0.000243169	0.001374	266.215	215.345	269.729	302.068	176.814	196.49	159.914
ENSG00000133265	HSPBP1	621.659	719.697	490.943	-0.5304	0.692363	0.118667	-4.46966	7.83458e-06	6.52669e-05	782.247	713.808	655.705	727.027	580.284	480.932	411.613
ENSG00000044446	PHKA2	596.891	689.3	473.68	-0.530332	0.692395	0.0846619	-6.26412	3.74943e-10	7.07801e-09	694.473	719.274	652.072	691.379	497.217	476.253	447.57
ENSG00000169668	BCRP2	153.211	178.595	119.366	-0.52973	0.692684	0.170296	-3.11065	0.00186677	0.00799967	217.987	167.248	146.217	182.929	138.841	107.601	111.656
ENSG00000167244	IGF2	198.967	230.767	156.567	-0.529654	0.692721	0.126989	-4.17088	3.03422e-05	0.000216968	246.924	239.394	211.606	225.144	155.454	159.063	155.183
ENSG00000244115	DNAJC25-GNG10	150.774	175.9	117.273	-0.529187	0.692945	0.162249	-3.26158	0.00110794	0.00511467	165.902	168.341	207.065	162.291	94.934	127.25	129.634
ENSG00000272636	DOC2B	143.681	167.532	111.88	-0.52896	0.693054	0.174394	-3.03314	0.00242023	0.00998213	143.717	191.296	164.38	170.734	140.028	106.666	88.9462
ENSG00000140451	PIF1	399.602	462.609	315.593	-0.528856	0.693104	0.119328	-4.43194	9.33869e-06	7.63425e-05	464.911	455.832	425.936	503.759	339.389	343.389	264
ENSG00000157570	TSPAN18	3999.58	4609.85	3185.89	-0.528185	0.693427	0.0556692	-9.48792	2.35692e-21	1.35743e-19	4523.72	4521.15	4657.14	4737.4	3188.59	3018.45	3350.62
ENSG00000134569	LRP4	165.109	191.889	129.403	-0.528174	0.693432	0.146237	-3.61178	0.000304107	0.00166328	207.377	204.414	192.534	163.229	129.348	119.765	139.097
ENSG00000063241	ISOC2	926.652	1071.21	733.91	-0.528133	0.693451	0.104604	-5.04889	4.44394e-07	4.93453e-06	1097.65	1069.07	971.751	1146.36	795.072	788.765	617.892
ENSG00000162961	DPY30	819.677	946.232	650.937	-0.527626	0.693695	0.0929988	-5.67347	1.39934e-08	2.03938e-07	1012.77	922.594	865.494	984.066	719.125	604.439	629.247
ENSG00000106125	FAM188B	156.151	181.337	122.569	-0.52746	0.693775	0.144821	-3.64216	0.000270356	0.00150802	174.583	206.6	174.37	169.796	130.534	113.215	123.957
ENSG00000149091	DGKZ	2279.86	2629.67	1813.45	-0.527261	0.693871	0.0768773	-6.85847	6.95996e-12	1.66144e-10	2785.61	2626.77	2413.03	2693.28	1948.52	1822.67	1669.16
ENSG00000105953	OGDH	1989.3	2292.11	1585.55	-0.526656	0.694162	0.0640223	-8.22612	1.93372e-16	7.6394e-15	2339.99	2259.48	2236.84	2332.11	1704.06	1505.48	1547.1
ENSG00000101224	CDC25B	1632.62	1884.21	1297.17	-0.526522	0.694226	0.0918881	-5.73003	1.00411e-08	1.50822e-07	2020.72	1746.81	1849.96	1919.35	1484.53	1192.97	1214.02
ENSG00000101473	ACOT8	353.923	410.797	278.091	-0.526489	0.694242	0.141941	-3.70922	0.000207895	0.00119726	446.585	339.961	422.303	434.34	264.628	334.032	235.613
ENSG00000259661	AC068831.15	107.75	125.256	84.4074	-0.525849	0.69455	0.163884	-3.20867	0.00133349	0.00601361	123.462	118.057	124.42	135.086	96.1206	81.4028	75.6989
ENSG00000124104	SNX21	325.406	376.153	257.743	-0.525667	0.694638	0.117397	-4.47768	7.54603e-06	6.32841e-05	385.819	373.848	338.75	406.197	289.549	237.659	246.021
ENSG00000213339	QTRT1	835.158	965.989	660.715	-0.525656	0.694643	0.11731	-4.48091	7.43241e-06	6.24133e-05	1007.95	945.55	811.003	1099.45	732.178	670.871	579.097
ENSG00000111801	BTN3A3	225.472	261.146	177.907	-0.525637	0.694652	0.127651	-4.11777	3.82548e-05	0.000265978	264.286	268.908	252.474	258.915	181.561	153.449	198.71
ENSG00000133056	PIK3C2B	1732.53	1996.55	1380.49	-0.525383	0.694775	0.0689013	-7.62516	2.43738e-14	7.60281e-13	1964.78	2055.07	2047.94	1918.41	1438.25	1271.57	1431.66
ENSG00000141002	TCF25	3458.86	3987.65	2753.81	-0.525323	0.694804	0.0767507	-6.84454	7.67235e-12	1.82694e-10	4097.39	3941.8	3689.02	4222.39	3036.7	2629.22	2595.53
ENSG00000204264	PSMB8	391.502	452.619	310.012	-0.525287	0.694821	0.112655	-4.66282	3.1191e-06	2.84951e-05	442.727	444.9	405.956	516.893	319.215	290.992	319.828
ENSG00000126767	ELK1	587.502	678.262	466.488	-0.524994	0.694962	0.0917096	-5.72453	1.03721e-08	1.55184e-07	621.168	703.97	669.327	718.584	454.496	447.248	497.72
ENSG00000107140	TESK1	467.097	539.314	370.807	-0.523794	0.69554	0.10701	-4.8948	9.84075e-07	1.01055e-05	559.437	513.767	495.865	588.188	402.283	378.008	332.129
ENSG00000171823	FBXL14	119.944	139.831	93.4296	-0.523627	0.695621	0.165527	-3.16339	0.00155943	0.00686888	154.327	139.92	126.237	138.839	81.8805	110.408	88
ENSG00000274512	TBC1D3L	423.77	490.308	335.053	-0.523437	0.695712	0.129626	-4.03805	5.38973e-05	0.000359961	476.486	470.042	436.834	577.869	388.043	319.997	297.118
ENSG00000165424	ZCCHC24	511.326	590.15	406.227	-0.523036	0.695906	0.0989374	-5.28653	1.24659e-07	1.53187e-06	539.181	642.755	613.928	564.736	422.456	379.88	416.344
ENSG00000164687	FABP5	2629.67	3028.68	2097.66	-0.522807	0.696017	0.0686439	-7.61621	2.61227e-14	8.10863e-13	2979.48	3047.62	2895.27	3192.35	2188.23	2179.16	1925.59
ENSG00000149782	PLCB3	2102.13	2421.65	1676.1	-0.52253	0.69615	0.073971	-7.06399	1.61793e-12	4.20904e-11	2655.4	2316.32	2334.93	2379.96	1726.61	1735.66	1566.02
ENSG00000255508	RP11-864I4.1	993.415	1145.83	790.193	-0.52187	0.696469	0.0985328	-5.2964	1.18105e-07	1.45508e-06	1195.07	1025.35	1172.46	1190.45	847.286	683.035	840.258
ENSG00000215440	NPEPL1	823.396	950.892	653.4	-0.520746	0.697011	0.111522	-4.66945	3.02014e-06	2.76571e-05	965.511	1018.79	788.299	1030.97	698.951	677.421	583.828
ENSG00000162227	TAF6L	444.942	513.434	353.619	-0.520094	0.697327	0.109673	-4.74224	2.11371e-06	2.01779e-05	566.189	482.067	460.446	545.036	379.736	349.939	331.183
ENSG00000178026	LRRC75B	134.743	156.766	105.379	-0.52004	0.697352	0.163022	-3.19	0.00142274	0.00635019	161.079	179.272	124.42	162.291	104.427	105.73	105.978
ENSG00000124006	OBSL1	599.845	692.371	476.477	-0.519938	0.697402	0.109519	-4.74746	2.05983e-06	1.97294e-05	685.793	766.278	616.653	700.76	520.95	494.031	414.452
ENSG00000141556	TBCD	2343.97	2701.21	1867.65	-0.519376	0.697674	0.0911716	-5.69668	1.2216e-08	1.79817e-07	2887.85	2583.05	2451.17	2882.78	2001.92	1956.47	1644.56
ENSG00000179144	GIMAP7	1281.99	1476.6	1022.51	-0.518818	0.697943	0.0896488	-5.78723	7.15571e-09	1.10165e-07	1379.3	1562.07	1546.63	1418.41	1148.7	934.729	984.086
ENSG00000132330	SCLY	457.179	528.174	362.519	-0.51832	0.698184	0.127644	-4.06067	4.89318e-05	0.000331547	502.529	550.933	565.795	493.44	428.389	366.78	292.387
ENSG00000104897	SF3A2	1192.64	1375.78	948.462	-0.517482	0.69859	0.110371	-4.68857	2.75118e-06	2.54009e-05	1534.59	1344.54	1192.44	1431.54	1071.57	954.378	819.441
ENSG00000007541	PIGQ	676.702	781.049	537.574	-0.51746	0.6986	0.113137	-4.57377	4.79025e-06	4.19772e-05	872.915	738.95	708.379	803.951	539.937	608.182	464.602
ENSG00000137834	SMAD6	436.787	504.055	347.096	-0.517428	0.698616	0.110036	-4.70233	2.5721e-06	2.39731e-05	479.38	561.864	532.192	442.783	353.629	357.424	330.237
ENSG00000168286	THAP11	682.055	784.865	544.974	-0.517198	0.698728	0.0870997	-5.938	2.88518e-09	4.77641e-08	782.247	746.602	771.952	838.661	593.337	522.101	519.484
ENSG00000160200	CBS	624.609	720.781	496.379	-0.517187	0.698733	0.114217	-4.52809	5.95187e-06	5.0897e-05	639.494	721.46	722.91	799.261	517.39	421.985	549.763
ENSG00000065029	ZNF76	677.302	779.128	541.534	-0.517143	0.698754	0.0797246	-6.48662	8.77837e-11	1.81657e-09	765.85	749.881	785.574	815.208	570.79	528.65	525.161
ENSG00000076928	ARHGEF1	1850.94	2131.79	1476.47	-0.517014	0.698817	0.0906785	-5.70161	1.1868e-08	1.75099e-07	2264.76	2185.15	1985.28	2091.96	1578.28	1580.34	1270.8
ENSG00000167617	CDC42EP5	309.165	357.907	244.176	-0.516991	0.698828	0.140388	-3.68259	0.000230873	0.00131385	402.216	400.082	288.801	340.53	262.255	251.694	218.581
ENSG00000132535	DLG4	788.044	907.013	629.419	-0.51699	0.698828	0.0890802	-5.80365	6.48865e-09	1.0087e-07	922.106	916.036	853.688	936.223	702.511	576.369	609.376
ENSG00000162066	AMDHD2	527.559	610.504	416.967	-0.516981	0.698833	0.132842	-3.89169	9.95479e-05	0.000625109	626.955	691.946	477.702	645.412	385.669	469.704	395.527
ENSG00000247271	ZBED5-AS1	121.144	140.714	95.0504	-0.516739	0.69895	0.16027	-3.22417	0.00126338	0.0057435	147.576	155.223	136.227	123.829	96.1206	102.923	86.1075
ENSG00000152082	MZT2B	633.851	731.954	503.046	-0.516632	0.699002	0.120395	-4.29114	1.77759e-05	0.000135308	704.119	853.728	672.96	697.008	543.497	543.621	422.021
ENSG00000160949	TONSL	556.263	642.66	441.069	-0.516288	0.699169	0.127365	-4.05361	5.04334e-05	0.000340154	733.055	648.221	573.969	615.393	481.79	483.739	357.677
ENSG00000178927	C17orf62	971.179	1118.21	775.144	-0.516073	0.699273	0.0886504	-5.82144	5.83432e-09	9.1516e-08	1185.43	1125.91	993.547	1167.93	795.072	811.221	719.14
ENSG00000182871	COL18A1	11413	13142.4	9107.13	-0.515811	0.699399	0.0903891	-5.70657	1.15276e-08	1.70736e-07	14602.3	13638.9	11855.4	12473	9124.34	10050.9	8146.15
ENSG00000159423	ALDH4A1	589.108	678.557	469.841	-0.515796	0.699407	0.0975788	-5.28595	1.25056e-07	1.53577e-06	644.317	676.642	677.501	715.77	488.91	509.001	411.613
ENSG00000187244	BCAM	604.272	696.428	481.399	-0.515568	0.699518	0.105873	-4.86968	1.11777e-06	1.13564e-05	742.701	736.764	613.928	692.317	528.07	487.481	428.645
ENSG00000196739	COL27A1	969.045	1115	774.441	-0.515524	0.699539	0.0828472	-6.22259	4.89022e-10	9.08706e-09	1108.26	1114.98	1157.93	1078.81	799.819	831.806	691.699
ENSG00000125520	SLC2A4RG	1007.37	1161.39	802.01	-0.514824	0.699878	0.113179	-4.54876	5.39628e-06	4.65204e-05	1243.3	1166.36	1097.99	1137.91	949.34	799.057	657.634
ENSG00000159069	FBXW5	1597.52	1845.82	1266.46	-0.514697	0.69994	0.130321	-3.94946	7.83284e-05	0.000503096	2131.65	1829.89	1608.38	1813.35	1410.96	1412.85	975.57
ENSG00000181404	WASH1	246.118	285.808	193.198	-0.514314	0.700126	0.163328	-3.14897	0.00163849	0.00717907	300.938	317.005	200.707	324.582	195.801	201.168	182.624
ENSG00000169750	RAC3	548.189	632.258	436.097	-0.513867	0.700343	0.122385	-4.19879	2.68343e-05	0.000195095	693.509	618.707	594.857	621.96	517.39	432.277	358.624
ENSG00000006015	C19orf60	378.788	437.539	300.452	-0.513817	0.700367	0.133286	-3.85498	0.000115739	0.000712602	476.486	385.872	387.792	500.007	323.962	318.126	259.269
ENSG00000163637	PRICKLE2	383.603	442.857	304.597	-0.513801	0.700375	0.112166	-4.58071	4.63401e-06	4.07014e-05	422.471	477.694	434.109	437.154	263.442	309.705	340.645
ENSG00000170915	PAQR8	317.063	365.354	252.674	-0.513642	0.700452	0.109548	-4.68875	2.74881e-06	2.53913e-05	353.024	346.519	365.996	395.878	256.322	233.916	267.785
ENSG00000165233	CARD19	532.77	613.578	425.026	-0.512997	0.700765	0.100077	-5.12602	2.95938e-07	3.39858e-06	642.388	588.099	638.449	585.374	416.523	474.382	384.172
ENSG00000132005	RFX1	165.918	192.033	131.098	-0.512429	0.701041	0.153999	-3.32749	0.000876337	0.00416412	223.775	160.689	199.799	183.867	141.214	133.8	118.28
ENSG00000169660	HEXDC	158.124	183.421	124.394	-0.511671	0.70141	0.166686	-3.06966	0.00214299	0.00899784	188.087	184.738	151.666	209.196	140.028	133.8	99.3548
ENSG00000099624	ATP5D	757.291	875.57	599.585	-0.51151	0.701488	0.1428	-3.58199	0.000340987	0.00183456	983.837	819.841	749.247	949.357	668.098	678.357	452.301
ENSG00000104915	STX10	1227.25	1411.76	981.249	-0.5112	0.701638	0.0973419	-5.2516	1.50787e-07	1.81219e-06	1407.27	1357.66	1330.48	1551.62	1101.23	988.062	854.452
ENSG00000146830	GIGYF1	1223.89	1406.9	979.877	-0.510893	0.701788	0.0814728	-6.27072	3.59376e-10	6.83744e-09	1346.51	1517.25	1303.24	1460.62	994.433	1028.3	916.903
ENSG00000125458	NT5C	300.693	346.978	238.979	-0.510621	0.70192	0.137425	-3.71562	0.000202707	0.00117311	347.237	317.005	329.669	394.002	282.429	234.852	199.656
ENSG00000224051	CPTP	352.987	407.613	280.153	-0.510615	0.701923	0.131928	-3.87041	0.000108653	0.000674748	475.521	400.082	351.465	403.383	280.055	314.383	246.021
ENSG00000162944	RFTN2	171.035	198.272	134.719	-0.510495	0.701981	0.154202	-3.31055	0.000931113	0.00438842	188.087	242.673	192.534	169.796	129.348	131.929	142.882
ENSG00000129007	CALML4	118.639	137.526	93.4564	-0.510055	0.702196	0.166857	-3.05684	0.0022368	0.00934249	121.533	141.013	127.145	160.415	104.427	88.8881	87.0538
ENSG00000070610	GBA2	2963.02	3399.26	2381.37	-0.50972	0.702359	0.0522408	-9.75712	1.71976e-22	1.05735e-20	3305.5	3316.53	3438.36	3536.63	2414.88	2350.39	2378.84
ENSG00000204590	GNL1	2639.16	3030.17	2117.83	-0.509372	0.702528	0.0724681	-7.02891	2.08147e-12	5.32795e-11	3134.78	2936.12	2819.89	3229.88	2258.24	2099.63	1995.61
ENSG00000104967	NOVA2	731.957	841.301	586.165	-0.509167	0.702628	0.0908824	-5.60249	2.113e-08	2.98837e-07	811.184	905.104	833.708	815.208	624.191	523.036	611.269
ENSG00000065268	WDR18	853.301	981.804	681.964	-0.509093	0.702664	0.108514	-4.6915	2.71206e-06	2.50881e-05	1052.32	946.643	982.649	945.604	795.072	679.292	571.527
ENSG00000143013	LMO4	487.437	560.332	390.244	-0.50901	0.702705	0.0906037	-5.61798	1.93207e-08	2.759e-07	530.501	580.447	570.336	560.045	397.536	407.95	365.247
ENSG00000074855	ANO8	119.615	138.708	94.1564	-0.508632	0.702889	0.15909	-3.19714	0.00138798	0.0062139	144.682	143.199	126.237	140.715	87.8139	107.601	87.0538
ENSG00000223403	MEG9	127.931	148.613	100.355	-0.508558	0.702925	0.16562	-3.07064	0.00213601	0.00898034	158.186	143.199	130.778	162.291	81.8805	114.151	105.032
ENSG00000163382	APOA1BP	2463.09	2832.14	1971.03	-0.508336	0.703033	0.0984142	-5.16527	2.40093e-07	2.79586e-06	2907.14	2659.56	2590.12	3171.71	2252.31	1861.97	1798.8
ENSG00000148341	SH3GLB2	1246.33	1430.99	1000.12	-0.506854	0.703755	0.0857866	-5.90832	3.45622e-09	5.65324e-08	1447.78	1476.81	1335.93	1463.43	1114.29	986.19	899.871
ENSG00000026950	BTN3A1	244.808	282.796	194.156	-0.506261	0.704045	0.145218	-3.48621	0.000489913	0.00250807	244.995	307.167	335.118	243.906	200.548	199.297	182.624
ENSG00000102977	ACD	551.495	633.677	441.919	-0.505611	0.704362	0.104326	-4.84647	1.25678e-06	1.25883e-05	657.821	609.962	583.05	683.874	496.03	429.47	400.258
ENSG00000173020	ADRBK1	1555.2	1785.28	1248.42	-0.505038	0.704642	0.0870667	-5.80058	6.60862e-09	1.02484e-07	1848.07	1756.65	1715.55	1820.85	1344.5	1324.9	1075.87
ENSG00000087266	SH3BP2	1558.43	1787.72	1252.72	-0.504836	0.70474	0.072917	-6.92344	4.40821e-12	1.08481e-10	1878.94	1876.89	1763.68	1631.35	1285.17	1213.56	1259.44
ENSG00000143499	SMYD2	507.132	581.897	407.446	-0.504642	0.704835	0.0885276	-5.7004	1.19529e-08	1.76216e-07	598.019	561.864	604.847	562.86	431.949	393.915	396.473
ENSG00000156858	PRR14	745.32	856.664	596.862	-0.504523	0.704893	0.104241	-4.83997	1.2986e-06	1.29325e-05	934.646	795.792	764.686	931.533	615.884	632.509	542.193
ENSG00000131196	NFATC1	664.272	762.514	533.283	-0.504281	0.705011	0.0916258	-5.5037	3.71892e-08	5.00419e-07	782.247	729.112	733.808	804.889	562.484	560.463	476.903
ENSG00000175806	MSRA	348.947	401.188	279.293	-0.504193	0.705055	0.110965	-4.54371	5.52735e-06	4.75646e-05	401.251	407.734	362.363	433.402	296.669	254.501	286.71
ENSG00000149218	ENDOD1	1347.35	1544.99	1083.84	-0.504109	0.705096	0.0652298	-7.72819	1.09086e-14	3.54131e-13	1567.39	1569.72	1576.6	1466.25	1059.7	1060.11	1131.7
ENSG00000139637	C12orf10	967.039	1109.91	776.548	-0.50393	0.705183	0.0909475	-5.54089	3.00943e-08	4.12792e-07	1116.94	1088.75	1015.34	1218.59	846.099	767.245	716.301
ENSG00000161847	RAVER1	399.691	462.5	315.946	-0.503138	0.70557	0.157884	-3.18675	0.00143879	0.00641134	520.855	436.155	429.568	463.421	274.122	419.178	254.538
ENSG00000111846	GCNT2	351.342	404.311	280.717	-0.503043	0.705617	0.112668	-4.46481	8.01413e-06	6.65963e-05	392.57	406.641	426.844	391.187	257.508	262.922	321.72
ENSG00000125817	CENPB	2039.03	2341.84	1635.28	-0.502961	0.705657	0.099762	-5.04161	4.61628e-07	5.11698e-06	2538.69	2215.76	2126.95	2485.96	1797.81	1707.59	1400.43
ENSG00000172824	CES4A	105.078	121.604	83.0431	-0.502622	0.705823	0.160455	-3.13247	0.0017334	0.00751401	125.391	121.336	128.053	111.634	80.6939	83.2741	85.1613
ENSG00000132394	EEFSEC	337.44	388.791	268.971	-0.502178	0.70604	0.139815	-3.59173	0.000328484	0.0017783	390.641	336.681	356.914	470.926	307.349	255.436	244.129
ENSG00000198355	PIM3	1828.51	2096.58	1471.08	-0.502131	0.706063	0.0781592	-6.42447	1.32332e-10	2.70334e-09	2076.67	2118.47	2028.87	2162.32	1535.56	1576.59	1301.08
ENSG00000112787	FBRSL1	542.375	623.735	433.896	-0.502029	0.706113	0.118898	-4.22235	2.41769e-05	0.000178214	660.714	670.083	542.182	621.96	490.097	443.505	368.086
ENSG00000008853	RHOBTB2	651.354	746.941	523.905	-0.501964	0.706145	0.080133	-6.26414	3.74894e-10	7.07801e-09	781.283	734.578	711.104	760.799	528.07	507.13	536.516
ENSG00000160753	RUSC1	1033.7	1185.4	831.439	-0.501727	0.706261	0.08624	-5.81779	5.96294e-09	9.34569e-08	1270.31	1086.56	1136.13	1248.61	882.886	838.355	773.075
ENSG00000118965	WDR35	336.221	386.657	268.974	-0.501654	0.706296	0.111714	-4.49053	7.10477e-06	6.00046e-05	382.925	409.921	412.313	341.468	262.255	283.506	261.161
ENSG00000178685	PARP10	343.641	396.747	272.834	-0.501445	0.706399	0.142855	-3.51016	0.000447845	0.0023257	418.613	420.852	346.016	401.507	238.522	340.582	239.398
ENSG00000171425	ZNF581	567.26	652.785	453.228	-0.501334	0.706453	0.130681	-3.83631	0.000124899	0.000763486	679.041	585.913	597.581	748.603	544.684	392.979	422.021
ENSG00000134222	PSRC1	476.669	546.901	383.026	-0.501309	0.706466	0.0962484	-5.20849	1.9038e-07	2.25403e-06	570.047	566.237	521.294	530.026	415.336	382.687	351.054
ENSG00000182208	MOB2	836.365	960.021	671.492	-0.501196	0.706521	0.102177	-4.90516	9.33492e-07	9.66394e-06	984.802	921.501	871.851	1061.93	751.165	662.45	600.86
ENSG00000130726	TRIM28	8583.83	9845.51	6901.59	-0.50107	0.706583	0.08636	-5.80211	6.54874e-09	1.01721e-07	10558.9	9405.22	9019.12	10398.8	7579.29	7014.68	6110.79
ENSG00000166265	CYYR1	918.391	1053.37	738.421	-0.501034	0.7066	0.0817913	-6.12576	9.02512e-10	1.59344e-08	1021.45	1058.14	1147.94	985.942	704.885	737.304	773.075
ENSG00000240972	MIF	1326.87	1527.49	1059.37	-0.500698	0.706765	0.129966	-3.85253	0.000116905	0.000718992	1713.03	1523.81	1461.26	1411.84	1238.89	1137.77	801.462

## Sheet: Mapping statistics
# Description: Overview of all RNA-seq samples with detailed information about condition and mapping statistics. Note that "Uniquely Mapped Reads" refers to uniquely mapped to transcript.
Sample Name	Condition	Replicate Number	Total Reads	Mapped Reads	Uniquely Mapped Reads
C1	Control	1	28689292	26814675	4211096
C2	Control	2	25361108	23782144	3874617
C3	Control	3	30748637	28897553	4608565
C4	Control	4	30071313	28416378	4422656
KD2	Knock down	2	24665891	23250448	3801142
KD3	Knock down	3	31209557	29270690	4887794
KD4	Knock down	4	31197145	29284878	4949191
